# Supplementary material for: PhiReX 2.0: A Programmable and Red Light-Regulated CRISPR-dCas9 System for the Activation of Endogenous Genes in Saccharomyces cerevisiae
Source: ACS Synth Biol. 2023 Apr 4;12(4):1046–57. doi: 10.1021/acssynbio.2c00517 (PMC10127447; doi:10.1021/acssynbio.2c00517)
Supplement: Supplementary file 2 — sb2c00517_si_002.zip [file sb2c00517_si_002.zip]

Archive with 45 entries (45 files):
- pAT09(CYC1).gb
- pCR_094(ADH1).gb
- pCR_110.gbk
- pFM138.gbk
- pFM141(SNR52).gbk
- pFM141Cys.gbk
- pFM142Phe.gbk
- pFM143Tyr.gbk
- pFM144Pro.gbk
- pFM149.gbk
- pFM150.gbk
- pFM151.gbk
- pFM152.gbk
- pFM153.gbk
- pFM154.gbk
- pFM155.gbk
- pFM158.gb
- pFM159.gbk
- pGY001.gb
- pGY002.gbk
- pGY003.gb
- pGY004.gb
- pGY005.gbk
- pGY006.gbk
- pGY007.gb
- pGY008.gb
- pGY009.gbk
- pGY010.gbk
- pGY011.gbk
- pGY013.gbk
- pGY014.gbk
- pGY028.gbk
- pGY032.gbk
- pLH_113.gb
- pLH_114.gb
- pLH_115.gb
- pLH_116.gb
- pLH_117.gb
- pLH_129.gb
- pLH_130.gb
- pLH_134.gb
- pLH_135.gb
- pLH_201.gb
- pLH_202.gb
- pLH_204.gb
