# Supplementary material for: PhiReX 2.0: A Programmable and Red Light-Regulated CRISPR-dCas9 System for the Activation of Endogenous Genes in Saccharomyces cerevisiae
Source: ACS Synth Biol. 2023 Apr 4;12(4):1046–57. doi: 10.1021/acssynbio.2c00517 (PMC10127447; doi:10.1021/acssynbio.2c00517)
Supplement: Supplementary file 2 — sb2c00517_si_002.zip [file sb2c00517_si_002.zip › pAT09(CYC1).gb]

LOCUS       Exported                7069 bp DNA     circular SYN 28-FEB-2022
DEFINITION  synthetic circular DNA
ACCESSION   .
VERSION     .
KEYWORDS    .
SOURCE      synthetic DNA construct
  ORGANISM  recombinant plasmid
REFERENCE   1  (bases 1 to 7069)
  AUTHORS   Trial User
  TITLE     Direct Submission
  JOURNAL   Exported Sep 28, 2022 from SnapGene 6.0.2
            https://www.snapgene.com
FEATURES             Location/Qualifiers
     source          1..7069
                     /mol_type="other DNA"
                     /organism="recombinant plasmid"
     primer_bind     1..30
                     /label=CR_155
     misc_feature    5..12
                     /label=PacI
     misc_feature    13..548
                     /label=integration site
     primer_bind     130..150
                     /label=AT18
     misc_feature    171
                     /label=missmatch
     misc_feature    221..222
                     /label=missmatch
     primer_bind     469..489
                     /label=AT16
     primer_bind     complement(531..552)
                     /label=CR_156
     primer_bind     complement(532..548)
                     /label=CR_098
     primer_bind     548..570
                     /label=CR_247
     promoter        553..840
                     /label=Cyc1 promoter
                     /note="PROMOTER "
     primer_bind     complement(812..845)
                     /label=CR_248
     primer_bind     840..867
                     /label=CR_169
     CDS             842..1557
                     /codon_start=1
                     /label=yEGFP
                     /translation="MSKGEELFTGVVPILVELDGDVNGHKFSVSGEGEGDATYGKLTLK
                     FICTTGKLPVPWPTLVTTFGYGVQCFARYPDHMKQHDFFKSAMPEGYVQERTIFFKDDG
                     NYKTRAEVKFEGDTLVNRIELKGIDFKEDGNILGHKLEYNYNSHNVYIMADKQKNGIKV
                     NFKIRHNIEDGSVQLADHYQQNTPIGDGPVLLPDNHYLSTQSALSKDPNEKRDHMVLLE
                     FVTAAGITHGMDELYK"
     primer_bind     842..912
                     /label=FM795 (mismatches: 0)
                     /note="Primer: 
                     ATGTCTAAAGGTGAAGAATTATTCACTGGTGTTGTCCCAATTTTGGTTGAATTAGATG 
                     GTGATGTTAATGG"
                     /note="Number of mismatches: 0"
                     /note="Number of other matches on pCR_017: 0"
                     /note="Primer binding region: 4315..4385"
     primer_bind     842..871
                     /label=L819 (mismatches: 0)
                     /note="Primer: ATGTCTAAAGGTGAAGAATTATTCACTGGT"
                     /note="Number of mismatches: 0"
                     /note="Number of other matches on pCR_017: 0"
                     /note="Primer binding region: 4315..4344"
     primer_bind     842..871
                     /label=mas00005_(Core1)_(yEGFP-SPG5TT)_forward
                     /label=CR_030
     primer_bind     842..865
                     /label=L977a (mismatches: 0)
                     /note="Primer: ATGTCTAAAGGTGAAGAATTATTC"
                     /note="Number of mismatches: 0"
                     /note="Number of other matches on pCR_017: 0"
                     /note="Primer binding region: 4315..4338"
     primer_bind     complement(860..879)
                     /label=FM595 (mismatches: 0)
                     /note="Primer: GGGACAACACCAGTGAATAA"
                     /note="Number of mismatches: 0"
                     /note="Number of other hits on pCR_017: 0"
                     /note="Primer binding region: complement(4333..4352)"
     primer_bind     863..882
                     /label=FM162 (mismatches: 0)
                     /note="Primer: TTCACTGGTGTTGTCCCAAT"
                     /note="Number of mismatches: 0"
                     /note="Number of other matches on pCR_017: 0"
                     /note="Primer binding region: 4336..4355"
     primer_bind     complement(869..888)
                     /label=FM165 (mismatches: 0)
                     /note="Primer: ACCAAAATTGGGACAACACC"
                     /note="Number of mismatches: 0"
                     /note="Number of other hits on pCR_017: 0"
                     /note="Primer binding region: complement(4342..4361)"
     primer_bind     complement(896..914)
                     /label=L268 (mismatches: 0)
                     /note="Primer: GACCATTAACATCACCATC"
                     /note="Number of mismatches: 0"
                     /note="Number of other hits on pCR_017: 0"
                     /note="Primer binding region: complement(4369..4387)"
     primer_bind     complement(896..914)
                     /label=L821 (mismatches: 0)
                     /note="Primer: GACCATTAACATCACCATC"
                     /note="Number of mismatches: 0"
                     /note="Number of other hits on pCR_017: 0"
                     /note="Primer binding region: complement(4369..4387)"
     primer_bind     complement(920..939)
                     /label=FM077 (mismatches: 0)
                     /note="Primer: CCTTCACCGGAGACAGAAAA"
                     /note="Number of mismatches: 0"
                     /note="Number of other hits on pCR_017: 0"
                     /note="Primer binding region: complement(4393..4412)"
     primer_bind     992..1013
                     /label=L742 (mismatches: 0)
                     /note="Primer: GGTAAATTGCCAGTTCCATGGC"
                     /note="Number of mismatches: 0"
                     /note="Number of other matches on pCR_017: 0"
                     /note="Primer binding region: 4465..4486"
     primer_bind     1004..1021
                     /label=L323 (mismatches: 0)
                     /note="Primer: GTTCCATGGCCAACCTTA"
                     /note="Number of mismatches: 0"
                     /note="Number of other matches on pCR_017: 0"
                     /note="Primer binding region: 4477..4494"
     primer_bind     complement(1005..1024)
                     /label=FM171 (mismatches: 0)
                     /note="Primer: GACTAAGGTTGGCCATGGAA"
                     /note="Number of mismatches: 0"
                     /note="Number of other hits on pCR_017: 0"
                     /note="Primer binding region: complement(4478..4497)"
     primer_bind     complement(1029..1046)
                     /label=L810 (mismatches: 0)
                     /note="Primer: GAACACCATAACCGAAAG"
                     /note="Number of mismatches: 0"
                     /note="Number of other hits on pCR_017: 0"
                     /note="Primer binding region: complement(4502..4519)"
     primer_bind     complement(1090..1109)
                     /label=L743 (mismatches: 0)
                     /note="Primer: CTGGCATGGCAGACTTGAAA"
                     /note="Number of mismatches: 0"
                     /note="Number of other hits on pCR_017: 0"
                     /note="Primer binding region: complement(4563..4582)"
     primer_bind     1090..1109
                     /label=L740 (mismatches: 0)
                     /note="Primer: TTTCAAGTCTGCCATGCCAG"
                     /note="Number of mismatches: 0"
                     /note="Number of other matches on pCR_017: 0"
                     /note="Primer binding region: 4563..4582"
     primer_bind     1091..1112
                     /label=L744 (mismatches: 0)
                     /note="Primer: TTCAAGTCTGCCATGCCAGAAG"
                     /note="Number of mismatches: 0"
                     /note="Number of other matches on pCR_017: 0"
                     /note="Primer binding region: 4564..4585"
     primer_bind     1105..1122
                     /label=L809 (mismatches: 0)
                     /note="Primer: GCCAGAAGGTTATGTTCA"
                     /note="Number of mismatches: 0"
                     /note="Number of other matches on pCR_017: 0"
                     /note="Primer binding region: 4578..4595"
     primer_bind     complement(1159..1178)
                     /label=L741 (mismatches: 0)
                     /note="Primer: TGACTTCAGCTCTGGTCTTG"
                     /note="Number of mismatches: 0"
                     /note="Number of other hits on pCR_017: 0"
                     /note="Primer binding region: complement(4632..4651)"
     primer_bind     complement(1162..1181)
                     /label=L745 (mismatches: 0)
                     /note="Primer: ACTTGACTTCAGCTCTGGTC"
                     /note="Number of mismatches: 0"
                     /note="Number of other hits on pCR_017: 0"
                     /note="Primer binding region: complement(4635..4654)"
     primer_bind     1464..1491
                     /label=L691 (mismatches: 0)
                     /note="Primer: CCAAAGATCCAAACGAAAAGAGAGACCA"
                     /note="Number of mismatches: 0"
                     /note="Number of other matches on pCR_017: 0"
                     /note="Primer binding region: 4937..4964"
     primer_bind     complement(1477..1501)
                     /label=CR_158
     primer_bind     1477..1501
                     /label=CR_159
     primer_bind     1479..1496
                     /label=L324 (mismatches: 0)
                     /note="Primer: AAAAGAGAGACCACATGG"
                     /note="Number of mismatches: 0"
                     /note="Number of other matches on pCR_017: 0"
                     /note="Primer binding region: 4952..4969"
     primer_bind     complement(1495..1555)
                     /label=FM796 (mismatches: 0)
                     /note="Primer: 
                     TTATTTGTACAATTCATCCATACCATGGGTAATACCAGCAGCAGTAACAAATTCTAAC 
                     AAGACC"
                     /note="Number of mismatches: 0"
                     /note="Number of other hits on pCR_017: 0"
                     /note="Primer binding region: complement(4968..5031)"
     primer_bind     1507..1524
                     /label=L183 (mismatches: 0)
                     /note="Primer: ATTTGTTACTGCTGCTGG"
                     /note="Number of mismatches: 0"
                     /note="Number of other matches on pCR_017: 0"
                     /note="Primer binding region: 4980..4997"
     primer_bind     complement(1514..1533)
                     /label=FM163 (mismatches: 0)
                     /note="Primer: TGGGTAATACCAGCAGCAGT"
                     /note="Number of mismatches: 0"
                     /note="Number of other hits on pCR_017: 0"
                     /note="Primer binding region: complement(4987..5006)"
     primer_bind     1523..1540
                     /label=FM799 (mismatches: 0)
                     /note="Primer: GGTATTACCCATGGTATG"
                     /note="Number of mismatches: 0"
                     /note="Number of other matches on pCR_017: 0"
                     /note="Primer binding region: 4996..5013"
     primer_bind     complement(1532..1562)
                     /label=CR_170
     primer_bind     1538..1555
                     /label=FM848 (mismatches: 0)
                     /note="Primer: ATGGATGAATTGTACAAA"
                     /note="Number of mismatches: 0"
                     /note="Number of other matches on pCR_017: 0"
                     /note="Primer binding region: 5011..5028"
     primer_bind     1558..1583
                     /label=CR_171
     primer_bind     complement(1562..1564)
                     /label=FM796 (mismatches: 0)
                     /note="Primer: 
                     TTATTTGTACAATTCATCCATACCATGGGTAATACCAGCAGCAGTAACAAATTCTAAC 
                     AAGACC"
                     /note="Number of mismatches: 0"
                     /note="Number of other hits on pCR_017: 0"
                     /note="Primer binding region: complement(4968..5031)"
     terminator      1565..1777
                     /label=SPG5TT
     primer_bind     1565..1583
                     /label=CR_340
     primer_bind     complement(1749..1777)
                     /label=mas00006_(yEGFP-SPG5TT)_reverse
                     /label=CR_031
     primer_bind     complement(1756..1781)
                     /label=CR_172
     primer_bind     1778..1803
                     /label=CR_173
     misc_feature    1782..2330
                     /label=integration site
     primer_bind     1782..1801
                     /label=CR_099
     primer_bind     complement(1808..1827)
                     /label=AT17
     primer_bind     complement(2004..2023)
                     /label=AT15
     primer_bind     complement(2313..2338)
                     /label=CR_174
     misc_feature    2331..2338
                     /label=PacI
     protein_bind    2339..2342
                     /label=BsaI
     promoter        2343..2519
                     /label=ScURA3 Promoter
     primer_bind     complement(2369..2386)
                     /label=FM798
     primer_bind     2377..2396
                     /label=FM071
     primer_bind     2387..2404
                     /label=FM596
     CDS             2520..3323
                     /label=URA3
     primer_bind     complement(2555..2576)
                     /label=L692
     primer_bind     complement(2654..2674)
                     /label=FM032
     primer_bind     complement(2748..2765)
                     /label=L229
     primer_bind     complement(2755..2772)
                     /label=FM597
     primer_bind     complement(2755..2772)
                     /label=L188
     primer_bind     complement(2836..2855)
                     /label=L129
     primer_bind     complement(2857..2876)
                     /label=FM167
     primer_bind     2923..2942
                     /label=FM148
     primer_bind     2923..2940
                     /label=FM029
     primer_bind     3022..3041
                     /label=FM072
     primer_bind     complement(3123..3182)
                     /label=FM1631
     primer_bind     3123..3182
                     /label=FM1632
     primer_bind     complement(3125..3165)
                     /label=FM1801
     primer_bind     3129..3150
                     /label=FM1798
     primer_bind     3132..3180
                     /label=FM1806
     terminator      3324..3401
                     /label=ScURA3 Terminator
     primer_bind     3326..3361
                     /label=FM105
                     /note="[pCR_018- no UAS, -, 1738, 1773], [pCR_018, -, 1063,
                     1098]"
     primer_bind     complement(3360..3384)
                     /label=FM1160
                     /note="[pCR_018- no UAS, +, 1715, 1739], [pCR_018, +, 1040,
                     1064]"
     protein_bind    3402..3405
                     /label=BsaI
     rep_origin      3406..3522
                     /label=CEN6
     primer_bind     complement(3469..3491)
                     /label=L1170
                     /note="[pCR_018, +, 1521, 1543], [pCR_018- no UAS, +, 2196,
                     2218]"
     rep_origin      3523..3913
                     /label=ARS4
     primer_bind     complement(3622..3641)
                     /label=FM129
                     /note="[pCR_018, +, 1371, 1390], [pCR_018- no UAS, +, 2046,
                     2065]"
     primer_bind     3847..3868
                     /label=FM126
                     /note="[pCR_018, -, 1144, 1165], [pCR_018- no UAS, -, 1819,
                     1840]"
     protein_bind    3914..3917
                     /label=BsaI
     terminator      complement(3926..4022)
                     /label=AmpR Terminator
     CDS             complement(4023..4880)
                     /label=AmpR
     primer_bind     4477..4496
                     /label=FM124
                     /note="[pCR_018- no UAS, +, 1277, 1296], [pCR_018, +, 602, 
                     621]"
     primer_bind     4759..4776
                     /label=FM1567
                     /note="[pCR_018- no UAS, +, 1559, 1576], [pCR_018, +, 884, 
                     901]"
     primer_bind     4837..4859
                     /label=FM1565
                     /note="[pCR_018- no UAS, +, 1637, 1659], [pCR_018, +, 962, 
                     984]"
     primer_bind     4850..4867
                     /label=L195
                     /note="[pCR_018, +, 975, 992], [pCR_018- no UAS, +, 1650, 
                     1667]"
     primer_bind     complement(4853..4898)
                     /label=FM1446
     primer_bind     4859..4878
                     /label=FM374
                     /note="[pCR_018, +, 984, 1003], [pCR_018- no UAS, +, 1659, 
                     1678]"
     primer_bind     4863..4909
                     /label=FM1437
     promoter        complement(4881..5011)
                     /label=AmpR Promoter
     primer_bind     4967..4984
                     /label=L306
                     /note="[pCR_016, +, 4295, 4312]"
     primer_bind     4969..4988
                     /label=sCOS1F
     rep_origin      complement(5012..5775)
                     /direction=LEFT
                     /label=ColE1
     primer_bind     complement(5125..5143)
                     /label=FM103
                     /note="[pCR_018, +, 5976, 5994], [pCR_018- no UAS, +, 594, 
                     612]"
     primer_bind     complement(5161..5178)
                     /label=FM218
                     /note="[pCR_018, +, 5941, 5958], [pCR_018- no UAS, +, 559, 
                     576]"
     primer_bind     5286..5305
                     /label=FM128
                     /note="[pCR_018- no UAS, -, 432, 451], [pCR_018, -, 5814, 
                     5833]"
     primer_bind     complement(5342..5361)
                     /label=FM177
                     /note="[pCR_018- no UAS, +, 376, 395], [pCR_018, +, 5758, 
                     5777]"
     primer_bind     5640..5657
                     /label=FM1084
                     /note="[pCR_018, -, 5462, 5479], [pCR_018- no UAS, -, 80, 
                     97]"
     primer_bind     5671..5688
                     /label=FM223
                     /note="[pCR_018, -, 5431, 5448], [pCR_018- no UAS, -, 49, 
                     66]"
     primer_bind     5690..5709
                     /label=ASK-FN2
                     /note="[pCR_018- no UAS, -, 28, 47], [pCR_018, -, 5410, 
                     5429]"
     primer_bind     5726..5745
                     /label=FM102
                     /note="[pCR_018, -, 5374, 5393], [pCR_018- no UAS, -, 5899,
                     11]"
     primer_bind     5736..5756
                     /label=FM1564
                     /note="[pCR_018, -, 5363, 5383], [pCR_018- no UAS, -, 5888,
                     1]"
     primer_bind     5784..5816
                     /label=CR_179
     promoter        5788..6190
                     /label=ADH1 promoter
     primer_bind     complement(5887..5909)
                     /label=L694
     primer_bind     6011..6028
                     /label=L808
     primer_bind     complement(6115..6134)
                     /label=FM021
     primer_bind     6118..6140
                     /label=FM1677
     primer_bind     6119..6136
                     /label=L820
     primer_bind     6122..6139
                     /label=L487
     primer_bind     complement(6158..6184)
                     /label=L806
     primer_bind     6168..6210
                     /label=CR_175
     CDS             6191..6889
                     /codon_start=1
                     /label=mScarlet
                     /translation="MVSKGEAVIKEFMRFKVHMEGSMNGHEFEIEGEGEGRPYEGTQTA
                     KLKVTKGGPLPFSWDILSPQFMYGSRAFTKHPADIPDYYKQSFPEGFKWERVMNFEDGG
                     AVTVTQDTSLEDGTLIYKVKLRGTNFPPDGPVMQKKTMGWEASTERLYPEDGVLKGDIK
                     MALRLKDGGRYLADFKTTYKAKKPVQMPGAYNVDRKLDITSHNEDYTVVEQYERSEGRH
                     STGGMDELYK"
     primer_bind     complement(6616..6639)
                     /label=CR_176
     primer_bind     6616..6639
                     /label=CR_177
     primer_bind     complement(6864..6912)
                     /label=CR_178
     terminator      6890..7069
                     /label=ADH1 terminator
     misc_feature    6890
                     /label=GMP1tt_B1*
     primer_bind     complement(7000..7020)
                     /label=AS2-1-R
     primer_bind     7018..7037
                     /label=FM197
     primer_bind     7021..7040
                     /label=L697
     primer_bind     complement(7035..7052)
                     /label=FM502
     primer_bind     complement(join(7051..7069,1..5))
                     /label=CR_180
     primer_bind     complement(7052..7069)
                     /label=L669
ORIGIN
        1 ccctttaatt aacggcatgc aaacatctac acaattagca agggcaatcc atattttgtc
       61 ttttcgcgcc ctggaaaggc ctaagtaatg tcgtaaacgc attctatctg tacttcaact
      121 ctcctctgtg cattggtttg tgcaaatcac attttacgat actgccagat atatgcaaaa
      181 agagaaaacc aagggaccag aacaaagcaa aattacgata ttcttcgaat tccttcgtgc
      241 ttgactaaga caaagggatg gacgtagcga tttttagcgg gccaagaact ggttccgaaa
      301 aagcacaggt acaccgaacc ctcagctaag gagggacagc accgatgcgg aaggacaaac
      361 tttctttttg cctatcacag tatcttatcg agctaactat tttcgacaca catgaaaaag
      421 cagaaatatt aacgaaaaag aaaagaaaga ccatgtcatg tacgggcaat cagaatctgt
      481 aacaagcgcc attttttttt ctgtatcggg ccctccttac tgctctcctt ccgtgtaacg
      541 cgttatgaaa cgagcgttgg ttggtggatc aagcccacgc gtaggcaatc ctcgagcaga
      601 tccgccaggc gtgtatatat agcgtggatg gccaggcaac tttagtgctg acacatacag
      661 gcatatatat atgtgtgcga cgacacatga tcatatggca tgcatgtgct ctgtatgtat
      721 ataaaactct tgttttcttc ttttctctaa atattctttc cttatacatt aggacctttg
      781 cagcataaat tactatactt ctatagacac acaaacacaa atacacacac taaattaata
      841 tatgtctaaa ggtgaagaat tattcactgg tgttgtccca attttggttg aattagatgg
      901 tgatgttaat ggtcacaaat tttctgtctc cggtgaaggt gaaggtgatg ctacttacgg
      961 taaattgacc ttaaaattta tttgtactac tggtaaattg ccagttccat ggccaacctt
     1021 agtcactact ttcggttatg gtgttcaatg ttttgctaga tacccagatc atatgaaaca
     1081 acatgacttt ttcaagtctg ccatgccaga aggttatgtt caagaaagaa ctattttttt
     1141 caaagatgac ggtaactaca agaccagagc tgaagtcaag tttgaaggtg ataccttagt
     1201 taatagaatc gaattaaaag gtattgattt taaagaagat ggtaacattt taggtcacaa
     1261 attggaatac aactataact ctcacaatgt ttacatcatg gctgacaaac aaaagaatgg
     1321 tatcaaagtt aacttcaaaa ttagacacaa cattgaagat ggttctgttc aattagctga
     1381 ccattatcaa caaaatactc caattggtga tggtccagtc ttgttaccag acaaccatta
     1441 cttatccact caatctgcct tatccaaaga tccaaacgaa aagagagatc acatggtctt
     1501 gttagaattt gttactgctg ctggtattac ccatggtatg gatgaattgt acaaaggatc
     1561 ctaacaaaga cgttgtttca tcgcgctatt accaagaagg ttactttact tgttcttgca
     1621 catggacgca cgttgtgtgt tcatatatat atatatatat atatatatat atttgtgctt
     1681 gttttcattg tctctatagt taatacattc tatttttatc gttatatttg cattctcttc
     1741 gcataaaaac ttcatgaaaa ttcggcagaa aataagcgct gcgactctct cgaaattttt
     1801 cttaacgcgt ccttgtactg cgtctaacgc ttttgccact tggatttcta ttataggaaa
     1861 tagtctcact tactgggcga cgaattttcg cgttttgatg aagcacagga agaatttctt
     1921 ttttttttgg cttcttctgg ttccgttttt tacgcgcaca aatctaaaaa aagaaataat
     1981 tataacctag tctcgaaaat tttcatcgat ccattcgttc ctttttttcg attttttcag
     2041 atcaaaattc ttgtttcttt ctttgtctta gtttatatta aaagatattt tgattttact
     2101 cctgaactat ttattctttc taagaaggcc agaacactac agctgtttta accgactacg
     2161 aagttctcca ttctcgaaca ctagccttca tttaccaaac aggaactagc gtatatcatt
     2221 agtccttatt cgaaaagaga ttggtagata tttattgtag tttgtgagaa ggagaaaata
     2281 ctgtcattgg actgatagtt agaggacatt aacctctctt acgttcgctc ttaattaata
     2341 cacggtttcc ttgaaatttt tttgattcgg taatctccga acagaaggaa gaacgaagga
     2401 aggagcacag acttagattg gtatatatac gcatatgtag tgttgaagaa acatgaaatt
     2461 gcccagtatt cttaacccaa ctgcacagaa caaaaacgtg caggaaacga agataaatca
     2521 tgtcgaaagc tacatataag gaacgtgctg ctactcatcc tagtcctgtt gctgccaagc
     2581 tatttaatat catgcacgaa aagcaaacaa acttgtgtgc ttcattggat gttcgtacca
     2641 ccaaggaatt actggagtta gttgaagcat taggtcccaa aatttgttta ctaaaaacac
     2701 atgtggatat cttgactgat ttttccatgg agggcacagt taagccgcta aaggcattat
     2761 ccgccaagta caatttttta ctcttcgagg acagaaaatt tgctgacatt ggtaatacag
     2821 tcaaattgca gtactctgcg ggtgtataca gaatagcaga atgggcagac attacgaatg
     2881 cacacggtgt ggtgggccca ggtattgtta gcggtttgaa gcaggcggca gaagaagtaa
     2941 caaaggaacc tagaggcctt ttgatgttag cagaattgtc atgcaagggc tccctatcta
     3001 ctggagaata tactaagggt actgttgaca ttgcgaagag cgacaaagat tttgttatcg
     3061 gctttattgc tcaaagagac atgggtggaa gagatgaagg ttacgattgg ttgattatga
     3121 cacccggtgt gggtttagat gacaagggag atgcattggg tcaacagtat agaaccgtgg
     3181 atgatgtggt ttctacagga tctgacatta ttattgttgg aagaggacta tttgcaaagg
     3241 gaagggatgc taaggtagag ggtgaacgtt acagaaaagc aggctgggaa gcatatttga
     3301 gaagatgcgg ccagcaaaac taaaaaactg tattataagt aaatgcatgt atactaaact
     3361 cacaaattag agcttcaatt taattatatc agttattacc cgagtatcac gtgctataaa
     3421 aataattata atttaaattt tttaatataa atatataaat taaaaataga aagtaaaaaa
     3481 agaaattaaa gaaaaaatag tttttgtttt ccgaagatgt aaaagactct agggggatcg
     3541 ccaacaaata ctacctttta tcttgctctt cctgctctca ggtattaatg ccgaattgtt
     3601 tcatcttgtc tgtgtagaaa accacacacg aaaatcctgt gattttacat tttacttatc
     3661 gttaatcgaa tgtatatcta tttaatctgc ttttcttgtc taataaatat atatgtaaag
     3721 tacgcttttt gttgaaattt tttaaacctt tgtttatttt tttttcttca ttccgtaact
     3781 cttctacctt ctttatttac tttctaaaat ccaaatacaa aacataaaaa taaataaaca
     3841 cagagtaaat tcccaaatta ttccatcatt aaaagatacg aggcgcgtgt aagttacagg
     3901 caagcgatcc gtcccgagcg gccgcgatta tcaaaaagga tcttcaccta gatcctttta
     3961 aattaaaaat gaagttttaa atcaatctaa agtatatatg agtaaacttg gtctgacagt
     4021 taccaatgct taatcagtga ggcacctatc tcagcgatct gtctatttcg ttcatccata
     4081 gttgcctgac tccccgtcgt gtagataact acgatacggg agggcttacc atctggcccc
     4141 agtgctgcaa tgataccgcg ggacccacgc tcaccggctc cagatttatc agcaataaac
     4201 cagccagccg gaagggccga gcgcagaagt ggtcctgcaa ctttatccgc ctccatccag
     4261 tctattaatt gttgccggga agctagagta agtagttcgc cagttaatag tttgcgcaac
     4321 gttgttgcca ttgctacagg catcgtggtg tcacgctcgt cgtttggtat ggcttcattc
     4381 agctccggtt cccaacgatc aaggcgagtt acatgatccc ccatgttgtg caaaaaagcg
     4441 gttagctcct tcggtcctcc gatcgttgtc agaagtaagt tggccgcagt gttatcactc
     4501 atggttatgg cagcactgca taattctctt actgtcatgc catccgtaag atgcttttct
     4561 gtgactggtg agtactcaac caagtcattc tgagaatagt gtatgcggcg accgagttgc
     4621 tcttgcccgg cgtcaatacg ggataatacc gcgccacata gcagaacttt aaaagtgctc
     4681 atcattggaa aacgttcttc ggggcgaaaa ctctcaagga tcttaccgct gttgagatcc
     4741 agttcgatgt aacccactcg tgcacccaac tgatcttcag catcttttac tttcaccagc
     4801 gtttctgggt gagcaaaaac aggaaggcaa aatgccgcaa aaaagggaat aagggcgaca
     4861 cggaaatgtt gaatactcat actcttcctt tttcaatatt attgaagcat ttatcagggt
     4921 tattgtctca tgagcggata catatttgaa tgtatttaga aaaataaaca aataggggtt
     4981 ccgcgcacat ttccccgaaa agtgccacct gtcatgacca aaatccctta acgtgagttt
     5041 tcgttccact gagcgtcaga ccccgtagaa aagatcaaag gatcttcttg agatcctttt
     5101 tttctgcgcg taatctgctg cttgcaaaca aaaaaaccac cgctaccagc ggtggtttgt
     5161 ttgccggatc aagagctacc aactcttttt ccgaaggtaa ctggcttcag cagagcgcag
     5221 ataccaaata ctgttcttct agtgtagccg tagttaggcc accacttcaa gaactctgta
     5281 gcaccgccta catacctcgc tctgctaatc ctgttaccag tggctgctgc cagtggcgat
     5341 aagtcgtgtc ttaccgggtt ggactcaaga cgatagttac cggataaggc gcagcggtcg
     5401 ggctgaacgg ggggttcgtg cacacagccc agcttggagc gaacgaccta caccgaactg
     5461 agatacctac agcgtgagct atgagaaagc gccacgcttc ccgaagggag aaaggcggac
     5521 aggtatccgg taagcggcag ggtcggaaca ggagagcgca cgagggagct tccaggggga
     5581 aacgcctggt atctttatag tcctgtcggg tttcgccacc tctgacttga gcgtcgattt
     5641 ttgtgatgct cgtcaggggg gcggagccta tggaaaaacg ccagcaacgc ggccttttta
     5701 cggttcctgg ccttttgctg gccttttgct cacatgttct ttcctgcgtt atcccctgat
     5761 tctgtggata accgtgcggc cgccaatcaa cttcttttct ttttttttct tttctctctc
     5821 ccccgttgtt gtctcaccat atccgcaatg acaaaaaaat gatggaagac actaaaggaa
     5881 aaaattaacg acaaagacag caccaacaga tgtcgttgtt ccagagctga tgaggggtat
     5941 ctcgaagcac acgaaacttt ttccttcctt cattcacgca cactactctc taatgagcaa
     6001 cggtatacgg ccttccttcc agttacttga atttgaaata aaaaaaagtt tgctgtcttg
     6061 ctatcaagta taaatagacc tgcaattatt aatcttttgt ttcctcgtca ttgttctcgt
     6121 tccctttctt ccttgtttct ttttctgcac aatatttcaa gctataccaa gcatacaatc
     6181 aactatctca atggtttcta aaggtgaagc agttattaag gaattcatga gattcaaggt
     6241 acacatggaa ggttctatga atggtcacga atttgaaatt gaaggtgaag gtgaaggtag
     6301 accatatgaa ggtactcaaa ctgctaagtt gaaggttact aaaggtggtc cattgccatt
     6361 ttcttgggat attttgtctc cacaattcat gtacggttct agagctttta caaaacatcc
     6421 agcagatatt ccagattact acaagcaatc attcccagaa ggttttaaat gggaaagagt
     6481 tatgaacttc gaagatggtg gtgcagttac tgttacacaa gatacttctt tggaagatgg
     6541 tacattgatc tataaggtta agttgagagg tactaatttt ccaccagatg gtccagttat
     6601 gcaaaagaaa actatgggtt gggaagcctc aacagaaaga ttgtacccag aagatggtgt
     6661 tttgaagggt gacattaaga tggcattgag attgaaggat ggtggtagat atttggctga
     6721 tttcaagact acatacaagg ctaagaaacc agttcaaatg ccaggtgctt acaacgttga
     6781 tagaaagttg gatattactt ctcataatga agattacaca gttgttgaac aatatgaaag
     6841 aagtgaaggt agacacagta caggtggtat ggatgaatta tacaaatgag cgaatttctt
     6901 atgatttatg atttttatta ttaaataagt tataaaaaaa ataagtgtat acaaatttta
     6961 aagtgactct taggttttaa aacgaaaatt cttattcttg agtaactctt tcctgtaggt
     7021 caggttgctt tctcaggtat agcatgaggt cgctcttatt gaccacacc
//
