# Supplementary material for: PhiReX 2.0: A Programmable and Red Light-Regulated CRISPR-dCas9 System for the Activation of Endogenous Genes in Saccharomyces cerevisiae
Source: ACS Synth Biol. 2023 Apr 4;12(4):1046–57. doi: 10.1021/acssynbio.2c00517 (PMC10127447; doi:10.1021/acssynbio.2c00517)
Supplement: Supplementary file 2 — sb2c00517_si_002.zip [file sb2c00517_si_002.zip › pCR_094(ADH1).gb]

LOCUS       Exported                7184 bp DNA     circular SYN 20-MAY-2022
DEFINITION  synthetic circular DNA
ACCESSION   .
VERSION     .
KEYWORDS    .
SOURCE      synthetic DNA construct
  ORGANISM  recombinant plasmid
REFERENCE   1  (bases 1 to 7184)
  AUTHORS   Ciaran
  TITLE     Direct Submission
  JOURNAL   Exported Sep 28, 2022 from SnapGene 6.0.2
            https://www.snapgene.com
FEATURES             Location/Qualifiers
     source          1..7184
                     /mol_type="other DNA"
                     /organism="recombinant plasmid"
     primer_bind     1..30
                     /label=CR_155
     misc_feature    5..12
                     /label=PacI
     misc_feature    13..548
                     /label=integration site
     primer_bind     13..32
                     /label=CR_305
     primer_bind     130..150
                     /label=AT18
     misc_feature    171
                     /label=missmatch
     misc_feature    221..222
                     /label=missmatch
     primer_bind     469..489
                     /label=AT16
     primer_bind     complement(520..539)
                     /label=AT29
     primer_bind     complement(528..548)
                     /label=CR_306
     primer_bind     complement(531..552)
                     /label=CR_156
     primer_bind     complement(532..548)
                     /label=CR_098
     primer_bind     548..581
                     /label=CR_399
     promoter        553..955
                     /label=ADH1 promoter
     primer_bind     553..581
                     /label=CR_179
     primer_bind     complement(652..674)
                     /label=L694
     primer_bind     776..793
                     /label=L808
     primer_bind     complement(880..899)
                     /label=FM021
     primer_bind     883..905
                     /label=FM1677
     primer_bind     884..901
                     /label=L820
     primer_bind     887..904
                     /label=L487
     primer_bind     complement(923..949)
                     /label=L806
     primer_bind     complement(932..960)
                     /label=CR_400
     primer_bind     933..955
                     /label=CR_175
     primer_bind     951..982
                     /label=CR_169
     CDS             957..1672
                     /codon_start=1
                     /label=yEGFP
                     /translation="MSKGEELFTGVVPILVELDGDVNGHKFSVSGEGEGDATYGKLTLK
                     FICTTGKLPVPWPTLVTTFGYGVQCFARYPDHMKQHDFFKSAMPEGYVQERTIFFKDDG
                     NYKTRAEVKFEGDTLVNRIELKGIDFKEDGNILGHKLEYNYNSHNVYIMADKQKNGIKV
                     NFKIRHNIEDGSVQLADHYQQNTPIGDGPVLLPDNHYLSTQSALSKDPNEKRDHMVLLE
                     FVTAAGITHGMDELYK"
     primer_bind     957..1027
                     /label=FM795 (mismatches: 0)
                     /note="Primer: 
                     ATGTCTAAAGGTGAAGAATTATTCACTGGTGTTGTCCCAATTTTGGTTGAATTAGATG 
                     GTGATGTTAATGG"
                     /note="Number of mismatches: 0"
                     /note="Number of other matches on pCR_017: 0"
                     /note="Primer binding region: 4315..4385"
     primer_bind     957..1027
                     /label=FM795
     primer_bind     957..986
                     /label=L819 (mismatches: 0)
                     /note="Primer: ATGTCTAAAGGTGAAGAATTATTCACTGGT"
                     /note="Number of mismatches: 0"
                     /note="Number of other matches on pCR_017: 0"
                     /note="Primer binding region: 4315..4344"
     primer_bind     957..986
                     /label=mas00005_(Core1)_(yEGFP-SPG5TT)_forward
                     /label=CR_030
     primer_bind     957..986
                     /label=L819
     primer_bind     957..980
                     /label=L977a (mismatches: 0)
                     /note="Primer: ATGTCTAAAGGTGAAGAATTATTC"
                     /note="Number of mismatches: 0"
                     /note="Number of other matches on pCR_017: 0"
                     /note="Primer binding region: 4315..4338"
     primer_bind     957..980
                     /label=L977a
     primer_bind     complement(975..994)
                     /label=FM595 (mismatches: 0)
                     /note="Primer: GGGACAACACCAGTGAATAA"
                     /note="Number of mismatches: 0"
                     /note="Number of other hits on pCR_017: 0"
                     /note="Primer binding region: complement(4333..4352)"
     primer_bind     complement(975..994)
                     /label=FM595
     primer_bind     978..997
                     /label=FM162 (mismatches: 0)
                     /note="Primer: TTCACTGGTGTTGTCCCAAT"
                     /note="Number of mismatches: 0"
                     /note="Number of other matches on pCR_017: 0"
                     /note="Primer binding region: 4336..4355"
     primer_bind     978..997
                     /label=FM162
     primer_bind     982..1002
                     /label=CR_200
     primer_bind     complement(982..1002)
                     /label=CR_201
     primer_bind     complement(984..1003)
                     /label=FM165 (mismatches: 0)
                     /note="Primer: ACCAAAATTGGGACAACACC"
                     /note="Number of mismatches: 0"
                     /note="Number of other hits on pCR_017: 0"
                     /note="Primer binding region: complement(4342..4361)"
     primer_bind     complement(984..1003)
                     /label=FM165
     primer_bind     complement(1011..1029)
                     /label=L268 (mismatches: 0)
                     /note="Primer: GACCATTAACATCACCATC"
                     /note="Number of mismatches: 0"
                     /note="Number of other hits on pCR_017: 0"
                     /note="Primer binding region: complement(4369..4387)"
     primer_bind     complement(1011..1029)
                     /label=L821 (mismatches: 0)
                     /note="Primer: GACCATTAACATCACCATC"
                     /note="Number of mismatches: 0"
                     /note="Number of other hits on pCR_017: 0"
                     /note="Primer binding region: complement(4369..4387)"
     primer_bind     complement(1011..1029)
                     /label=L268
     primer_bind     complement(1011..1029)
                     /label=L821
     primer_bind     complement(1035..1054)
                     /label=FM077 (mismatches: 0)
                     /note="Primer: CCTTCACCGGAGACAGAAAA"
                     /note="Number of mismatches: 0"
                     /note="Number of other hits on pCR_017: 0"
                     /note="Primer binding region: complement(4393..4412)"
     primer_bind     complement(1035..1054)
                     /label=FM077
     primer_bind     1107..1128
                     /label=L742 (mismatches: 0)
                     /note="Primer: GGTAAATTGCCAGTTCCATGGC"
                     /note="Number of mismatches: 0"
                     /note="Number of other matches on pCR_017: 0"
                     /note="Primer binding region: 4465..4486"
     primer_bind     1107..1128
                     /label=L742
     primer_bind     1119..1143
                     /label=AT39
     primer_bind     complement(1119..1143)
                     /label=AT42
     primer_bind     1119..1136
                     /label=L323 (mismatches: 0)
                     /note="Primer: GTTCCATGGCCAACCTTA"
                     /note="Number of mismatches: 0"
                     /note="Number of other matches on pCR_017: 0"
                     /note="Primer binding region: 4477..4494"
     primer_bind     1119..1136
                     /label=L323
     primer_bind     complement(1120..1139)
                     /label=FM171 (mismatches: 0)
                     /note="Primer: GACTAAGGTTGGCCATGGAA"
                     /note="Number of mismatches: 0"
                     /note="Number of other hits on pCR_017: 0"
                     /note="Primer binding region: complement(4478..4497)"
     primer_bind     complement(1120..1139)
                     /label=FM171
     primer_bind     complement(1122..1143)
                     /label=AT32
     primer_bind     complement(1144..1161)
                     /label=L810 (mismatches: 0)
                     /note="Primer: GAACACCATAACCGAAAG"
                     /note="Number of mismatches: 0"
                     /note="Number of other hits on pCR_017: 0"
                     /note="Primer binding region: complement(4502..4519)"
     primer_bind     complement(1144..1161)
                     /label=L810
     primer_bind     complement(1205..1224)
                     /label=L743 (mismatches: 0)
                     /note="Primer: CTGGCATGGCAGACTTGAAA"
                     /note="Number of mismatches: 0"
                     /note="Number of other hits on pCR_017: 0"
                     /note="Primer binding region: complement(4563..4582)"
     primer_bind     1205..1224
                     /label=L740 (mismatches: 0)
                     /note="Primer: TTTCAAGTCTGCCATGCCAG"
                     /note="Number of mismatches: 0"
                     /note="Number of other matches on pCR_017: 0"
                     /note="Primer binding region: 4563..4582"
     primer_bind     1205..1224
                     /label=L740
     primer_bind     complement(1205..1224)
                     /label=L743
     primer_bind     1206..1227
                     /label=L744 (mismatches: 0)
                     /note="Primer: TTCAAGTCTGCCATGCCAGAAG"
                     /note="Number of mismatches: 0"
                     /note="Number of other matches on pCR_017: 0"
                     /note="Primer binding region: 4564..4585"
     primer_bind     1206..1227
                     /label=L744
     primer_bind     1220..1237
                     /label=L809 (mismatches: 0)
                     /note="Primer: GCCAGAAGGTTATGTTCA"
                     /note="Number of mismatches: 0"
                     /note="Number of other matches on pCR_017: 0"
                     /note="Primer binding region: 4578..4595"
     primer_bind     1220..1237
                     /label=L809
     primer_bind     complement(1274..1293)
                     /label=L741 (mismatches: 0)
                     /note="Primer: TGACTTCAGCTCTGGTCTTG"
                     /note="Number of mismatches: 0"
                     /note="Number of other hits on pCR_017: 0"
                     /note="Primer binding region: complement(4632..4651)"
     primer_bind     complement(1274..1293)
                     /label=L741
     primer_bind     complement(1277..1296)
                     /label=L745 (mismatches: 0)
                     /note="Primer: ACTTGACTTCAGCTCTGGTC"
                     /note="Number of mismatches: 0"
                     /note="Number of other hits on pCR_017: 0"
                     /note="Primer binding region: complement(4635..4654)"
     primer_bind     complement(1277..1296)
                     /label=L745
     primer_bind     complement(1566..1591)
                     /label=CR_158a
     primer_bind     1579..1606
                     /label=L691 (mismatches: 0)
                     /note="Primer: CCAAAGATCCAAACGAAAAGAGAGACCA"
                     /note="Number of mismatches: 0"
                     /note="Number of other matches on pCR_017: 0"
                     /note="Primer binding region: 4937..4964"
     primer_bind     complement(1592..1616)
                     /label=CR_158
     primer_bind     1592..1616
                     /label=CR_159
     primer_bind     1594..1611
                     /label=L324 (mismatches: 0)
                     /note="Primer: AAAAGAGAGACCACATGG"
                     /note="Number of mismatches: 0"
                     /note="Number of other matches on pCR_017: 0"
                     /note="Primer binding region: 4952..4969"
     primer_bind     complement(1610..1670)
                     /label=FM796 (mismatches: 0)
                     /note="Primer: 
                     TTATTTGTACAATTCATCCATACCATGGGTAATACCAGCAGCAGTAACAAATTCTAAC 
                     AAGACC"
                     /note="Number of mismatches: 0"
                     /note="Number of other hits on pCR_017: 0"
                     /note="Primer binding region: complement(4968..5031)"
     primer_bind     complement(1616..1639)
                     /label=CR_199
     primer_bind     1616..1639
                     /label=CR_202
     primer_bind     1622..1639
                     /label=L183 (mismatches: 0)
                     /note="Primer: ATTTGTTACTGCTGCTGG"
                     /note="Number of mismatches: 0"
                     /note="Number of other matches on pCR_017: 0"
                     /note="Primer binding region: 4980..4997"
     primer_bind     1622..1639
                     /label=L183
     primer_bind     complement(1629..1648)
                     /label=FM163 (mismatches: 0)
                     /note="Primer: TGGGTAATACCAGCAGCAGT"
                     /note="Number of mismatches: 0"
                     /note="Number of other hits on pCR_017: 0"
                     /note="Primer binding region: complement(4987..5006)"
     primer_bind     complement(1629..1648)
                     /label=FM163
     primer_bind     1638..1655
                     /label=FM799 (mismatches: 0)
                     /note="Primer: GGTATTACCCATGGTATG"
                     /note="Number of mismatches: 0"
                     /note="Number of other matches on pCR_017: 0"
                     /note="Primer binding region: 4996..5013"
     primer_bind     1638..1655
                     /label=FM799
     primer_bind     complement(1639..1670)
                     /label=RU037
     primer_bind     complement(1647..1677)
                     /label=CR_170
     primer_bind     1653..1670
                     /label=FM848 (mismatches: 0)
                     /note="Primer: ATGGATGAATTGTACAAA"
                     /note="Number of mismatches: 0"
                     /note="Number of other matches on pCR_017: 0"
                     /note="Primer binding region: 5011..5028"
     primer_bind     1653..1670
                     /label=FM848
     primer_bind     1673..1698
                     /label=CR_171
     primer_bind     complement(1677..1679)
                     /label=FM796 (mismatches: 0)
                     /note="Primer: 
                     TTATTTGTACAATTCATCCATACCATGGGTAATACCAGCAGCAGTAACAAATTCTAAC 
                     AAGACC"
                     /note="Number of mismatches: 0"
                     /note="Number of other hits on pCR_017: 0"
                     /note="Primer binding region: complement(4968..5031)"
     terminator      1680..1892
                     /label=SPG5TT
     primer_bind     1680..1698
                     /label=CR_340
     primer_bind     complement(1864..1892)
                     /label=mas00006_(yEGFP-SPG5TT)_reverse
                     /label=CR_031
     primer_bind     complement(1871..1896)
                     /label=CR_172
     primer_bind     1893..1918
                     /label=CR_173
     misc_feature    1897..2445
                     /label=integration site
     primer_bind     1897..1916
                     /label=CR_099
     primer_bind     complement(1923..1942)
                     /label=AT17
     primer_bind     complement(2101..2123)
                     /label=AT28
     primer_bind     complement(2119..2138)
                     /label=AT15
     primer_bind     complement(2428..2453)
                     /label=CR_174
     primer_bind     complement(2428..2445)
                     /label=CR_314
     misc_feature    2446..2453
                     /label=PacI
     protein_bind    2454..2457
                     /label=BsaI
     promoter        2458..2634
                     /label=ScURA3 Promoter
     primer_bind     complement(2484..2501)
                     /label=FM798
     primer_bind     2492..2511
                     /label=FM071
     primer_bind     2502..2519
                     /label=FM596
     CDS             2635..3438
                     /label=URA3
     primer_bind     complement(2670..2691)
                     /label=L692
     primer_bind     complement(2769..2789)
                     /label=FM032
     primer_bind     complement(2863..2880)
                     /label=L229
     primer_bind     complement(2870..2887)
                     /label=FM597
     primer_bind     complement(2870..2887)
                     /label=L188
     primer_bind     complement(2951..2970)
                     /label=L129
     primer_bind     complement(2972..2991)
                     /label=FM167
     primer_bind     3038..3057
                     /label=FM148
     primer_bind     3038..3055
                     /label=FM029
     primer_bind     3137..3156
                     /label=FM072
     primer_bind     complement(3238..3297)
                     /label=FM1631
     primer_bind     3238..3297
                     /label=FM1632
     primer_bind     complement(3240..3280)
                     /label=FM1801
     primer_bind     3244..3265
                     /label=FM1798
     primer_bind     3247..3295
                     /label=FM1806
     terminator      3439..3516
                     /label=ScURA3 Terminator
     primer_bind     3441..3476
                     /label=FM105
                     /note="[pCR_018- no UAS, -, 1738, 1773], [pCR_018, -, 1063,
                     1098]"
     primer_bind     complement(3475..3499)
                     /label=FM1160
                     /note="[pCR_018- no UAS, +, 1715, 1739], [pCR_018, +, 1040,
                     1064]"
     protein_bind    3517..3520
                     /label=BsaI
     rep_origin      3521..3637
                     /label=CEN6
     primer_bind     complement(3584..3606)
                     /label=L1170
                     /note="[pCR_018, +, 1521, 1543], [pCR_018- no UAS, +, 2196,
                     2218]"
     rep_origin      3638..4028
                     /label=ARS4
     primer_bind     complement(3737..3756)
                     /label=FM129
                     /note="[pCR_018, +, 1371, 1390], [pCR_018- no UAS, +, 2046,
                     2065]"
     primer_bind     3962..3983
                     /label=FM126
                     /note="[pCR_018, -, 1144, 1165], [pCR_018- no UAS, -, 1819,
                     1840]"
     protein_bind    4029..4032
                     /label=BsaI
     terminator      complement(4041..4137)
                     /label=AmpR Terminator
     primer_bind     complement(4126..4144)
                     /label=CR_355
     CDS             complement(4138..4995)
                     /label=AmpR
     primer_bind     4592..4611
                     /label=FM124
                     /note="[pCR_018- no UAS, +, 1277, 1296], [pCR_018, +, 602, 
                     621]"
     primer_bind     4874..4891
                     /label=FM1567
                     /note="[pCR_018- no UAS, +, 1559, 1576], [pCR_018, +, 884, 
                     901]"
     primer_bind     4952..4974
                     /label=FM1565
                     /note="[pCR_018- no UAS, +, 1637, 1659], [pCR_018, +, 962, 
                     984]"
     primer_bind     4965..4982
                     /label=L195
                     /note="[pCR_018, +, 975, 992], [pCR_018- no UAS, +, 1650, 
                     1667]"
     primer_bind     complement(4968..5013)
                     /label=FM1446
     primer_bind     4974..4993
                     /label=FM374
                     /note="[pCR_018, +, 984, 1003], [pCR_018- no UAS, +, 1659, 
                     1678]"
     primer_bind     4978..5024
                     /label=FM1437
     promoter        complement(4996..5126)
                     /label=AmpR Promoter
     primer_bind     5082..5099
                     /label=L306
                     /note="[pCR_016, +, 4295, 4312]"
     primer_bind     5084..5103
                     /label=sCOS1F
     rep_origin      complement(5127..5890)
                     /direction=LEFT
                     /label=ColE1
     primer_bind     complement(5240..5258)
                     /label=FM103
                     /note="[pCR_018, +, 5976, 5994], [pCR_018- no UAS, +, 594, 
                     612]"
     primer_bind     complement(5276..5293)
                     /label=FM218
                     /note="[pCR_018, +, 5941, 5958], [pCR_018- no UAS, +, 559, 
                     576]"
     primer_bind     5401..5420
                     /label=FM128
                     /note="[pCR_018- no UAS, -, 432, 451], [pCR_018, -, 5814, 
                     5833]"
     primer_bind     complement(5457..5476)
                     /label=FM177
                     /note="[pCR_018- no UAS, +, 376, 395], [pCR_018, +, 5758, 
                     5777]"
     primer_bind     5755..5772
                     /label=FM1084
                     /note="[pCR_018, -, 5462, 5479], [pCR_018- no UAS, -, 80, 
                     97]"
     primer_bind     5786..5803
                     /label=FM223
                     /note="[pCR_018, -, 5431, 5448], [pCR_018- no UAS, -, 49, 
                     66]"
     primer_bind     5805..5824
                     /label=ASK-FN2
                     /note="[pCR_018- no UAS, -, 28, 47], [pCR_018, -, 5410, 
                     5429]"
     primer_bind     5841..5860
                     /label=FM102
                     /note="[pCR_018, -, 5374, 5393], [pCR_018- no UAS, -, 5899,
                     11]"
     primer_bind     5851..5871
                     /label=FM1564
                     /note="[pCR_018, -, 5363, 5383], [pCR_018- no UAS, -, 5888,
                     1]"
     primer_bind     5899..5931
                     /label=CR_179
     promoter        5903..6305
                     /label=ADH1 promoter
     primer_bind     5903..5931
                     /label=CR_399
     primer_bind     complement(6002..6024)
                     /label=L694
     primer_bind     6126..6143
                     /label=L808
     primer_bind     complement(6230..6249)
                     /label=FM021
     primer_bind     6233..6255
                     /label=FM1677
     primer_bind     6234..6251
                     /label=L820
     primer_bind     6237..6254
                     /label=L487
     primer_bind     complement(6273..6299)
                     /label=L806
     primer_bind     complement(6282..6305)
                     /label=CR_400
     primer_bind     6283..6325
                     /label=CR_175
     CDS             6306..7004
                     /codon_start=1
                     /label=mScarlet
                     /translation="MVSKGEAVIKEFMRFKVHMEGSMNGHEFEIEGEGEGRPYEGTQTA
                     KLKVTKGGPLPFSWDILSPQFMYGSRAFTKHPADIPDYYKQSFPEGFKWERVMNFEDGG
                     AVTVTQDTSLEDGTLIYKVKLRGTNFPPDGPVMQKKTMGWEASTERLYPEDGVLKGDIK
                     MALRLKDGGRYLADFKTTYKAKKPVQMPGAYNVDRKLDITSHNEDYTVVEQYERSEGRH
                     STGGMDELYK"
     primer_bind     complement(6731..6754)
                     /label=CR_176
     primer_bind     6731..6754
                     /label=CR_177
     primer_bind     complement(6979..7027)
                     /label=CR_178
     terminator      7005..7184
                     /label=ADH1 terminator
     misc_feature    7005
                     /label=GMP1tt_B1*
     primer_bind     complement(7115..7135)
                     /label=AS2-1-R
     primer_bind     7133..7152
                     /label=FM197
     primer_bind     7136..7155
                     /label=L697
     primer_bind     complement(7150..7167)
                     /label=FM502
     primer_bind     complement(join(7166..7184,1..5))
                     /label=CR_180
     primer_bind     complement(7167..7184)
                     /label=L669
ORIGIN
        1 ccctttaatt aacggcatgc aaacatctac acaattagca agggcaatcc atattttgtc
       61 ttttcgcgcc ctggaaaggc ctaagtaatg tcgtaaacgc attctatctg tacttcaact
      121 ctcctctgtg cattggtttg tgcaaatcac attttacgat actgccagat atatgcaaaa
      181 agagaaaacc aagggaccag aacaaagcaa aattacgata ttcttcgaat tccttcgtgc
      241 ttgactaaga caaagggatg gacgtagcga tttttagcgg gccaagaact ggttccgaaa
      301 aagcacaggt acaccgaacc ctcagctaag gagggacagc accgatgcgg aaggacaaac
      361 tttctttttg cctatcacag tatcttatcg agctaactat tttcgacaca catgaaaaag
      421 cagaaatatt aacgaaaaag aaaagaaaga ccatgtcatg tacgggcaat cagaatctgt
      481 aacaagcgcc attttttttt ctgtatcggg ccctccttac tgctctcctt ccgtgtaacg
      541 cgttatgaaa cgcaacttct tttctttttt tttcttttct ctctcccccg ttgttgtctc
      601 accatatccg caatgacaaa aaaatgatgg aagacactaa aggaaaaaat taacgacaaa
      661 gacagcacca acagatgtcg ttgttccaga gctgatgagg ggtatctcga agcacacgaa
      721 actttttcct tccttcattc acgcacacta ctctctaatg agcaacggta tacggccttc
      781 cttccagtta cttgaatttg aaataaaaaa aagtttgctg tcttgctatc aagtataaat
      841 agacctgcaa ttattaatct tttgtttcct cgtcattgtt ctcgttccct ttcttccttg
      901 tttctttttc tgcacaatat ttcaagctat accaagcata caatcaacta tctcatatgt
      961 ctaaaggtga agaattattc actggtgttg tcccaatttt ggttgaatta gatggtgatg
     1021 ttaatggtca caaattttct gtctccggtg aaggtgaagg tgatgctact tacggtaaat
     1081 tgaccttaaa atttatttgt actactggta aattgccagt tccatggcca accttagtca
     1141 ctactttcgg ttatggtgtt caatgttttg ctagataccc agatcatatg aaacaacatg
     1201 actttttcaa gtctgccatg ccagaaggtt atgttcaaga aagaactatt tttttcaaag
     1261 atgacggtaa ctacaagacc agagctgaag tcaagtttga aggtgatacc ttagttaata
     1321 gaatcgaatt aaaaggtatt gattttaaag aagatggtaa cattttaggt cacaaattgg
     1381 aatacaacta taactctcac aatgtttaca tcatggctga caaacaaaag aatggtatca
     1441 aagttaactt caaaattaga cacaacattg aagatggttc tgttcaatta gctgaccatt
     1501 atcaacaaaa tactccaatt ggtgatggtc cagtcttgtt accagacaac cattacttat
     1561 ccactcaatc tgccttatcc aaagatccaa acgaaaagag agatcacatg gtcttgttag
     1621 aatttgttac tgctgctggt attacccatg gtatggatga attgtacaaa ggatcctaac
     1681 aaagacgttg tttcatcgcg ctattaccaa gaaggttact ttacttgttc ttgcacatgg
     1741 acgcacgttg tgtgttcata tatatatata tatatatata tatatatttg tgcttgtttt
     1801 cattgtctct atagttaata cattctattt ttatcgttat atttgcattc tcttcgcata
     1861 aaaacttcat gaaaattcgg cagaaaataa gcgctgcgac tctctcgaaa tttttcttaa
     1921 cgcgtccttg tactgcgtct aacgcttttg ccacttggat ttctattata ggaaatagtc
     1981 tcacttactg ggcgacgaat tttcgcgttt tgatgaagca caggaagaat ttcttttttt
     2041 tttggcttct tctggttccg ttttttacgc gcacaaatct aaaaaaagaa ataattataa
     2101 cctagtctcg aaaattttca tcgatccatt cgttcctttt tttcgatttt ttcagatcaa
     2161 aattcttgtt tctttctttg tcttagttta tattaaaaga tattttgatt ttactcctga
     2221 actatttatt ctttctaaga aggccagaac actacagctg ttttaaccga ctacgaagtt
     2281 ctccattctc gaacactagc cttcatttac caaacaggaa ctagcgtata tcattagtcc
     2341 ttattcgaaa agagattggt agatatttat tgtagtttgt gagaaggaga aaatactgtc
     2401 attggactga tagttagagg acattaacct ctcttacgtt cgctcttaat taatacacgg
     2461 tttccttgaa atttttttga ttcggtaatc tccgaacaga aggaagaacg aaggaaggag
     2521 cacagactta gattggtata tatacgcata tgtagtgttg aagaaacatg aaattgccca
     2581 gtattcttaa cccaactgca cagaacaaaa acgtgcagga aacgaagata aatcatgtcg
     2641 aaagctacat ataaggaacg tgctgctact catcctagtc ctgttgctgc caagctattt
     2701 aatatcatgc acgaaaagca aacaaacttg tgtgcttcat tggatgttcg taccaccaag
     2761 gaattactgg agttagttga agcattaggt cccaaaattt gtttactaaa aacacatgtg
     2821 gatatcttga ctgatttttc catggagggc acagttaagc cgctaaaggc attatccgcc
     2881 aagtacaatt ttttactctt cgaggacaga aaatttgctg acattggtaa tacagtcaaa
     2941 ttgcagtact ctgcgggtgt atacagaata gcagaatggg cagacattac gaatgcacac
     3001 ggtgtggtgg gcccaggtat tgttagcggt ttgaagcagg cggcagaaga agtaacaaag
     3061 gaacctagag gccttttgat gttagcagaa ttgtcatgca agggctccct atctactgga
     3121 gaatatacta agggtactgt tgacattgcg aagagcgaca aagattttgt tatcggcttt
     3181 attgctcaaa gagacatggg tggaagagat gaaggttacg attggttgat tatgacaccc
     3241 ggtgtgggtt tagatgacaa gggagatgca ttgggtcaac agtatagaac cgtggatgat
     3301 gtggtttcta caggatctga cattattatt gttggaagag gactatttgc aaagggaagg
     3361 gatgctaagg tagagggtga acgttacaga aaagcaggct gggaagcata tttgagaaga
     3421 tgcggccagc aaaactaaaa aactgtatta taagtaaatg catgtatact aaactcacaa
     3481 attagagctt caatttaatt atatcagtta ttacccgagt atcacgtgct ataaaaataa
     3541 ttataattta aattttttaa tataaatata taaattaaaa atagaaagta aaaaaagaaa
     3601 ttaaagaaaa aatagttttt gttttccgaa gatgtaaaag actctagggg gatcgccaac
     3661 aaatactacc ttttatcttg ctcttcctgc tctcaggtat taatgccgaa ttgtttcatc
     3721 ttgtctgtgt agaaaaccac acacgaaaat cctgtgattt tacattttac ttatcgttaa
     3781 tcgaatgtat atctatttaa tctgcttttc ttgtctaata aatatatatg taaagtacgc
     3841 tttttgttga aattttttaa acctttgttt attttttttt cttcattccg taactcttct
     3901 accttcttta tttactttct aaaatccaaa tacaaaacat aaaaataaat aaacacagag
     3961 taaattccca aattattcca tcattaaaag atacgaggcg cgtgtaagtt acaggcaagc
     4021 gatccgtccc gagcggccgc gattatcaaa aaggatcttc acctagatcc ttttaaatta
     4081 aaaatgaagt tttaaatcaa tctaaagtat atatgagtaa acttggtctg acagttacca
     4141 atgcttaatc agtgaggcac ctatctcagc gatctgtcta tttcgttcat ccatagttgc
     4201 ctgactcccc gtcgtgtaga taactacgat acgggagggc ttaccatctg gccccagtgc
     4261 tgcaatgata ccgcgggacc cacgctcacc ggctccagat ttatcagcaa taaaccagcc
     4321 agccggaagg gccgagcgca gaagtggtcc tgcaacttta tccgcctcca tccagtctat
     4381 taattgttgc cgggaagcta gagtaagtag ttcgccagtt aatagtttgc gcaacgttgt
     4441 tgccattgct acaggcatcg tggtgtcacg ctcgtcgttt ggtatggctt cattcagctc
     4501 cggttcccaa cgatcaaggc gagttacatg atcccccatg ttgtgcaaaa aagcggttag
     4561 ctccttcggt cctccgatcg ttgtcagaag taagttggcc gcagtgttat cactcatggt
     4621 tatggcagca ctgcataatt ctcttactgt catgccatcc gtaagatgct tttctgtgac
     4681 tggtgagtac tcaaccaagt cattctgaga atagtgtatg cggcgaccga gttgctcttg
     4741 cccggcgtca atacgggata ataccgcgcc acatagcaga actttaaaag tgctcatcat
     4801 tggaaaacgt tcttcggggc gaaaactctc aaggatctta ccgctgttga gatccagttc
     4861 gatgtaaccc actcgtgcac ccaactgatc ttcagcatct tttactttca ccagcgtttc
     4921 tgggtgagca aaaacaggaa ggcaaaatgc cgcaaaaaag ggaataaggg cgacacggaa
     4981 atgttgaata ctcatactct tcctttttca atattattga agcatttatc agggttattg
     5041 tctcatgagc ggatacatat ttgaatgtat ttagaaaaat aaacaaatag gggttccgcg
     5101 cacatttccc cgaaaagtgc cacctgtcat gaccaaaatc ccttaacgtg agttttcgtt
     5161 ccactgagcg tcagaccccg tagaaaagat caaaggatct tcttgagatc ctttttttct
     5221 gcgcgtaatc tgctgcttgc aaacaaaaaa accaccgcta ccagcggtgg tttgtttgcc
     5281 ggatcaagag ctaccaactc tttttccgaa ggtaactggc ttcagcagag cgcagatacc
     5341 aaatactgtt cttctagtgt agccgtagtt aggccaccac ttcaagaact ctgtagcacc
     5401 gcctacatac ctcgctctgc taatcctgtt accagtggct gctgccagtg gcgataagtc
     5461 gtgtcttacc gggttggact caagacgata gttaccggat aaggcgcagc ggtcgggctg
     5521 aacggggggt tcgtgcacac agcccagctt ggagcgaacg acctacaccg aactgagata
     5581 cctacagcgt gagctatgag aaagcgccac gcttcccgaa gggagaaagg cggacaggta
     5641 tccggtaagc ggcagggtcg gaacaggaga gcgcacgagg gagcttccag ggggaaacgc
     5701 ctggtatctt tatagtcctg tcgggtttcg ccacctctga cttgagcgtc gatttttgtg
     5761 atgctcgtca ggggggcgga gcctatggaa aaacgccagc aacgcggcct ttttacggtt
     5821 cctggccttt tgctggcctt ttgctcacat gttctttcct gcgttatccc ctgattctgt
     5881 ggataaccgt gcggccgcca atcaacttct tttctttttt tttcttttct ctctcccccg
     5941 ttgttgtctc accatatccg caatgacaaa aaaatgatgg aagacactaa aggaaaaaat
     6001 taacgacaaa gacagcacca acagatgtcg ttgttccaga gctgatgagg ggtatctcga
     6061 agcacacgaa actttttcct tccttcattc acgcacacta ctctctaatg agcaacggta
     6121 tacggccttc cttccagtta cttgaatttg aaataaaaaa aagtttgctg tcttgctatc
     6181 aagtataaat agacctgcaa ttattaatct tttgtttcct cgtcattgtt ctcgttccct
     6241 ttcttccttg tttctttttc tgcacaatat ttcaagctat accaagcata caatcaacta
     6301 tctcaatggt ttctaaaggt gaagcagtta ttaaggaatt catgagattc aaggtacaca
     6361 tggaaggttc tatgaatggt cacgaatttg aaattgaagg tgaaggtgaa ggtagaccat
     6421 atgaaggtac tcaaactgct aagttgaagg ttactaaagg tggtccattg ccattttctt
     6481 gggatatttt gtctccacaa ttcatgtacg gttctagagc ttttacaaaa catccagcag
     6541 atattccaga ttactacaag caatcattcc cagaaggttt taaatgggaa agagttatga
     6601 acttcgaaga tggtggtgca gttactgtta cacaagatac ttctttggaa gatggtacat
     6661 tgatctataa ggttaagttg agaggtacta attttccacc agatggtcca gttatgcaaa
     6721 agaaaactat gggttgggaa gcctcaacag aaagattgta cccagaagat ggtgttttga
     6781 agggtgacat taagatggca ttgagattga aggatggtgg tagatatttg gctgatttca
     6841 agactacata caaggctaag aaaccagttc aaatgccagg tgcttacaac gttgatagaa
     6901 agttggatat tacttctcat aatgaagatt acacagttgt tgaacaatat gaaagaagtg
     6961 aaggtagaca cagtacaggt ggtatggatg aattatacaa atgagcgaat ttcttatgat
     7021 ttatgatttt tattattaaa taagttataa aaaaaataag tgtatacaaa ttttaaagtg
     7081 actcttaggt tttaaaacga aaattcttat tcttgagtaa ctctttcctg taggtcaggt
     7141 tgctttctca ggtatagcat gaggtcgctc ttattgacca cacc
//
