# Supplementary material for: PhiReX 2.0: A Programmable and Red Light-Regulated CRISPR-dCas9 System for the Activation of Endogenous Genes in Saccharomyces cerevisiae
Source: ACS Synth Biol. 2023 Apr 4;12(4):1046–57. doi: 10.1021/acssynbio.2c00517 (PMC10127447; doi:10.1021/acssynbio.2c00517)
Supplement: Supplementary file 2 — sb2c00517_si_002.zip [file sb2c00517_si_002.zip › pCR_110.gbk]

LOCUS       pCR_110                13023 bp DNA     circular SYN 26-AUG-2022
DEFINITION  synthetic circular DNA.
ACCESSION   pj5_00001
VERSION     .
KEYWORDS    ; ; ; ; ; ; .
SOURCE      synthetic DNA construct
  ORGANISM  synthetic DNA construct
REFERENCE   1  (bases 1 to 13023)
  AUTHORS   Hochrein L, Machens F, Gremmels J, Schulz K, Messerschmidt K, 
            Mueller-Roeber B.
  TITLE     AssemblX: A user-friendly toolkit for rapid and reliable multi-gene 
            assemblies
  JOURNAL   Nucleic Acids Research
REFERENCE   2  (bases 1 to 13023)
  AUTHORS   Hochrein L, Machens F, Gremmels J, Schulz K, Messerschmidt K, 
            Mueller-Roeber B.
  TITLE     Direct Submission
  JOURNAL   Submitted (06-OCT-2016) Department of Molecular Biology - Cell2Fab 
            research unit, University of Potsdam, Karl-Liebknecht-Str. 24-25 
            Potsdam, Brandenburg 14476, Germany
REFERENCE   3  (bases 1 to 13023)
  AUTHORS   .
  TITLE     Direct Submission
  JOURNAL   Exported Sep 19, 2022 from SnapGene 6.1.1
            https://www.snapgene.com
COMMENT     SGRef: number: 1; type: "Journal Article"; journalName: "Nucleic
            Acids Research"
COMMENT     SGRef: number: 2; type: "Journal Article"; journalName: "Submitted
            (06-OCT-2016) Department of Molecular Biology - Cell2Fab research
            unit, University of Potsdam, Karl-Liebknecht-Str. 24-25 Potsdam,
            Brandenburg 14476, Germany"
FEATURES             Location/Qualifiers
     source          1..13023
                     /mol_type="other DNA"
                     /note="color: #ffffff"
                     /organism="synthetic DNA construct"
     source          3187..4815
                     /label=backbone
                     /note="/source=pL1A0*B0* PacI restricted"
                     /note="color: #ffffff"
     source          9013..10641
                     /label=backbone
                     /note="/source=pL1A0*B0* PacI restricted"
                     /note="color: #ffffff"
     primer_bind     249..268
                     /label=FM177
                     /note="color: black; sequence: CAACCCGGTAAGACACGACT; added:
                     2022-07-11"
     primer_bind     complement(305..324)
                     /label=FM128
                     /note="color: black; sequence: GCCTACATACCTCGCTCTGC; added:
                     2022-07-11"
     primer_bind     432..449
                     /label=FM218
                     /note="color: black; sequence: TAGCTCTTGATCCGGCAA; added: 
                     2022-07-11"
     primer_bind     467..485
                     /label=FM103
                     /note="color: black; sequence: GCGGTGGTTTTTTTGTTTG; added: 
                     2022-07-11"
     primer_bind     complement(684..702)
                     /label=CR_355
                     /note="color: black; sequence: gcattggtaactgtcagac; added: 
                     2022-07-11"
     CDS             complement(693..1553)
                     /codon_start=1
                     /label=ORF frame 3
                     /label=Carb
                     /note="color: #993366"
                     /translation="MSIQHFRVALIPFFAAFCLPVFAHPETLVKVKDAEDQLGARVGYI
                     ELDLNSGKILESFRPEERFPMMSTFKVLLCDTLLSRIDAGQEQLGRRIHYSQNDLVEYS
                     PVTEKHLTDGMTVRELCSAAITMSDNTAANLLLTTIGGPKELTAFLHNMGDHVTRLDRW
                     EPELNEAIPNDESDTTMPVAMPTTLRKLLTGELLTLASRQQLIDWMEADKVAGPLLRSA
                     LPAGWFIADKSGAGERGSRGIIAALGPDGKRSRIVVIYTTGSQATMDERNRQIAEIGAS
                     LIKHW"
     primer_bind     1150..1169
                     /label=FM124
                     /note="color: black; sequence: AAGTTGGCCGCAGTGTTATC; added:
                     2022-07-11"
     primer_bind     1432..1449
                     /label=FM1567
                     /note="color: black; sequence: CGTGCACCCAACTGATCT; added: 
                     2022-07-11"
     primer_bind     1510..1532
                     /label=FM1565
                     /note="color: black; sequence: GCAAAAAAGGGAATAAGGGCGAC; 
                     added: 2022-07-11"
     primer_bind     1523..1540
                     /label=L195
                     /note="color: black; sequence: TAAGGGCGACACGGAAAT; added: 
                     2022-07-11"
     primer_bind     1532..1551
                     /label=FM374
                     /note="color: black; sequence: CACGGAAATGTTGAATACTC; added:
                     2022-07-11"
     primer_bind     1554..1573
                     /label=L149
                     /note="color: black; sequence: ACTCTTCCTTTTTCAATGGG; added:
                     2022-07-11"
     primer_bind     1588..1612
                     /label=FM1160
                     /note="color: black; sequence: ATTAAATTGAAGCTCTAATTTGTGA; 
                     added: 2022-07-11"
     primer_bind     complement(1611..1664)
                     /label=FM611
                     /note="color: black; sequence: 
                     GGAAAAATCAGTCAAGATAACTGTATTATAAGTAAATGCATGTATACTAAACTC; 
                     added: 2022-07-11"
     primer_bind     complement(1611..1646)
                     /label=FM105
                     /note="color: black; sequence: 
                     AACTGTATTATAAGTAAATGCATGTATACTAAACTC; added: 2022-07-11"
     primer_bind     1629..1673
                     /label=FM612
                     /note="color: black; sequence: 
                     TTTACTTATAATACAGTTATCTTGACTGATTTTTCCATGGAGGGC; added: 
                     2022-07-11"
     misc_signal     1647..2144
                     /label=ura3 buffer
                     /note="/SECDrawAs=Label"
                     /note="color: #a6acb3"
     primer_bind     complement(1686..1703)
                     /label=L229
                     /note="color: black; sequence: GGCGGATAATGCCTTTAG; added: 
                     2022-07-11"
     primer_bind     complement(1693..1710)
                     /label=FM597
                     /note="color: black; sequence: tgtacttggcggataatg; added: 
                     2022-07-11"
     primer_bind     complement(1693..1710)
                     /label=L188
                     /note="color: black; sequence: TGTACTTGGCGGATAATG; added: 
                     2022-07-11"
     primer_bind     complement(1774..1793)
                     /label=L129
                     /note="color: black; sequence: TATTCTGTATACACCCGCAG; added:
                     2022-07-11"
     primer_bind     complement(1795..1814)
                     /label=FM167
                     /note="color: black; sequence: CGTAATGTCTGCCCATTCTG; added:
                     2022-07-11"
     primer_bind     1801..1810
                     /label=L543
                     /note="color: black; sequence: 
                     TTGACCAACGTGGTCACCTGGCAAAACGACGATCTTCTTAGGGGCAGACAT; added:
                     2022-07-11"
     primer_bind     1859..1938
                     /label=FM083
                     /note="color: black; sequence: 
                     GCAGGCGGCAGAAGAAGTAACAAAGGAACCTAGAGGGTTTAAACCCTTTTGATGTTAGC
                     AGAATTGTCATGCAAGGGCTC; added: 2022-07-11"
     primer_bind     complement(1859..1938)
                     /label=FM084
                     /note="color: black; sequence: 
                     GAGCCCTTGCATGACAATTCTGCTAACATCAAAAGGGTTTAAACCCTCTAGGTTCCTTT
                     GTTACTTCTTCTGCCGCCTGC; added: 2022-07-11"
     primer_bind     1861..1880
                     /label=FM148
                     /note="color: black; sequence: AGGCGGCAGAAGAAGTAACA; added:
                     2022-07-11"
     primer_bind     1861..1878
                     /label=FM029
                     /note="color: black; sequence: AGGCGGCAGAAGAAGTAA; added: 
                     2022-07-11"
     misc_feature    1895..1902
                     /label=PmeI
                     /label=nonstandard type: Site
                     /note="restriction site"
                     /note="/site_type=restriction site"
                     /note="color: #a6acb3"
     primer_bind     1968..1987
                     /label=FM072
                     /note="color: black; sequence: CTGTTGACATTGCGAAGAGC; added:
                     2022-07-11"
     primer_bind     2075..2096
                     /label=FM1798
                     /note="color: black; sequence: GTGGGTTTAGATGACAAGGGAG; 
                     added: 2022-07-11"
     primer_bind     2119..2138
                     /label=FM149
                     /note="color: black; sequence: AACCGTGGATGATGTGGTCT; added:
                     2022-07-11"
     primer_bind     complement(2121..2162)
                     /label=FM613
                     /note="color: black; sequence: 
                     ACGTTCGCCGGCTTTCCCCTGTAGAGACCACATCATCCACGG; added: 
                     2022-07-11"
     primer_bind     2127..2163
                     /label=FM610
                     /note="color: black; sequence: 
                     ATGATGTGGTCTCTACAGGGGAAAGCCGGCGAACGTG; added: 2022-07-11"
     primer_bind     2166..2185
                     /label=FM392
                     /note="color: black; sequence: GAGAAAGGAAGGGAAGAAAG; added:
                     2022-07-11"
     primer_bind     2167..2185
                     /label=FM588
                     /note="color: black; sequence: agaaaggaagggaagaaag; added: 
                     2022-07-11"
     primer_bind     2167..2185
                     /label=FM590
                     /note="color: black; sequence: agaaaggaagggaagaaag; added: 
                     2022-07-11"
     primer_bind     2167..2185
                     /label=FM1106
                     /note="color: black; sequence: AGAAAGGAAGGGAAGAAAG; added: 
                     2022-07-11"
     primer_bind     2171..2194
                     /label=L685
                     /note="color: black; sequence: AGGAAGGGAAGAAAGCGAAAGGAG; 
                     added: 2022-07-11"
     primer_bind     2175..2194
                     /label=FM005
                     /note="color: black; sequence: AGGGAAGAAAGCGAAAGGAG; added:
                     2022-07-11"
     primer_bind     2176..2193
                     /label=FM913
                     /note="color: black; sequence: GGGAAGAAAGCGAAAGGA; added: 
                     2022-07-11"
     primer_bind     2178..2195
                     /label=FM182
                     /note="color: black; sequence: GAAGAAAGCGAAAGGAGC; added: 
                     2022-07-11"
     primer_bind     2201..2218
                     /label=FM1563
                     /note="color: black; sequence: CTAGGGCGGTGGGAAGTG; added: 
                     2022-07-11"
     primer_bind     complement(2209..2228)
                     /label=FM1543
                     /note="color: black; sequence: GTGACCCCTACACTTCCCAC; added:
                     2022-07-11"
     primer_bind     2210..2227
                     /label=L230
                     /note="color: black; sequence: TGGGAAGTGTAGGGGTCA; added: 
                     2022-07-11"
     primer_bind     complement(2275..2316)
                     /label=FM403
                     /note="color: black; sequence: 
                     ATTACCCTGTTATCCCTAACTAGTGGATCATCCCCACGCGCC; added: 
                     2022-07-11"
     primer_bind     complement(2297..2366)
                     /label=L824
                     /note="color: black; sequence: 
                     TGAATAACTGCTCCCGTTGTAAAAGTATCCGTAGTGTGACTGAAACCTTAATTACCCTG
                     TTATCCCTAAC; added: 2022-07-11"
     misc_feature    2299..2316
                     /label=I-SceI
                     /label=nonstandard type: Site
                     /note="restriction site"
                     /note="/site_type=restriction site"
                     /note="color: #a6acb3"
     primer_bind     complement(2299..2316)
                     /label=FM402
                     /note="color: black; sequence: 
                     ATTACCCTGTTATCCCTACGGCCCTGCATTAATGAATCGGCC; added: 
                     2022-07-11"
     primer_bind     complement(2299..2316)
                     /label=L150
                     /note="color: black; sequence: ATTACCCTGTTATCCCTA; added: 
                     2022-07-11"
     primer_bind     2301..2317
                     /label=GY-0081
                     /note="color: black; sequence: GGGATAACAGGGTAATTGACT; 
                     added: 2022-07-11"
     misc_feature    2317..2366
                     /label=B0*
                     /label=nonstandard type: Region
                     /note="color: #a6acb3"
     primer_bind     2317..2339
                     /label=L719
                     /note="color: black; sequence: TAAGGTTTCAGTCACACTACGGA; 
                     added: 2022-07-11"
     primer_bind     complement(2333..2354)
                     /label=CR_076
                     /note="color: black; sequence: CCCGTTGTAAAAGTATCCGTAG; 
                     added: 2022-07-11"
     primer_bind     complement(2342..2366)
                     /label=B01_r
                     /note="color: black; sequence: TGAATAACTGCTCCCGTTGTAAAAG; 
                     added: 2022-07-11"
     primer_bind     2345..2384
                     /label=CR_444
                     /note="color: black; sequence: 
                     TTACAACGGGAGCAGTTATTCATCCAACTGGCACCGCTGG; added: 
                     2022-07-11"
     promoter        2367..3186
                     /label=FBA1-Pro
                     /note="color: #ffffff"
     primer_bind     complement(2537..2554)
                     /label=L178
                     /note="color: black; sequence: ATTTCTTAGGGCTTGCGT; added: 
                     2022-07-11"
     primer_bind     complement(2736..2754)
                     /label=FM1344
                     /note="color: black; sequence: CGGCTGCTAGAATGGAAAA; added: 
                     2022-07-11"
     primer_bind     complement(2736..2754)
                     /label=FM1344 (1)
                     /note="color: black; sequence: CGGCTGCTAGAATGGAAAA; added: 
                     2022-07-11"
     primer_bind     2753..2771
                     /label=FM1669
                     /note="color: black; sequence: CGTCGGGAAAACGTGGCAT; added: 
                     2022-07-11"
     primer_bind     complement(2765..2782)
                     /label=L124
                     /note="color: black; sequence: CGAAAGAGAGGATGCCAC; added: 
                     2022-07-11"
     primer_bind     complement(2769..2781)
                     /label=FM1085
                     /note="color: black; sequence: AGATATGGAAAGAGAGGATG; added:
                     2022-07-11"
     primer_bind     complement(2811..2830)
                     /label=FM1085
                     /note="color: black; sequence: AGATATGGAAAGAGAGGATG; added:
                     2022-07-11"
     primer_bind     2916..2933
                     /label=L291
                     /note="color: black; sequence: CTCTTCTGACTTTGACTC; added: 
                     2022-07-11"
     primer_bind     complement(2967..2984)
                     /label=L998
                     /note="color: black; sequence: GTGAGGGCGTAATTGAAG; added: 
                     2022-07-11"
     primer_bind     2976..2993
                     /label=L490
                     /note="color: black; sequence: CGCCCTCACAAAAACTTT; added: 
                     2022-07-11"
     primer_bind     2995..3012
                     /label=FM1118
                     /note="color: black; sequence: TTCCTTCTTCTTCGCCCA; added: 
                     2022-07-11"
     primer_bind     3004..3021
                     /label=L254
                     /note="color: black; sequence: CTTCGCCCACGTTAAATT; added: 
                     2022-07-11"
     primer_bind     3120..3139
                     /label=L046
                     /note="color: black; sequence: GCGTTATTCTTCTGTTCTTC; added:
                     2022-07-11"
     primer_bind     complement(3145..3189)
                     /label=CR_445
                     /note="color: black; sequence: 
                     GCGTCCATTTTGAATATGTATTACTTGGTTATGGTTATATATGACAAAAG; added: 
                     2022-07-11"
     primer_bind     complement(3152..3186)
                     /label=CR_426
                     /note="color: black; sequence: 
                     TTTGAATATGTATTACTTGGTTATGGTTATATATG; added: 2022-07-11"
     primer_bind     3166..3204
                     /label=CR_428
                     /note="color: black; sequence: 
                     ACCAAGTAATACATATTCAAAATGagcagggctgacccc; added: 2022-06-23"
     primer_bind     3173..3189
                     /label=CR_446
                     /note="color: black; sequence: 
                     AATACATATTCAAAATGGACGCGCTGGACGATTTC; added: 2022-07-11"
     CDS             3187..4815
                     /codon_start=1
                     /label=VPR
                     /label=VPR and stopp
                     /note="color: #993366"
                     /translation="MSRADPKKKRKVEASGSGRADALDDFDLDMLGSDALDDFDLDMLG
                     SDALDDFDLDMLGSDALDDFDLDMLINSRSSGSPKKKRKVGSQYLPDTDDRHRIEEKRK
                     RTYETFKSIMKKSPFSGPTDPRPPPRRIAVPSRSSASVPKPAPQPYPFTSSLSTINYDE
                     FPTMVFPSGQISQASALAPAPPQVLPQAPAPAPAPAMVSALAQAPAPVPVLAPGPPQAV
                     APPAPKPTQAGEGTLSEALLQLQFDDEDLGALLGNSTDPAVFTDLASVDNSEFQQLLNQ
                     GIPVAPHTTEPMLMEYPEAITRLVTGAQRPPDPAPAPLGAPGLPNGLLSGDEDFSSIAD
                     MDFSALLGSGSGSRDSREGMFLPKPEAGSAISDVFEGREVCQPKRIRPFHPPGSPWANR
                     PLPASLAPTPTGPVHEPVGSLTPAPVPQPLDPAPAVTPEASHLLEDPDEETSQAVKALR
                     EMADTVIPQKEEAAICGQMDLSHPPPRGHLDELTTTLESMTEDLNLDSPLTPELNEILD
                     TFLNDECLLHAMHISTGLSIFDTSLF"
     primer_bind     3187..3204
                     /label=CR_455
                     /note="color: black; sequence: 
                     ggcgcgccaccATGagcagggctgacccc; added: 2022-07-12"
     primer_bind     3315..3333
                     /label=L687
                     /note="color: black; sequence: GCTTGGTTCGGATGCCCTT; added: 
                     2022-07-24"
     primer_bind     complement(3363..3380)
                     /label=FM1119
                     /note="color: black; sequence: AAATCATCAAGGGCGTCA; added: 
                     2022-07-24"
     primer_bind     complement(3557..3574)
                     /label=FM1120
                     /note="color: black; sequence: TAGGTGGAGGTCTAGGGT; added: 
                     2022-07-24"
     primer_bind     complement(4508..4545)
                     /label=FM1821
                     /note="color: black; sequence: 
                     AGCCTGGCTCGTTTCTTCATCGGGATCCTCCAACAGGT; added: 2022-07-24"
     primer_bind     4522..4552
                     /label=FM1822
                     /note="color: black; sequence: 
                     CCCGATGAAGAAACGAGCCAGGCTGTCAAAG; added: 2022-07-24"
     primer_bind     complement(4791..4825)
                     /label=CR_452
                     /note="color: black; sequence: 
                     tggggtgatgaaacagagatgtgtcgaagatggac; added: 2022-07-12"
     primer_bind     complement(4791..4815)
                     /label=CR_456
                     /note="color: black; sequence: 
                     atcaattaatttgaattaactctaaaacagagatgtgtcgaagatggac; added: 
                     2022-07-12"
     primer_bind     complement(4797..4852)
                     /label=CR_429
                     /note="color: black; sequence: 
                     ctaccgcctccacttccgccaccaaacagagatgtgtcgaag; added: 
                     2022-06-23"
     primer_bind     4803..4840
                     /label=CR_453
                     /note="color: black; sequence: 
                     cacatctctgtttcatcaccccaaaaagaaacgtaagg; added: 2022-07-12"
     primer_bind     4811..4839
                     /label=CR_448
                     /note="color: black; sequence: 
                     CTCGATATGTTACATCACCCCAAAAAGAAACGTAAG; added: 2022-07-11"
     CDS             4822..4842
                     /label=SV40 NLS
                     /note="color: #993366; direction: RIGHT"
     primer_bind     4825..4869
                     /label=GY-0050
                     /note="color: black; sequence: 
                     AAAAAGAAACGTAAGGTGGGCCGCGGAATGGATAAGAAATACTCA; added: 
                     2022-07-11"
     CDS             4852..8955
                     /codon_start=1
                     /label=dCas9
                     /note="color: #993366"
                     /translation="MDKKYSIGLAIGTNSVGWAVITDEYKVPSKKFKVLGNTDRHSIKK
                     NLIGALLFDSGETAEATRLKRTARRRYTRRKNRICYLQEIFSNEMAKVDDSFFHRLEES
                     FLVEEDKKHERHPIFGNIVDEVAYHEKYPTIYHLRKKLVDSTDKADLRLIYLALAHMIK
                     FRGHFLIEGDLNPDNSDVDKLFIQLVQTYNQLFEENPINASGVDAKAILSARLSKSRRL
                     ENLIAQLPGEKKNGLFGNLIALSLGLTPNFKSNFDLAEDAKLQLSKDTYDDDLDNLLAQ
                     IGDQYADLFLAAKNLSDAILLSDILRVNTEITKAPLSASMIKRYDEHHQDLTLLKALVR
                     QQLPEKYKEIFFDQSKNGYAGYIDGGASQEEFYKFIKPILEKMDGTEELLVKLNREDLL
                     RKQRTFDNGSIPHQIHLGELHAILRRQEDFYPFLKDNREKIEKILTFRIPYYVGPLARG
                     NSRFAWMTRKSEETITPWNFEEVVDKGASAQSFIERMTNFDKNLPNEKVLPKHSLLYEY
                     FTVYNELTKVKYVTEGMRKPAFLSGEQKKAIVDLLFKTNRKVTVKQLKEDYFKKIECFD
                     SVEISGVEDRFNASLGTYHDLLKIIKDKDFLDNEENEDILEDIVLTLTLFEDREMIEER
                     LKTYAHLFDDKVMKQLKRRRYTGWGRLSRKLINGIRDKQSGKTILDFLKSDGFANRNFM
                     QLIHDDSLTFKEDIQKAQVSGQGDSLHEHIANLAGSPAIKKGILQTVKVVDELVKVMGR
                     HKPENIVIEMARENQTTQKGQKNSRERMKRIEEGIKELGSQILKEHPVENTQLQNEKLY
                     LYYLQNGRDMYVDQELDINRLSDYDVDAIVPQSFLKDDSIDNKVLTRSDKNRGKSDNVP
                     SEEVVKKMKNYWRQLLNAKLITQRKFDNLTKAERGGLSELDKAGFIKRQLVETRQITKH
                     VAQILDSRMNTKYDENDKLIREVKVITLKSKLVSDFRKDFQFYKVREINNYHHAHDAYL
                     NAVVGTALIKKYPKLESEFVYGDYKVYDVRKMIAKSEQEIGKATAKYFFYSNIMNFFKT
                     EITLANGEIRKRPLIETNGETGEIVWDKGRDFATVRKVLSMPQVNIVKKTEVQTGGFSK
                     ESILPKRNSDKLIARKKDWDPKKYGGFDSPTVAYSVLVVAKVEKGKSKKLKSVKELLGI
                     TIMERSSFEKNPIDFLEAKGYKEVKKDLIIKLPKYSLFELENGRKRMLASAGELQKGNE
                     LALPSKYVNFLYLASHYEKLKGSPEDNEQKQLFVEQHKHYLDEIIEQISEFSKRVILAD
                     ANLDKVLSAYNKHRDKPIREQAENIIHLFTLTNLGAPAAFKYFDTTIDRKRYTSTKEVL
                     DATLIHQSITGLYETRIDLSQLGGD"
     primer_bind     4996..5015
                     /label=L1157
                     /note="color: black; sequence: GGGGCTCTTTTATTTGACAG; added:
                     2022-07-11"
     primer_bind     4996..5015
                     /label=L1157 (1)
                     /note="color: black; sequence: GGGGCTCTTTTATTTGACAG; added:
                     2022-07-11"
     primer_bind     complement(5115..5134)
                     /label=GY-0084
                     /note="color: black; sequence: CATCTACTTTCGCCATCTCA; added:
                     2022-07-11"
     primer_bind     5345..5366
                     /label=GY-0090
                     /note="color: black; sequence: GTGGTCATTTTTTGATTGAGGG; 
                     added: 2022-07-11"
     primer_bind     complement(5542..5559)
                     /label=GY-0101
                     /note="color: black; sequence: GCCATTTTTCTTCTCACC; added: 
                     2022-07-11"
     primer_bind     6250..6268
                     /label=GY-0091
                     /note="color: black; sequence: CGGAAGTCTGAAGAAACAA; added: 
                     2022-07-11"
     primer_bind     7157..7175
                     /label=GY-0092
                     /note="color: black; sequence: CAACTCAAAAGGGCCAGAA; added: 
                     2022-07-11"
     primer_bind     8046..8063
                     /label=GY-0093
                     /note="color: black; sequence: TAATGGGGAAACTGGAGA; added: 
                     2022-07-11"
     primer_bind     8743..8762
                     /label=GY-0085
                     /note="color: black; sequence: AGAGACAAACCAATACGTGA; added:
                     2022-07-11"
     primer_bind     complement(8926..8955)
                     /label=GY-0067
                     /note="color: black; sequence: 
                     AATTAATTTGAATTAACTCTAGTCACCTCCTAGCTGACTCAAATCAATGCG; added:
                     2022-07-11"
     primer_bind     8941..8955
                     /label=GY-0057
                     /note="color: black; sequence: 
                     CAGCTAGGAGGTGACTAGAGTTAATTCAAATTAATTGA; added: 2022-07-11"
     CDS             8980..9000
                     /label=SV40 NLS
                     /note="color: #993366; direction: RIGHT"
     primer_bind     complement(8994..9022)
                     /label=CR_454
                     /note="color: black; sequence: 
                     ccctgctCATggtggcgcgcccaactttg; added: 2022-07-12"
     primer_bind     complement(8994..9012)
                     /label=CR_449
                     /note="color: black; sequence: 
                     CCAGCGCGTCggtggcgcgcccaactttg; added: 2022-07-11"
     primer_bind     9002..9030
                     /label=CR_455
                     /note="color: black; sequence: 
                     ggcgcgccaccATGagcagggctgacccc; added: 2022-07-12"
     CDS             9013..10641
                     /codon_start=1
                     /label=VPR
                     /label=VPR and stopp
                     /note="color: #993366"
                     /translation="MSRADPKKKRKVEASGSGRADALDDFDLDMLGSDALDDFDLDMLG
                     SDALDDFDLDMLGSDALDDFDLDMLINSRSSGSPKKKRKVGSQYLPDTDDRHRIEEKRK
                     RTYETFKSIMKKSPFSGPTDPRPPPRRIAVPSRSSASVPKPAPQPYPFTSSLSTINYDE
                     FPTMVFPSGQISQASALAPAPPQVLPQAPAPAPAPAMVSALAQAPAPVPVLAPGPPQAV
                     APPAPKPTQAGEGTLSEALLQLQFDDEDLGALLGNSTDPAVFTDLASVDNSEFQQLLNQ
                     GIPVAPHTTEPMLMEYPEAITRLVTGAQRPPDPAPAPLGAPGLPNGLLSGDEDFSSIAD
                     MDFSALLGSGSGSRDSREGMFLPKPEAGSAISDVFEGREVCQPKRIRPFHPPGSPWANR
                     PLPASLAPTPTGPVHEPVGSLTPAPVPQPLDPAPAVTPEASHLLEDPDEETSQAVKALR
                     EMADTVIPQKEEAAICGQMDLSHPPPRGHLDELTTTLESMTEDLNLDSPLTPELNEILD
                     TFLNDECLLHAMHISTGLSIFDTSLF"
     primer_bind     9013..9030
                     /label=CR_428
                     /note="color: black; sequence: 
                     ACCAAGTAATACATATTCAAAATGagcagggctgacccc; added: 2022-06-23"
     primer_bind     9141..9159
                     /label=L687
                     /note="color: black; sequence: GCTTGGTTCGGATGCCCTT; added: 
                     2022-07-24"
     primer_bind     complement(9189..9206)
                     /label=FM1119
                     /note="color: black; sequence: AAATCATCAAGGGCGTCA; added: 
                     2022-07-24"
     primer_bind     complement(9383..9400)
                     /label=FM1120
                     /note="color: black; sequence: TAGGTGGAGGTCTAGGGT; added: 
                     2022-07-24"
     primer_bind     complement(10334..10371)
                     /label=FM1821
                     /note="color: black; sequence: 
                     AGCCTGGCTCGTTTCTTCATCGGGATCCTCCAACAGGT; added: 2022-07-24"
     primer_bind     10348..10378
                     /label=FM1822
                     /note="color: black; sequence: 
                     CCCGATGAAGAAACGAGCCAGGCTGTCAAAG; added: 2022-07-24"
     primer_bind     complement(10617..10665)
                     /label=CR_456
                     /note="color: black; sequence: 
                     atcaattaatttgaattaactctaaaacagagatgtgtcgaagatggac; added: 
                     2022-07-12"
     primer_bind     complement(10617..10641)
                     /label=CR_452
                     /note="color: black; sequence: 
                     tggggtgatgaaacagagatgtgtcgaagatggac; added: 2022-07-12"
     primer_bind     complement(10623..10641)
                     /label=CR_429
                     /note="color: black; sequence: 
                     ctaccgcctccacttccgccaccaaacagagatgtgtcgaag; added: 
                     2022-06-23"
     primer_bind     10642..10664
                     /label=GY-0057
                     /note="color: black; sequence: 
                     CAGCTAGGAGGTGACTAGAGTTAATTCAAATTAATTGA; added: 2022-07-11"
     primer_bind     complement(10642..10662)
                     /label=GY-0067
                     /note="color: black; sequence: 
                     AATTAATTTGAATTAACTCTAGTCACCTCCTAGCTGACTCAAATCAATGCG; added:
                     2022-07-11"
     primer_bind     complement(10642..10662)
                     /label=CR_451
                     /note="color: black; sequence: 
                     aattaatttgaattaactctaTAACATATCGAGATCGAAATCGTCCAG; added: 
                     2022-07-11"
     terminator      10645..11046
                     /label=FBA1-Ter
                     /note="color: #ffffff"
     primer_bind     10645..10681
                     /label=CR_427
                     /note="color: black; sequence: 
                     AGTTAATTCAAATTAATTGATATAGTTTTTTAATGAG; added: 2022-07-11"
     primer_bind     10646..10681
                     /label=CR_427a
                     /note="color: black; sequence: 
                     GTTAATTCAAATTAATTGATATAGTTTTTTAATGAG; added: 2022-07-24"
     primer_bind     complement(10737..10757)
                     /label=FM1666
                     /note="color: black; sequence: CAGAAGAAAAGAGCCGACCAA; 
                     added: 2022-07-11"
     primer_bind     10737..10754
                     /label=FM1086
                     /note="color: black; sequence: TTGGTCGGCTCTTTTCTT; added: 
                     2022-07-11"
     primer_bind     complement(10737..10754)
                     /label=FM1121
                     /note="color: black; sequence: AAGAAAAGAGCCGACCAA; added: 
                     2022-07-11"
     primer_bind     10832..10849
                     /label=L179
                     /note="color: black; sequence: CCTAGCTCATCTTTTGTC; added: 
                     2022-07-11"
     primer_bind     10891..10908
                     /label=L292
                     /note="color: black; sequence: CTGCGGAGTCATTTCAAA; added: 
                     2022-07-11"
     primer_bind     10954..10971
                     /label=L257
                     /note="color: black; sequence: CGCGATTGTCTTCTGTTA; added: 
                     2022-07-11"
     primer_bind     complement(11028..11082)
                     /label=GY-0055
                     /note="color: black; sequence: 
                     TCTTGCATCTTACGATACCTGAGTATTCCCACAGTTAGTAAGCTACTATGAAAGA; 
                     added: 2022-07-11"
     promoter        11047..11451
                     /label=LEU2 promoter
                     /note="color: #ffffff"
     primer_bind     11047..11078
                     /label=FM324
                     /note="color: black; sequence: 
                     AACTGTGGGAATACTCAGGTATCGTAAGATGC; added: 2022-07-11"
     primer_bind     11047..11069
                     /label=BxR_f
                     /note="color: black; sequence: AACTGTGGGAATACTCAGGTATC; 
                     added: 2022-07-11"
     primer_bind     11059..11078
                     /label=L456
                     /note="color: black; sequence: ACTCAGGTATCGTAAGATGC; added:
                     2022-07-11"
     primer_bind     complement(11069..11086)
                     /label=L314
                     /note="color: black; sequence: GAACTCTTGCATCTTACG; added: 
                     2022-07-11"
     primer_bind     11117..11136
                     /label=FM1104
                     /note="color: black; sequence: CAACATAACGAGAACACACA; added:
                     2022-07-11"
     primer_bind     11238..11255
                     /label=FM586
                     /note="color: black; sequence: aaaaggaaaggtgagagg; added: 
                     2022-07-11"
     primer_bind     complement(11280..11297)
                     /label=L176
                     /note="color: black; sequence: GTCATGAACGCTTCTCTA; added: 
                     2022-07-11"
     CDS             11452..12546
                     /codon_start=1
                     /product="LEU2"
                     /label=LEU2
                     /note="color: #993366"
                     /translation="MSAPKKIVVLPGDHVGQEITAEAIKVLKAISDVRSNVKFDFENHL
                     IGGAAIDATGVPLPDEALEASKKVDAVLLGAVGGPKWGTGSVRPEQGLLKIRKELQLYA
                     NLRPCNFASDSLLDLSPIKPQFAKGTDFVVVRELVGGIYFGKRKEDDGDGVAWDSEQYT
                     VPEVQRITRMAAFMALQHEPPLPIWSLDKANVLASSRLWRKTVEETIKNEFPTLKVQHQ
                     LIDSAAMILVKNPTHLNGIIITSNMFGDIISDEASVIPGSLGLLPSASLASLPDKNTAF
                     GLYEPCHGSAPDLPKNKVDPIATILSAAMMLKLSLNLPEEGKAIEDAVKKVLDAGIRTG
                     DLGGSNSTTEVGDAVAEEVKKILA"
     misc_feature    11452..11502
                     /label=BR*
                     /note="BR*"
                     /note="color: #a6acb3"
     primer_bind     complement(11452..11502)
                     /label=L543
                     /note="color: black; sequence: 
                     TTGACCAACGTGGTCACCTGGCAAAACGACGATCTTCTTAGGGGCAGACAT; added:
                     2022-07-11"
     primer_bind     11452..11469
                     /label=GY-0080
                     /note="color: black; sequence: ATGTCTGCCCCTAAGAAG; added: 
                     2022-07-11"
     primer_bind     complement(11616..11633)
                     /label=FM581
                     /note="color: black; sequence: tcatctggaagtgggaca; added: 
                     2022-07-11"
     primer_bind     complement(11667..11684)
                     /label=FM1105
                     /note="color: black; sequence: CCCACAGCACCTAACAAA; added: 
                     2022-07-11"
     primer_bind     complement(11809..11826)
                     /label=FM587
                     /note="color: black; sequence: ttgtggcttgattggaga; added: 
                     2022-07-11"
     primer_bind     11931..11948
                     /label=L663
                     /note="color: black; sequence: ACAATACACCGTTCCAGA; added: 
                     2022-07-11"
     primer_bind     12245..12262
                     /label=FM1561
                     /note="color: black; sequence: TGTTGCCATCTGCGTCCT; added: 
                     2022-07-11"
     primer_bind     12602..12619
                     /label=FM1083
                     /note="color: black; sequence: ATAGAAACGACACGAAAT; added: 
                     2022-07-11"
     primer_bind     complement(12614..12723)
                     /label=FM1129
                     /note="color: black; sequence: 
                     CAGGGCCGTAGGGATAACAGGGTAATTGACTGTAGTTTTACGGAATAACGGTTCTCCTG
                     AAGTATCACACGCAATACTACCCTATGAACATATTCCATTTTGTAATTTCG; added:
                     2022-07-11"
     primer_bind     12648..12717
                     /label=L825
                     /note="color: black; sequence: 
                     TATTGCGTGTGATACTTCAGGAGAACCGTTATTCCGTAAAACTACAGTCAATTACCCTG
                     TTATCCCTACG; added: 2022-07-11"
     misc_feature    12648..12697
                     /label=C0*
                     /label=nonstandard type: Region
                     /note="color: #a6acb3"
     primer_bind     complement(12673..12697)
                     /label=AT_002
                     /note="color: black; sequence: TGACTGTAGTTTTACGGAATAACGG; 
                     added: 2022-07-11"
     primer_bind     complement(12693..12713)
                     /label=GY-0081
                     /note="color: black; sequence: GGGATAACAGGGTAATTGACT; 
                     added: 2022-07-11"
     primer_bind     12698..12739
                     /label=FM402
                     /note="color: black; sequence: 
                     ATTACCCTGTTATCCCTACGGCCCTGCATTAATGAATCGGCC; added: 
                     2022-07-11"
     misc_feature    12698..12715
                     /label=I-SceI
                     /label=nonstandard type: Site
                     /note="restriction site"
                     /note="/site_type=restriction site"
                     /note="color: #a6acb3"
     primer_bind     12698..12715
                     /label=FM403
                     /note="color: black; sequence: 
                     ATTACCCTGTTATCCCTAACTAGTGGATCATCCCCACGCGCC; added: 
                     2022-07-11"
     primer_bind     12698..12715
                     /label=L150
                     /note="color: black; sequence: ATTACCCTGTTATCCCTA; added: 
                     2022-07-11"
     primer_bind     complement(12750..12768)
                     /label=FM131
                     /note="color: black; sequence: AATACGCAAACCGCCTCTC; added: 
                     2022-07-11"
     primer_bind     12782..12801
                     /label=FM1540
                     /note="color: black; sequence: CTTCCTCGCTCACTGACTCG; added:
                     2022-07-11"
     primer_bind     12783..12800
                     /label=FM224
                     /note="color: black; sequence: TTCCTCGCTCACTGACTC; added: 
                     2022-07-11"
     primer_bind     complement(12783..12800)
                     /label=L192
                     /note="color: black; sequence: GAGTCAGTGAGCGAGGAA; added: 
                     2022-07-11"
     primer_bind     complement(12838..12857)
                     /label=FM1837
                     /note="color: black; sequence: attaccgcctttgagtgagc; added:
                     2022-07-11"
     primer_bind     complement(12844..12863)
                     /label=FM139
                     /note="color: black; sequence: AACCGTATTACCGCCTTTGA; added:
                     2022-07-11"
     primer_bind     complement(12877..12897)
                     /label=FM1564
                     /note="color: black; sequence: GTTCTTTCCTGCGTTATCCCC; 
                     added: 2022-07-11"
     primer_bind     complement(12888..12907)
                     /label=FM102
                     /note="color: black; sequence: TTGCTCACATGTTCTTTCCT; added:
                     2022-07-11"
     Replication_ori complement(join(12942..13023,1..538))
                     /direction=LEFT
                     /label=pBR322_origin
                     /note="color: #a6acb3"
     primer_bind     complement(12945..12962)
                     /label=FM223
                     /note="color: black; sequence: TGGAAAAACGCCAGCAAC; added: 
                     2022-07-11"
     primer_bind     complement(12976..12993)
                     /label=FM1084
                     /note="color: black; sequence: TTTGTGATGCTCGTCAGG; added: 
                     2022-07-11"
ORIGIN
        1 ccgacaggac tataaagata ccaggcgttt ccccctggaa gctccctcgt gcgctctcct
       61 gttccgaccc tgccgcttac cggatacctg tccgcctttc tcccttcggg aagcgtggcg
      121 ctttctcata gctcacgctg taggtatctc agttcggtgt aggtcgttcg ctccaagctg
      181 ggctgtgtgc acgaaccccc cgttcagccc gaccgctgcg ccttatccgg taactatcgt
      241 cttgagtcca acccggtaag acacgactta tcgccactgg cagcagccac tggtaacagg
      301 attagcagag cgaggtatgt aggcggtgct acagagttct tgaagtggtg gcctaactac
      361 ggctacacta gaaggacagt atttggtatc tgcgctctgc tgaagccagt taccttcgga
      421 aaaagagttg gtagctcttg atccggcaaa caaaccaccg ctggtagcgg tggttttttt
      481 gtttgcaagc agcagattac gcgcagaaaa aaaggatctc aagaagatcc tttgatcttt
      541 tctacggggt ctgacgctca gtggaacgaa aactcacgtt aagggatttt ggtcatgaga
      601 ttatcaaaaa ggatcttcac ctagatcctt ttaaattaaa aatgaagttt taaatcaatc
      661 taaagtatat atgagtaaac ttggtctgac agttaccaat gcttaatcag tgaggcacct
      721 atctcagcga tctgtctatt tcgttcatcc atagttgcct gactccccgt cgtgtagata
      781 actacgatac gggagcgctt accatctggc cccagtgctg caatgatacc gcgagaccca
      841 cgctcaccgg ctccagattt atcagcaata aaccagccag ccggaagggc cgagcgcaga
      901 agtggtcctg caactttatc cgcctccatc cagtctatta attgttgccg ggaagctaga
      961 gtaagtagtt cgccagttaa tagtttgcgc aacgttgttg gcattgctac aggcatcgtg
     1021 gtgtcactct cgtcgtttgg tatggcttca ttcagctccg gttcccaacg atcaaggcga
     1081 gttacatgat cccccatgtt gtgcaaaaaa gcggttagct ccttcggtcc tccgatcgtt
     1141 gtcagaagta agttggccgc agtgttatca ctcatggtta tggcagcact gcataattct
     1201 cttactgtca tgccatccgt aagatgcttt tctgtgactg gtgagtactc aaccaagtca
     1261 ttctgagaat agtgtatgcg gcgaccgagt tgctcttgcc cggcgtcaat acgggataat
     1321 agtgtatcac atagcagaac tttaaaagtg ctcatcattg gaaaacgttc ttcggggcga
     1381 aaactctcaa ggatcttacc gctgttgaga tccagttcga tgtaacccac tcgtgcaccc
     1441 aactgatctt cagcatcttt tactttcacc agcgtttctg ggtgagcaaa aacaggaagg
     1501 caaaatgccg caaaaaaggg aataagggcg acacggaaat gttgaatact catactcttc
     1561 ctttttcaat gggtaataac tgatataatt aaattgaagc tctaatttgt gagtttagta
     1621 tacatgcatt tacttataat acagttatct tgactgattt ttccatggag ggcacagtta
     1681 agccgctaaa ggcattatcc gccaagtaca attttttact cttcgaagac agaaaatttg
     1741 ctgacattgg taatacagtc aaattgcagt actctgcggg tgtatacaga atagcagaat
     1801 gggcagacat tacgaatgca cacggtgtgg tgggcccagg tattgttagc ggtttgaagc
     1861 aggcggcaga agaagtaaca aaggaaccta gagggtttaa acccttttga tgttagcaga
     1921 attgtcatgc aagggctccc tatctactgg agaatatact aagggtactg ttgacattgc
     1981 gaagagcgac aaagattttg ttatcggctt tattgctcaa agagacatgg gtggaagaga
     2041 tgaaggttac gattggttga ttatgacacc cggtgtgggt ttagatgaca agggagacgc
     2101 attgggtcaa cagtatagaa ccgtggatga tgtggtctct acaggggaaa gccggcgaac
     2161 gtggcgagaa aggaagggaa gaaagcgaaa ggagcggggg ctagggcggt gggaagtgta
     2221 ggggtcacgc tgggcgtaac caccacaccc gccgcgctta atggggcgct acagggcgcg
     2281 tggggatgat ccactagtta gggataacag ggtaattaag gtttcagtca cactacggat
     2341 acttttacaa cgggagcagt tattcatcca actggcaccg ctggcttgaa caacaatacc
     2401 agccttccaa cttctgtaaa taacggcggt acgccagtgc caccagtacc gttacctttc
     2461 ggtatacctc ctttccccat gtttccaatg cccttcatgc ctccaacggc tactatcaca
     2521 aatcctcatc aagctgacgc aagccctaag aaatgaataa caatactgac agtactaaat
     2581 aattgcctac ttggcttcac atacgttgca tacgtcgata tagataataa tgataatgac
     2641 agcaggatta tcgtaatacg taatagttga aaatctcaaa aatgtgtggg tcattacgta
     2701 aataatgata ggaatgggat tcttctattt ttcctttttc cattctagca gccgtcggga
     2761 aaacgtggca tcctctcttt cgggctcaat tggagtcacg ctgccgtgag catcctctct
     2821 ttccatatct aacaactgag cacgtaacca atggaaaagc atgagcttag cgttgctcca
     2881 aaaaagtatt ggatggttaa taccatttgt ctgttctctt ctgactttga ctcctcaaaa
     2941 aaaaaaaatc tacaatcaac agatcgcttc aattacgccc tcacaaaaac ttttttcctt
     3001 cttcttcgcc cacgttaaat tttatccctc atgttgtcta acggatttct gcacttgatt
     3061 tattataaaa agacaaagac ataatacttc tctatcaatt tcagttattg ttcttccttg
     3121 cgttattctt ctgttcttct ttttcttttg tcatatataa ccataaccaa gtaatacata
     3181 ttcaaaatga gcagggctga ccccaagaag aagaggaagg tggaggccag cggttccgga
     3241 cgggctgacg cattggacga ttttgatctg gatatgctgg gaagtgacgc cctcgatgat
     3301 tttgaccttg acatgcttgg ttcggatgcc cttgatgact ttgacctcga catgctcggc
     3361 agtgacgccc ttgatgattt cgacctggac atgctgatta actctagaag ttccggatct
     3421 ccgaaaaaga aacgcaaagt tggtagccag tacctgcccg acaccgacga ccggcaccgg
     3481 atcgaggaaa agcggaagcg gacctacgag acattcaaga gcatcatgaa gaagtccccc
     3541 ttcagcggcc ccaccgaccc tagacctcca cctagaagaa tcgccgtgcc cagcagatcc
     3601 agcgccagcg tgccaaaacc tgccccccag ccttacccct tcaccagcag cctgagcacc
     3661 atcaactacg acgagttccc taccatggtg ttccccagcg gccagatctc tcaggcctct
     3721 gctctggctc cagcccctcc tcaggtgctg cctcaggctc ctgctcctgc accagctcca
     3781 gccatggtgt ctgcactggc tcaggcacca gcacccgtgc ctgtgctggc tcctggacct
     3841 ccacaggctg tggctccacc agcccctaaa cctacacagg ccggcgaggg cacactgtct
     3901 gaagctctgc tgcagctgca gttcgacgac gaggatctgg gagccctgct gggaaacagc
     3961 accgatcctg ccgtgttcac cgacctggcc agcgtggaca acagcgagtt ccagcagctg
     4021 ctgaaccagg gcatccctgt ggcccctcac accaccgagc ccatgctgat ggaatacccc
     4081 gaggccatca cccggctcgt gacaggcgct cagaggcctc ctgatccagc tcctgcccct
     4141 ctgggagcac caggcctgcc taatggactg ctgtctggcg acgaggactt cagctctatc
     4201 gccgacatgg acttctccgc actgctgggt agcggatcgg gatctcggga ttccagggaa
     4261 gggatgtttt tgccgaagcc tgaggccggc tccgctatta gtgacgtgtt tgagggccgc
     4321 gaggtgtgcc agccaaaacg aatccggcca tttcatcctc caggaagtcc atgggccaac
     4381 cgcccactcc ccgccagcct cgcaccaaca ccaaccggtc cagtacatga gccagtcggg
     4441 tcactgaccc cggcaccagt ccctcagcca ctggatccag cgcccgcagt gactcccgag
     4501 gccagtcacc tgttggagga tcccgatgaa gaaacgagcc aggctgtcaa agcccttcgg
     4561 gagatggccg atactgtgat tccccagaag gaagaggctg caatctgtgg ccaaatggac
     4621 ctttcccatc cgcccccaag gggccatctg gatgagctga caaccacact tgagtccatg
     4681 accgaggatc tgaacctgga ctcacccctg accccggaat tgaacgagat tctggatacc
     4741 ttcctgaacg acgagtgcct cttgcatgcc atgcatatca gcacaggact gtccatcttc
     4801 gacacatctc tgtttcatca ccccaaaaag aaacgtaagg tgggccgcgg aatggataag
     4861 aaatactcaa taggcttagc tatcggcaca aatagcgtcg gatgggcggt gatcactgat
     4921 gaatataagg ttccgtctaa aaagttcaag gttctgggaa atacagaccg ccacagtatc
     4981 aaaaaaaatc ttataggggc tcttttattt gacagtggag agacagcgga agcgactcgt
     5041 ctcaaacgga cagctcgtag aaggtataca cgtcggaaga atcgtatttg ttatctacag
     5101 gagatttttt caaatgagat ggcgaaagta gatgatagtt tctttcatcg acttgaagag
     5161 tcttttttgg tggaagaaga caagaagcat gaacgtcatc ctatttttgg aaatatagta
     5221 gatgaagttg cttatcatga gaaatatcca actatctatc atctgcgaaa aaaattggta
     5281 gattctactg ataaagcgga tttgcgctta atctatttgg ccttagcgca tatgattaag
     5341 tttcgtggtc attttttgat tgagggagat ttaaatcctg ataatagtga tgtggacaaa
     5401 ctatttatcc agttggtaca aacctacaat caattatttg aagaaaaccc tattaacgca
     5461 agtggagtag atgctaaagc gattctttct gcacgattga gtaaatcaag acgattagaa
     5521 aatctcattg ctcagctccc cggtgagaag aaaaatggct tatttgggaa tctcattgct
     5581 ttgtcattgg gtttgacccc taattttaaa tcaaattttg atttggcaga agatgctaaa
     5641 ttacagcttt caaaagatac ttacgatgat gatttagata atttattggc gcaaattgga
     5701 gatcaatatg ctgatttgtt tttggcagct aagaatttat cagatgctat tttactttca
     5761 gatatcctaa gagtaaatac tgaaataact aaggctcccc tatcagcttc aatgattaaa
     5821 cgctacgatg aacatcatca agacttgact cttttaaaag ctttagttcg acaacaactt
     5881 ccagaaaagt ataaagaaat cttttttgat caatcaaaaa acggatatgc aggttatatt
     5941 gatgggggag ctagccaaga agaattttat aaatttatca aaccaatttt agaaaaaatg
     6001 gatggtactg aggaattatt ggtgaaacta aatcgtgaag atttgctgcg caagcaacgg
     6061 acctttgaca acggctctat tccccatcaa attcacttgg gtgagctgca tgctattttg
     6121 agaagacaag aagactttta tccattttta aaagacaatc gtgagaagat tgaaaaaatc
     6181 ttgacttttc gaattcctta ttatgttggt ccattggcgc gtggcaatag tcgttttgca
     6241 tggatgactc ggaagtctga agaaacaatt accccatgga attttgaaga agttgtcgat
     6301 aaaggtgctt cagctcaatc atttattgaa cgcatgacaa actttgataa aaatcttcca
     6361 aatgaaaaag tactaccaaa acatagtttg ctttatgagt attttacggt ttataacgaa
     6421 ttgacaaagg tcaaatatgt tactgaagga atgcgaaaac cagcatttct ttcaggtgaa
     6481 cagaagaaag ccattgttga tttactcttc aaaacaaatc gaaaagtaac cgttaagcaa
     6541 ttaaaagaag attatttcaa aaaaatagaa tgttttgata gtgttgaaat ttcaggagtt
     6601 gaagatagat ttaatgcttc attaggtacc taccatgatt tgctaaaaat tattaaagat
     6661 aaagattttt tggataatga agaaaatgaa gatatcttag aggatattgt tttaacattg
     6721 accttatttg aagataggga gatgattgag gaaagactta aaacatatgc tcacctcttt
     6781 gatgataagg tgatgaaaca gcttaaacgt cgccgttata ctggttgggg acgtttgtct
     6841 cgaaaattga ttaatggtat tagggataag caatctggca aaacaatatt agattttttg
     6901 aaatcagatg gttttgccaa tcgcaatttt atgcagctga tccatgatga tagtttgaca
     6961 tttaaagaag acattcaaaa agcacaagtg tctggacaag gcgatagttt acatgaacat
     7021 attgcaaatt tagctggtag ccctgctatt aaaaaaggta ttttacagac tgtaaaagtt
     7081 gttgatgaat tggtcaaagt aatggggcgg cataagccag aaaatatcgt tattgaaatg
     7141 gcacgtgaaa atcagacaac tcaaaagggc cagaaaaatt cgcgagagcg tatgaaacga
     7201 atcgaagaag gtatcaaaga attaggaagt cagattctta aagagcatcc tgttgaaaat
     7261 actcaattgc aaaatgaaaa gctctatctc tattatctcc aaaatggaag agacatgtat
     7321 gtggaccaag aattagatat taatcgttta agtgattatg atgtcgatgc cattgttcca
     7381 caaagtttcc ttaaagacga ttcaatagac aataaggtct taacgcgttc tgataaaaat
     7441 cgtggtaaat cggataacgt tccaagtgaa gaagtagtca aaaagatgaa aaactattgg
     7501 agacaacttc taaacgccaa gttaatcact caacgtaagt ttgataattt aacgaaagct
     7561 gaacgtggag gtttgagtga acttgataaa gctggtttta tcaaacgcca attggttgaa
     7621 actcgccaaa tcactaagca tgtggcacaa attttggata gtcgcatgaa tactaaatac
     7681 gatgaaaatg ataaacttat tcgagaggtt aaagtgatta ccttaaaatc taaattagtt
     7741 tctgacttcc gaaaagattt ccaattctat aaagtacgtg agattaacaa ttaccatcat
     7801 gcccatgatg cgtatctaaa tgccgtcgtt ggaactgctt tgattaagaa atatccaaaa
     7861 cttgaatcgg agtttgtcta tggtgattat aaagtttatg atgttcgtaa aatgattgct
     7921 aagtctgagc aagaaatagg caaagcaacc gcaaaatatt tcttttactc taatatcatg
     7981 aacttcttca aaacagaaat tacacttgca aatggagaga ttcgcaaacg ccctctaatc
     8041 gaaactaatg gggaaactgg agaaattgtc tgggataaag ggcgagattt tgccacagtg
     8101 cgcaaagtat tgtccatgcc ccaagtcaat attgtcaaga aaacagaagt acagacaggc
     8161 ggattctcca aggagtcaat tttaccaaaa agaaattcgg acaagcttat tgctcgtaaa
     8221 aaagactggg atccaaaaaa atatggtggt tttgatagtc caacggtagc ttattcagtc
     8281 ctagtggttg ctaaggtgga aaaagggaaa tcgaagaagt taaaatccgt taaagagtta
     8341 ctagggatca caattatgga aagaagttcc tttgaaaaaa atccgattga ctttttagaa
     8401 gctaaaggat ataaggaagt taaaaaagac ttaatcatta aactacctaa atatagtctt
     8461 tttgagttag aaaacggtcg taaacggatg ctggctagtg ccggagaatt acaaaaagga
     8521 aatgagctgg ctctgccaag caaatatgtg aattttttat atttagctag tcattatgaa
     8581 aagttgaagg gtagtccaga agataacgaa caaaaacaat tgtttgtgga gcagcataag
     8641 cattatttag atgagattat tgagcaaatc agtgaatttt ctaagcgtgt tattttagca
     8701 gatgccaatt tagataaagt tcttagtgca tataacaaac atagagacaa accaatacgt
     8761 gaacaagcag aaaatattat tcatttattt acgttgacga atcttggagc tcccgctgct
     8821 tttaaatatt ttgatacaac aattgatcgt aaacgatata cgtctacaaa agaagtttta
     8881 gatgccactc ttatccatca atccatcact ggtctttatg aaacacgcat tgatttgagt
     8941 cagctaggag gtgacccaat tgccggatcc aaggctagcc cgaaaaagaa acgcaaagtt
     9001 gggcgcgcca ccatgagcag ggctgacccc aagaagaaga ggaaggtgga ggccagcggt
     9061 tccggacggg ctgacgcatt ggacgatttt gatctggata tgctgggaag tgacgccctc
     9121 gatgattttg accttgacat gcttggttcg gatgcccttg atgactttga cctcgacatg
     9181 ctcggcagtg acgcccttga tgatttcgac ctggacatgc tgattaactc tagaagttcc
     9241 ggatctccga aaaagaaacg caaagttggt agccagtacc tgcccgacac cgacgaccgg
     9301 caccggatcg aggaaaagcg gaagcggacc tacgagacat tcaagagcat catgaagaag
     9361 tcccccttca gcggccccac cgaccctaga cctccaccta gaagaatcgc cgtgcccagc
     9421 agatccagcg ccagcgtgcc aaaacctgcc ccccagcctt accccttcac cagcagcctg
     9481 agcaccatca actacgacga gttccctacc atggtgttcc ccagcggcca gatctctcag
     9541 gcctctgctc tggctccagc ccctcctcag gtgctgcctc aggctcctgc tcctgcacca
     9601 gctccagcca tggtgtctgc actggctcag gcaccagcac ccgtgcctgt gctggctcct
     9661 ggacctccac aggctgtggc tccaccagcc cctaaaccta cacaggccgg cgagggcaca
     9721 ctgtctgaag ctctgctgca gctgcagttc gacgacgagg atctgggagc cctgctggga
     9781 aacagcaccg atcctgccgt gttcaccgac ctggccagcg tggacaacag cgagttccag
     9841 cagctgctga accagggcat ccctgtggcc cctcacacca ccgagcccat gctgatggaa
     9901 taccccgagg ccatcacccg gctcgtgaca ggcgctcaga ggcctcctga tccagctcct
     9961 gcccctctgg gagcaccagg cctgcctaat ggactgctgt ctggcgacga ggacttcagc
    10021 tctatcgccg acatggactt ctccgcactg ctgggtagcg gatcgggatc tcgggattcc
    10081 agggaaggga tgtttttgcc gaagcctgag gccggctccg ctattagtga cgtgtttgag
    10141 ggccgcgagg tgtgccagcc aaaacgaatc cggccatttc atcctccagg aagtccatgg
    10201 gccaaccgcc cactccccgc cagcctcgca ccaacaccaa ccggtccagt acatgagcca
    10261 gtcgggtcac tgaccccggc accagtccct cagccactgg atccagcgcc cgcagtgact
    10321 cccgaggcca gtcacctgtt ggaggatccc gatgaagaaa cgagccaggc tgtcaaagcc
    10381 cttcgggaga tggccgatac tgtgattccc cagaaggaag aggctgcaat ctgtggccaa
    10441 atggaccttt cccatccgcc cccaaggggc catctggatg agctgacaac cacacttgag
    10501 tccatgaccg aggatctgaa cctggactca cccctgaccc cggaattgaa cgagattctg
    10561 gataccttcc tgaacgacga gtgcctcttg catgccatgc atatcagcac aggactgtcc
    10621 atcttcgaca catctctgtt ttagagttaa ttcaaattaa ttgatatagt tttttaatga
    10681 gtattgaatc tgtttagaaa taatggaata ttatttttat ttatttattt atattattgg
    10741 tcggctcttt tcttctgaag gtcaatgaca aaatgatatg aaggaaataa tgatttctaa
    10801 aattttacaa cgtaagatat ttttacaaaa gcctagctca tcttttgtca tgcactattt
    10861 tactcacgct tgaaattaac ggccagtcca ctgcggagtc atttcaaagt catcctaatc
    10921 gatctatcgt ttttgatagc tcattttgga gttcgcgatt gtcttctgtt attcacaact
    10981 gttttaattt ttatttcatt ctggaactct tcgagttctt tgtaaagtct ttcatagtag
    11041 cttactaact gtgggaatac tcaggtatcg taagatgcaa gagttcgaat ctcttagcaa
    11101 ccattatttt tttcctcaac ataacgagaa cacacagggg cgctatcgca cagaatcaaa
    11161 ttcgatgact ggaaattttt tgttaatttc agaggtcgcc tgacgcatat acctttttca
    11221 actgaaaaat tgggagaaaa aggaaaggtg agaggccgga accggctttt catatagaat
    11281 agagaagcgt tcatgactaa atgcttgcat cacaatactt gaagttgaca atattattta
    11341 aggacctatt gttttttcca ataggtggtt agcaatcgtc ttactttcta acttttctta
    11401 ccttttacat ttcagcaata tatatatata tttcaaggat ataccattct aatgtctgcc
    11461 cctaagaaga tcgtcgtttt gccaggtgac cacgttggtc aagaaatcac agccgaagcc
    11521 attaaggttc ttaaagctat ttctgatgtt cgttccaatg tcaagttcga tttcgaaaat
    11581 catttaattg gtggtgctgc tatcgatgct acaggtgtcc cacttccaga tgaggcgctg
    11641 gaagcctcca agaaggttga tgccgttttg ttaggtgctg tgggtggtcc taaatggggt
    11701 acaggtagtg ttagacctga acaaggttta ctaaaaatcc gtaaagaact tcaattgtac
    11761 gccaacttaa gaccatgtaa ctttgcatcc gactctcttt tagacttatc tccaatcaag
    11821 ccacaatttg ctaaaggtac tgacttcgtt gttgtcagag aattagtggg aggtatttac
    11881 tttggtaaga gaaaggaaga cgatggtgat ggtgtcgctt gggatagtga acaatacacc
    11941 gttccagaag tgcaaagaat cacaagaatg gccgctttca tggccctaca acatgagcca
    12001 ccattgccta tttggtcctt ggataaagct aatgttttgg cctcttcaag attatggaga
    12061 aaaactgtgg aggaaaccat caagaacgaa tttcctacat tgaaggttca acatcaattg
    12121 attgattctg ccgccatgat cctagttaag aacccaaccc acctaaatgg tattataatc
    12181 accagcaaca tgtttggtga tatcatctcc gatgaagcct ccgttatccc aggttccttg
    12241 ggtttgttgc catctgcgtc cttggcctct ttgccagaca agaacaccgc atttggtttg
    12301 tacgaaccat gccacggttc tgctccagat ttgccaaaga ataaggttga ccctatcgcc
    12361 actatcttgt ctgctgcaat gatgttgaaa ttgtcattga acttgcctga agaaggtaag
    12421 gccattgaag atgcagttaa aaaggttttg gatgcaggta tcagaactgg tgatttaggt
    12481 ggttccaaca gtaccaccga agtcggtgat gctgtcgccg aagaagttaa gaaaatcctt
    12541 gcttaaaaag attctctttt tttatgatat ttgtacataa actttataaa tgaaattcat
    12601 aatagaaacg acacgaaatt acaaaatgga atatgttcat agggtagtat tgcgtgtgat
    12661 acttcaggag aaccgttatt ccgtaaaact acagtcaatt accctgttat ccctacggcc
    12721 ctgcattaat gaatcggcca acgcgcgggg agaggcggtt tgcgtattgg gcgctcttcc
    12781 gcttcctcgc tcactgactc gctgcgctcg gtcgttcggc tgcggcgagc ggtatcagct
    12841 cactcaaagg cggtaatacg gttatccaca gaatcagggg ataacgcagg aaagaacatg
    12901 tgagcaaaag gccagcaaaa gcccaggaac cgtaaaaagg ccgcgttgct ggcgtttttc
    12961 cataggctcc gcccccctga cgagcatcac aaaaatcgac gctcaagtca gaggtggcga
    13021 aac
//
