# Supplementary material for: PhiReX 2.0: A Programmable and Red Light-Regulated CRISPR-dCas9 System for the Activation of Endogenous Genes in Saccharomyces cerevisiae
Source: ACS Synth Biol. 2023 Apr 4;12(4):1046–57. doi: 10.1021/acssynbio.2c00517 (PMC10127447; doi:10.1021/acssynbio.2c00517)
Supplement: Supplementary file 2 — sb2c00517_si_002.zip [file sb2c00517_si_002.zip › pFM138.gbk]

LOCUS       pFM_00138_ccdB     11874 bp    DNA     circular UNA 
ACCESSION   pFM_00138
VERSION     pFM_00138.1
KEYWORDS    .
FEATURES             Location/Qualifiers
     promoter        40..221
                     /label="TRP promoter"
     gene            222..1044
                     /SerialCloner_Show="True"
                     /SerialCloner_Arrow="True"
                     /SerialCloner_Protect="False"
                     /label="TRP1"
                     /SerialCloner_Color="&h00FFFF"
     rep_origin      1503..2131
                     /SerialCloner_Show="True"
                     /SerialCloner_Arrow="True"
                     /SerialCloner_Protect="False"
                     /label="ColE1 origin"
                     /SerialCloner_Color="&h4682B4"
     gene            complement(2281..3074)
                     /label="Kana"
     promoter        complement(3116..3144)
                     /SerialCloner_Arrow="True"
                     /SerialCloner_Show="True"
                     /SerialCloner_Color="&h4682B4"
                     /SerialCloner_Protect="False"
                     /label="Amp prom"
     promoter        3204..3597
                     /label="pTEF1"
     CDS             3625..7764
                     /label="CAS9"
     mutation        3795
                     /label="Base exchange"
     misc_feature    7741..7761
                     /note="*translation:
                     MNQCGVQDLLCRGVPLSVYGGVEVLEGCRRAQVGQSKQVDNVFC
                     LLPDGLIPVLIVSRKHLIEVSVGEDHSFGEFAYLLDDLIKVVFVLFHEQLLLLIIFG
                     R
                     PFELFIVAGQIQEINVFRGQCQLVTFLQLARTSEHSFPAVFKLKERVLGKLNDEVFF
                     D LFISFRLEKVDGVFFEA*"
                     /label="SV40NLS"
     terminator      7784..8023
                     /label="CYC1_terminator"
     promoter        complement(8043..8061)
                     /label="T7_promoter"
     terminator      complement(8103..8305)
                     /label="Tef terminator (Ashbya gossypii)"
     CDS             complement(8306..9334)
                     /label="HygroB"
                     /translation="MGKKPELTATSVEKFLIEKFDSVSDLMQLSEGEESRAFSFDVGG
                     RGYVLRVNSCADGFYKDRYVYRHFASAALPIPEVLDIGEFSESLTYCISRRAQGVTLQ
                     DLPETELPAVLQPVAEAMDAIAAADLSQTSGFGPFGPQGIGQYTTWRDFICAIADPHV
                     YHWQTVMDDTVSASVAQALDELMLWAEDCPEVRHLVHADFGSNNVLTDNGRITAVIDW
                     SEAMFGDSQYEVANIFFWRPWLACMEQQTRYFERRHPELAGSPRLRAYMLRIGLDQLY
                     QSLVDGNFDDAAWAQGRCDAIVRSGAGTVGRTQIARRSAAVWTDGCVEVLADSGNRRP
                     STRPRAKE*"
     mutation        complement(9266)
                     /label="Base exchange"
     promoter        complement(9335..9678)
                     /label="Tef promoter (Ashbya gossypii)"
     Site            join(9678^9679,9684..9689)
                     /site_type="restriction site"
                     /note="Name: BsmBI"
                     /note="Pattern: cgtctc"
                     /note="cut_0_on_positive_strand: 9678^9679"
                     /note="cut_0_on_negative_strand: 9682^9683"
                     /note="inhibited_by: 3': N4-methylcytosine 5':
                     5-methylcytosine"
                     /note="site_type: other"
                     /note="restriction site"
                     /label="BsmBI"
     gene            complement(9697..10359)
                     /note="GENE "
                     /label="ccdB"
     Site            join(10392..10397,10398^10399)
                     /site_type="restriction site"
                     /note="Name: BsmBI"
                     /note="Pattern: cgtctc"
                     /note="cut_0_on_positive_strand: 10398^10399"
                     /note="cut_0_on_negative_strand: 10402^10403"
                     /note="inhibited_by: 3': N4-methylcytosine 5':
                     5-methylcytosine"
                     /note="site_type: other"
                     /note="restriction site"
                     /label="BsmBI"
     rep_origin      10403..11874
                     /label="2_micron"
ORIGIN
        1 TTTATTCTTT TTTTTGATTT CGGTTTCTTT GAAATTTTTT TAACGACATT ACTATATATA
       61 TAATATAGGA AGCATTTAAT AGAACAGCAT CGTAATATAT GTGTACTTTG CAGTTATGAC
      121 GCCAGATGGC AGTAGTGGAA GATATTCTTT ATTGAAAAAT AGCTTGTCAC CTTACGTACA
      181 ATCTTGATCC GGAGCTTTTC TTTTTTTGCC GATTAAGAAT TAATTCGGTC GAAAAAAGAA
      241 AAGGAGAGGG CCAAGAGGGA GGGCATTGGT GACTATTGAG CACGTGAGTA TACGTGATTA
      301 AGCACACAAA GGCAGCTTGG AGTATGTCTG TTATTAATTT CACAGGTAGT TCTGGTCCAT
      361 TGGTGAAAGT TTGCGGCTTG CAGAGCACAG AGGCCGCAGA ATGTGCTCTA GATTCCGATG
      421 CTGACTTGCT GGGTATTATA TGTGTGCCCA ATAGAAAGAG AACAATTGAC CCGGTTATTG
      481 CAAGGAAAAT TTCAAGTCTT GTAAAAGCAT ATAAAAATAG TTCAGGCACT CCGAAATACT
      541 TGGTTGGCGT GTTTCGTAAT CAACCTAAGG AGGATGTTTT GGCTCTGGTC AATGATTACG
      601 GCATTGATAT CGTCCAACTG CATGGAGATG AGTCGTGGCA AGAATACCAA GAGTTCCTCG
      661 GTTTGCCAGT TATTAAAAGA CTCGTATTTC CAAAAGACTG CAACATACTA CTCAGTGCAG
      721 CTTCACAGAA ACCTCATTCG TTTATTCCCT TGTTTGATTC AGAAGCAGGT GGGACAGGTG
      781 AACTTTTGGA TTGGAACTCG ATTTCTGACT GGGTTGGAAG GCAAGAGAGC CCCGAAAGCT
      841 TACATTTTAT GTTAGCTGGT GGACTGACGC CAGAAAATGT TGGTGATGCG CTTAGATTAA
      901 ATGGCGTTAT TGGTGTTGAT GTAAGCGGAG GTGTGGAGAC AAATGGTGTA AAAGACTCTA
      961 ACAAAATAGC AAATTTCGTC AAAAATGCTA AGAAATAGGT TATTACTGAG TAGTATTTAT
     1021 TTAAGTATTG TTTGTGCACT TGCCCTAGAG TCGACCTGCA GGCATGCAAG CTTTTGTTCC
     1081 CTTTAGTGAG GGTTAATTTC GAGCTTGGCG TAATCATGGT CATAGCTGTT TCCTGTGTGA
     1141 AATTGTTATC CGCTCACAAT TCCACACAAC ATACGAGCCG GAAGCATAAA GTGTAAAGCC
     1201 TGGGGTGCCT AATGAGTGAG CTAACTCACA TTAATTGCGT TGCGCTCACT GCCCGCTTTC
     1261 CAGTCGGGAA ACCTGTCGTG CCAGCTGCAT TAATGAATCG GCCAACGCGC GGGGAGAGGC
     1321 GGTTTGCGTA TTGGGCGCTC TTCCGCTTCC TCGCTCACTG ACTCGCTGCG CTCGGTCGTT
     1381 CGGCTGCGGC GAGCGGTATC AGCTCACTCA AAGGCGGTAA TACGGTTATC CACAGAATCA
     1441 GGGGATAACG CAGGAAAGAA CATGTGAGCA AAAGGCCAGC AAAAGGCCAG GAACCGTAAA
     1501 AAGGCCGCGT TGCTGGCGTT TTTCCATAGG CTCCGCCCCC CTGACGAGCA TCACAAAAAT
     1561 CGACGCTCAA GTCAGAGGTG GCGAAACCCG ACAGGACTAT AAAGATACCA GGCGTTTCCC
     1621 CCTGGAAGCT CCCTCGTGCG CTCTCCTGTT CCGACCCTGC CGCTTACCGG ATACCTGTCC
     1681 GCCTTTCTCC CTTCGGGAAG CGTGGCGCTT TCTCATAGCT CACGCTGTAG GTATCTCAGT
     1741 TCGGTGTAGG TCGTTCGCTC CAAGCTGGGC TGTGTGCACG AACCCCCCGT TCAGCCCGAC
     1801 CGCTGCGCCT TATCCGGTAA CTATCGTCTT GAGTCCAACC CGGTAAGACA CGACTTATCG
     1861 CCACTGGCAG CAGCCACTGG TAACAGGATT AGCAGAGCGA GGTATGTAGG CGGTGCTACA
     1921 GAGTTCTTGA AGTGGTGGCC TAACTACGGC TACACTAGAA GGACAGTATT TGGTATCTGC
     1981 GCTCTGCTGA AGCCAGTTAC CTTCGGAAAA AGAGTTGGTA GCTCTTGATC CGGCAAACAA
     2041 ACCACCGCTG GTAGCGGTGG TTTTTTTGTT TGCAAGCAGC AGATTACGCG CAGAAAAAAA
     2101 GGATCTCAAG AAGATCCTTT GATCTTTTCT ACGGGGTCTG ACGCTCAGTG GAACGAAAAC
     2161 TCACGTTAAG GGATTTTGGT CATGAGATTA TCAAAAAGGA TCTTCACCTA GATCCTTTTA
     2221 AATTAAAAAT GAAGTTTTAA ATCAATCTAA AGTATATATG AGTAAACTTG GTCTGACAGT
     2281 CAGAAGAACT CGTCAAGAAG GCGATAGAAG GCGATGCGCT GCGAATCGGG AGCGGCGATA
     2341 CCGTAAAGCA CGAGGAAGCG GTCAGCCCAT TCGCCGCCAA GCTCTTCAGC AATATCACGG
     2401 GTAGCCAACG CTATGTCCTG ATAGCGGTCC GCCACACCCA GCCGGCCACA GTCGATGAAT
     2461 CCAGAAAAGC GGCCATTTTC CACCATGATA TTCGGCAAGC AGGCATCGTC ATGGGTCACG
     2521 ACGAGATCCT CGCCGTCGGG CATGCTCGCC TTGAGCCTGG CGAACAGTTC GGCTGGCGCG
     2581 AGCCCCTGAT GCTCTTCGTC CAGATCATCC TGATCGACAA GACCGGCTTC CATCCGAGTA
     2641 CGTGCTCGCT CGATGCGATG TTTCGCTTGG TGGTCGAATG GGCAGGTAGC CGGATCAAGC
     2701 GTATGCAGCC GCCGCATTGC ATCAGCCATG ATGGATACTT TCTCGGCAGG AGCAAGGTGA
     2761 GATGACAGGA GATCCTGCCC CGGCACTTCG CCCAATAGCA GCCAGTCCCT TCCCGCTTCA
     2821 GTGACAACGT CGAGCACAGC TGCGCAAGGA ACGCCCGTCG TGGCCAGCCA CGATAGCCGC
     2881 GCTGCCTCGT CTTGCAGTTC ATTCAGGGCA CCGGACAGGT CGGTCTTGAC AAAAAGAACC
     2941 GGGCGCCCCT GCGCTGACAG CCGGAACACG GCGGCATCAG AGCAGCCGAT TGTCTGTTGT
     3001 GCCCAGTCAT AGCCGAATAG CCTCTCCACC CAAGCGGCCG GAGAACCTGC GTGCAATCCA
     3061 TCTTGTTCAA TCATACTCTT CCTTTTTCAA TATTATTGAA GCATTTATCA GGGTTATTGT
     3121 CTCATGAGCG GATACATATT TGAATGTATT TAGAAAAATA AACAAATAGG GGTTCCGCGC
     3181 ACATTTCCCC GAAAAGTGCC ACCAAAATGT TTCTACTCCT TTTTTACTCT TCCAGATTTT
     3241 CTCGGACTCC GCGCATCGCC GTACCACTTC AAAACACCCA AGCACAGCAT ACTAAATTTC
     3301 CCCTCTTTCT TCCTCTAGGG TGTCGTTAAT TACCCGTACT AAAGGTTTGG AAAAGAAAAA
     3361 AGAGACCGCC TCGTTTCTTT TTCTTCGTCG AAAAAGGCAA TAAAAATTTT TATCACGTTT
     3421 CTTTTTCTTG AAAATTTTTT TTTTGATTTT TTTCTCTTTC GATGACCTCC CATTGATATT
     3481 TAAGTTAATA AACGGTCTTC AATTTCTCAA GTTTCAGTTT CATTTTTCTT GTTCTATTAC
     3541 AACTTTTTTT ACTTCTTGCT CATTAGAAAG AAAGCATAGC AATCTAATCT AAGTTTTCTA
     3601 GAACTAGTGG ATCCCCCGGG AAAAATGGAC AAGAAGTACT CCATTGGGCT CGATATCGGC
     3661 ACAAACAGCG TCGGTTGGGC CGTCATTACG GACGAGTACA AGGTGCCGAG CAAAAAATTC
     3721 AAAGTTCTGG GCAATACCGA TCGCCACAGC ATAAAGAAGA ACCTCATTGG CGCCCTCCTG
     3781 TTCGACTCCG GGGAAACGGC CGAAGCCACG CGGCTCAAAA GAACAGCACG GCGCAGATAT
     3841 ACCCGCAGAA AGAATCGGAT CTGCTACCTG CAGGAGATCT TTAGTAATGA GATGGCTAAG
     3901 GTGGATGACT CTTTCTTCCA TAGGCTGGAG GAGTCCTTTT TGGTGGAGGA GGATAAAAAG
     3961 CACGAGCGCC ACCCAATCTT TGGCAATATC GTGGACGAGG TGGCGTACCA TGAAAAGTAC
     4021 CCAACCATAT ATCATCTGAG GAAGAAGCTT GTAGACAGTA CTGATAAGGC TGACTTGCGG
     4081 TTGATCTATC TCGCGCTGGC GCATATGATC AAATTTCGGG GACACTTCCT CATCGAGGGG
     4141 GACCTGAACC CAGACAACAG CGATGTCGAC AAACTCTTTA TCCAACTGGT TCAGACTTAC
     4201 AATCAGCTTT TCGAAGAGAA CCCGATCAAC GCATCCGGAG TTGACGCCAA AGCAATCCTG
     4261 AGCGCTAGGC TGTCCAAATC CCGGCGGCTC GAAAACCTCA TCGCACAGCT CCCTGGGGAG
     4321 AAGAAGAACG GCCTGTTTGG TAATCTTATC GCCCTGTCAC TCGGGCTGAC CCCCAACTTT
     4381 AAATCTAACT TCGACCTGGC CGAAGATGCC AAGCTTCAAC TGAGCAAAGA CACCTACGAT
     4441 GATGATCTCG ACAATCTGCT GGCCCAGATC GGCGACCAGT ACGCAGACCT TTTTTTGGCG
     4501 GCAAAGAACC TGTCAGACGC CATTCTGCTG AGTGATATTC TGCGAGTGAA CACGGAGATC
     4561 ACCAAAGCTC CGCTGAGCGC TAGTATGATC AAGCGCTATG ATGAGCACCA CCAAGACTTG
     4621 ACTTTGCTGA AGGCCCTTGT CAGACAGCAA CTGCCTGAGA AGTACAAGGA AATTTTCTTC
     4681 GATCAGTCTA AAAATGGCTA CGCCGGATAC ATTGACGGCG GAGCAAGCCA GGAGGAATTT
     4741 TACAAATTTA TTAAGCCCAT CTTGGAAAAA ATGGACGGCA CCGAGGAGCT GCTGGTAAAG
     4801 CTTAACAGAG AAGATCTGTT GCGCAAACAG CGCACTTTCG ACAATGGAAG CATCCCCCAC
     4861 CAGATTCACC TGGGCGAACT GCACGCTATC CTCAGGCGGC AAGAGGATTT CTACCCCTTT
     4921 TTGAAAGATA ACAGGGAAAA GATTGAGAAA ATCCTCACAT TTCGGATACC CTACTATGTA
     4981 GGCCCCCTCG CCCGGGGAAA TTCCAGATTC GCGTGGATGA CTCGCAAATC AGAAGAGACC
     5041 ATCACTCCCT GGAACTTCGA GGAAGTCGTG GATAAGGGGG CCTCTGCCCA GTCCTTCATC
     5101 GAAAGGATGA CTAACTTTGA TAAAAATCTG CCTAACGAAA AGGTGCTTCC TAAACACTCT
     5161 CTGCTGTACG AGTACTTCAC AGTTTATAAC GAGCTCACCA AGGTCAAATA CGTCACAGAA
     5221 GGGATGAGAA AGCCAGCATT CCTGTCTGGA GAGCAGAAGA AAGCTATCGT GGACCTCCTC
     5281 TTCAAGACGA ACCGGAAAGT TACCGTGAAA CAGCTCAAAG AAGACTATTT CAAAAAGATT
     5341 GAATGTTTCG ACTCTGTTGA AATCAGCGGA GTGGAGGATC GCTTCAACGC ATCCCTGGGA
     5401 ACGTATCACG ATCTCCTGAA AATCATTAAA GACAAGGACT TCCTGGACAA TGAGGAGAAC
     5461 GAGGACATTC TTGAGGACAT TGTCCTCACC CTTACGTTGT TTGAAGATAG GGAGATGATT
     5521 GAAGAACGCT TGAAAACTTA CGCTCATCTC TTCGACGACA AAGTCATGAA ACAGCTCAAG
     5581 AGGCGCCGAT ATACAGGATG GGGGCGGCTG TCAAGAAAAC TGATCAATGG GATCCGAGAC
     5641 AAGCAGAGTG GAAAGACAAT CCTGGATTTT CTTAAGTCCG ATGGATTTGC CAACCGGAAC
     5701 TTCATGCAGT TGATCCATGA TGACTCTCTC ACCTTTAAGG AGGACATCCA GAAAGCACAA
     5761 GTTTCTGGCC AGGGGGACAG TCTTCACGAG CACATCGCTA ATCTTGCAGG TAGCCCAGCT
     5821 ATCAAAAAGG GAATACTGCA GACCGTTAAG GTCGTGGATG AACTCGTCAA AGTAATGGGA
     5881 AGGCATAAGC CCGAGAATAT CGTTATCGAG ATGGCCCGAG AGAACCAAAC TACCCAGAAG
     5941 GGACAGAAGA ACAGTAGGGA AAGGATGAAG AGGATTGAAG AGGGTATAAA AGAACTGGGG
     6001 TCCCAAATCC TTAAGGAACA CCCAGTTGAA AACACCCAGC TTCAGAATGA GAAGCTCTAC
     6061 CTGTACTACC TGCAGAACGG CAGGGACATG TACGTGGATC AGGAACTGGA CATCAATCGG
     6121 CTCTCCGACT ACGACGTGGA TCATATCGTG CCCCAGTCTT TTCTCAAAGA TGATTCTATT
     6181 GATAATAAAG TGTTGACAAG ATCCGATAAA AATAGAGGGA AGAGTGATAA CGTCCCCTCA
     6241 GAAGAAGTTG TCAAGAAAAT GAAAAATTAT TGGCGGCAGC TGCTGAACGC CAAACTGATC
     6301 ACACAACGGA AGTTCGATAA TCTGACTAAG GCTGAACGAG GTGGCCTGTC TGAGTTGGAT
     6361 AAAGCCGGCT TCATCAAAAG GCAGCTTGTT GAGACACGCC AGATCACCAA GCACGTGGCC
     6421 CAAATTCTCG ATTCACGCAT GAACACCAAG TACGATGAAA ATGACAAACT GATTCGAGAG
     6481 GTGAAAGTTA TTACTCTGAA GTCTAAGCTG GTCTCAGATT TCAGAAAGGA CTTTCAGTTT
     6541 TATAAGGTGA GAGAGATCAA CAATTACCAC CATGCGCATG ATGCCTACCT GAATGCAGTG
     6601 GTAGGCACTG CACTTATCAA AAAATATCCC AAGCTTGAAT CTGAATTTGT TTACGGAGAC
     6661 TATAAAGTGT ACGATGTTAG GAAAATGATC GCAAAGTCTG AGCAGGAAAT AGGCAAGGCC
     6721 ACCGCTAAGT ACTTCTTTTA CAGCAATATT ATGAATTTTT TCAAGACCGA GATTACACTG
     6781 GCCAATGGAG AGATTCGGAA GCGACCACTT ATCGAAACAA ACGGAGAAAC AGGAGAAATC
     6841 GTGTGGGACA AGGGTAGGGA TTTCGCGACA GTCCGGAAGG TCCTGTCCAT GCCGCAGGTG
     6901 AACATCGTTA AAAAGACCGA AGTACAGACC GGAGGCTTCT CCAAGGAAAG TATCCTCCCG
     6961 AAAAGGAACA GCGACAAGCT GATCGCACGC AAAAAAGATT GGGACCCCAA GAAATACGGC
     7021 GGATTCGATT CTCCTACAGT CGCTTACAGT GTACTGGTTG TGGCCAAAGT GGAGAAAGGG
     7081 AAGTCTAAAA AACTCAAAAG CGTCAAGGAA CTGCTGGGCA TCACAATCAT GGAGCGATCA
     7141 AGCTTCGAAA AAAACCCCAT CGACTTTCTC GAGGCGAAAG GATATAAAGA GGTCAAAAAA
     7201 GACCTCATCA TTAAGCTTCC CAAGTACTCT CTCTTTGAGC TTGAAAACGG CCGGAAACGA
     7261 ATGCTCGCTA GTGCGGGCGA GCTGCAGAAA GGTAACGAGC TGGCACTGCC CTCTAAATAC
     7321 GTTAATTTCT TGTATCTGGC CAGCCACTAT GAAAAGCTCA AAGGGTCTCC CGAAGATAAT
     7381 GAGCAGAAGC AGCTGTTCGT GGAACAACAC AAACACTACC TTGATGAGAT CATCGAGCAA
     7441 ATAAGCGAAT TCTCCAAAAG AGTGATCCTC GCCGACGCTA ACCTCGATAA GGTGCTTTCT
     7501 GCTTACAATA AGCACAGGGA TAAGCCCATC AGGGAGCAGG CAGAAAACAT TATCCACTTG
     7561 TTTACTCTGA CCAACTTGGG CGCGCCTGCA GCCTTCAAGT ACTTCGACAC CACCATAGAC
     7621 AGAAAGCGGT ACACCTCTAC AAAGGAGGTC CTGGACGCCA CACTGATTCA TCAGTCAATT
     7681 ACGGGGCTCT ATGAAACAAG AATCGACCTC TCTCAGCTCG GTGGAGACAG CAGGGCTGAC
     7741 CCCAAGAAGA AGAGGAAGGT GTGATCTCTT CTCGAGTCAT GTAATTAGTT ATGTCACGCT
     7801 TACATTCACG CCCTCCCCCC ACATCCGCTC TAACCGAAAA GGAAGGAGTT AGACAACCTG
     7861 AAGTCTAGGT CCCTATTTAT TTTTTTATAG TTATGTTAGT ATTAAGAACG TTATTTATAT
     7921 TTCAAATTTT TCTTTTTTTT CTGTACAGAC GCGTGTACGC ATGTAACATT ATACTGAAAA
     7981 CCTTGCTTGA GAAGGTTTTG GGACGCTCGA AGGCTTTAAT TTGCGGCCGG TACCCAATTC
     8041 GCCCTATAGT GAGTCGTATT ACGCGCGCTC ACTGGCCGTC GTTTTACAAC GTCGTGACTG
     8101 GGCAGTATAG CGACCAGCAT TCACATACGA TTGACGCATG ATATTACTTT CTGCGCACTT
     8161 AACTTCGCAT CTGGGCAGAT GATGTCGAGG CGAAAAAAAA TATAAATCAC GCTAACATTT
     8221 GATTAAAATA GAACAACTAC AATATAAAAA AACTATACAA ATGACAAGTT CTTGAAAACA
     8281 AGAATCTTTT TATTGTCAGT ACTGATTATT CCTTTGCCCT CGGACGAGTG CTGGGGCGTC
     8341 GGTTTCCACT ATCGGCGAGT ACTTCTACAC AGCCATCGGT CCAGACGGCC GCGCTTCTGC
     8401 GGGCGATTTG TGTACGCCCG ACAGTCCCGG CTCCGGATCG GACGATTGCG TCGCATCGAC
     8461 CCTGCGCCCA AGCTGCATCA TCGAAATTGC CGTCAACCAA GCTCTGATAG AGTTGGTCAA
     8521 GACCAATGCG GAGCATATAC GCCCGGAGCC GCGGCGATCC TGCAAGCTCC GGATGCCTCC
     8581 GCTCGAAGTA GCGCGTCTGC TGCTCCATAC AAGCCAACCA CGGCCTCCAG AAGAAGATGT
     8641 TGGCGACCTC GTATTGGGAA TCCCCGAACA TCGCCTCGCT CCAGTCAATG ACCGCTGTTA
     8701 TGCGGCCATT GTCCGTCAGG ACATTGTTGG AGCCGAAATC CGCGTGCACG AGGTGCCGGA
     8761 CTTCGGGGCA GTCCTCGGCC CAAAGCATCA GCTCATCGAG AGCCTGCGCG ACGGACGCAC
     8821 TGACGGTGTC GTCCATCACA GTTTGCCAGT GATACACATG GGGATCAGCA ATCGCGCATA
     8881 TGAAATCACG CCATGTAGTG TATTGACCGA TTCCTTGCGG TCCGAATGGG CCGAACCCGC
     8941 TCGTCTGGCT AAGATCGGCC GCAGCGATCG CATCCATGGC CTCCGCGACC GGCTGCAGAA
     9001 CAGCGGGCAG TTCGGTTTCA GGCAGGTCTT GCAACGTGAC ACCCTGTGCA CGGCGGGAGA
     9061 TGCAATAGGT CAGGCTCTCG CTGAATTCCC CAATGTCAAG CACTTCCGGA ATCGGGAGCG
     9121 CGGCCGATGC AAAGTGCCGA TAAACATAAC GATCTTTGTA GAAACCATCG GCGCAGCTAT
     9181 TTACCCGCAG GACATATCCA CGCCCTCCTA CATCGAAGCT GAAAGCACGA GATTCTTCGC
     9241 CCTCCGAGAG CTGCATCAGG TCGGAAACGC TGTCGAACTT TTCGATCAGA AACTTCTCGA
     9301 CAGACGTCGC GGTGAGTTCA GGCTTTTTAC CCATGGTTGT TTATGTTCGG ATGTGATGTG
     9361 AGAACTGTAT CCTAGCAAGA TTTTAAAAGG AAGTATATGA AAGAAGAACC TCAGTGGCAA
     9421 ATCCTAACCT TTTATATTTC TCTACAGGGG CGCGGCGTGG GGACAATTCA ACGCGTCTGT
     9481 GAGGGGAGCG TTTCCCTGCT CGCAGGTCTG CAGCGAGGAG CCGTAATTTT TGCTTCGCGC
     9541 CGTGCGGCCA TCAAAATGTA TGGATGCAAA TGATTATACA TGGGGATGTA TGGGCTAAAT
     9601 GTACGGGCGA CAGTCACATC ATGCCCCTGA GCTGCGCACG TCAAGACTGT CAAGGAGGGT
     9661 ATTCTGGGCC TCCATGTCCT GAAGAGACGG CTAGCAACTG GCTGTGTATA AGGGAGCCTG
     9721 ACATTTATAT TCCCCAGAAC ATCAGGTTAA TGGCGTTTTT GATGTCATTT TCGCGGTGGC
     9781 TGAGATCAGC CACTTCTTCC CCGATAACGG AGACCGGCAC ACTGGCCATA TCGGTGGTCA
     9841 TCATGCGCCA GCTTTCATCC CCGATATGCA CCACCGGGTA AAGTTCACGG GGGACTTTAT
     9901 CTGACAGCAG ACGTGCACTG GCCAGGGGGA TCACCATCCG TCGCCCGGGC GTGTCAATAA
     9961 TATCACTCTG TACATCCACA AACAGACGAT AACGGCTCTC TCTTTTATAG GTGTAAACCT
    10021 TAAACTGCAT TTCACCAGCC CCTGTTCTCG TCAGCAAAAG AGCCGTTCAT TTCAATAAAC
    10081 CGGGCGACCT CAGCCATCCC TTCCTGATTT TCCGCTTTCC AGCGTTCGGC ACGCAGACGA
    10141 CGGGCTTCAT TCTGCATGGT TGTGCTTACC AGACCGGAGA TATTGACATC ATATATGCCT
    10201 TGAGCAACTG ATAGCTGTCG CTGTCAACTG TCACTGTAAT ACGCTGCTTC ATAGCATACC
    10261 TCTTTTTGAC ATACTTCGGG TATACATATC AGTATATATT CTTATACCGC AAAAATCAGC
    10321 GCGCAAATAC GCATACTGTT ATCTGGCTTT TAGTAAGCCC CGTGCCTAGC GCATCGGCGA
    10381 TACGCCCATG GCGTCTCTGA GTTTATCGAT GATAAGCTGT CAAAGATGAG AATTAATTCC
    10441 ACGGACTATA GACTATACTA GATACTCCGT CTACTGTACG ATACACTTCC GCTCAGGTCC
    10501 TTGTCCTTTA ACGAGGCCTT ACCACTCTTT TGTTACTCTA TTGATCCAGC TCAGCAAAGG
    10561 CAGTGTGATC TAAGATTCTA TCTTCGCGAT GTAGTAAAAC TAGCTAGACC GAGAAAGAGA
    10621 CTAGAAATGC AAAAGGCACT TCTACAATGG CTGCCATCAT TATTATCCGA TGTGACGCTG
    10681 CAGCTTCTCA ATGATATTCG AATACGCTTT GAGGAGATAC AGCCTAATAT CCGACAAACT
    10741 GTTTTACAGA TTTACGATCG TACTTGTTAC CCATCATTGA ATTTTGAACA TCCGAACCTG
    10801 GGAGTTTTCC CTGAAACAGA TAGTATATTT GAACCTGTAT AATAATATAT AGTCTAGCGC
    10861 TTTACGGAAG ACAATGTATG TATTTCGGTT CCTGGAGAAA CTATTGCATC TATTGCATAG
    10921 GTAATCTTGC ACGTCGCATC CCCGGTTCAT TTTCTGCGTT TCCATCTTGC ACTTCAATAG
    10981 CATATCTTTG TTAACGAAGC ATCTGTGCTT CATTTTGTAG AACAAAAATG CAACGCGAGA
    11041 GCGCTAATTT TTCAAACAAA GAATCTGAGC TGCATTTTTA CAGAACAGAA ATGCAACGCG
    11101 AAAGCGCTAT TTTACCAACG AAGAATCTGT GCTTCATTTT TGTAAAACAA AAATGCAACG
    11161 CGACGAGAGC GCTAATTTTT CAAACAAAGA ATCTGAGCTG CATTTTTACA GAACAGAAAT
    11221 GCAACGCGAG AGCGCTATTT TACCAACAAA GAATCTATAC TTCTTTTTTG TTCTACAAAA
    11281 ATGCATCCCG AGAGCGCTAT TTTTCTAACA AAGCATCTTA GATTACTTTT TTTCTCCTTT
    11341 GTGCGCTCTA TAATGCAGTC TCTTGATAAC TTTTTGCACT GTAGGTCCGT TAAGGTTAGA
    11401 AGAAGGCTAC TTTGGTGTCT ATTTTCTCTT CCATAAAAAA AGCCTGACTC CACTTCCCGC
    11461 GTTTACTGAT TACTAGCGAA GCTGCGGGTG CATTTTTTCA AGATAAAGGC ATCCCCGATT
    11521 ATATTCTATA CCGATGTGGA TTGCGCATAC TTTGTGAACA GAAAGTGATA GCGTTGATGA
    11581 TTCTTCATTG GTCAGAAAAT TATGAACGGT TTCTTCTATT TTGTCTCTAT ATACTACGTA
    11641 TAGGAAATGT TTACATTTTC GTATTGTTTT CGATTCACTC TATGAATAGT TCTTACTACA
    11701 ATTTTTTTGT CTAAAGAGTA ATACTAGAGA TAAACATAAA AAATGTAGAG GTCGAGTTTA
    11761 GATGCAAGTT CAAGGAGCGA AAGGTGGATG GGTAGGTTAT ATAGGGATAT AGCACAGAGA
    11821 TATATAGCAA AGAGATACTT TTGAGCAATG TTTGTGGAAG CGGTATTCGC AATG
//
