# Supplementary material for: PhiReX 2.0: A Programmable and Red Light-Regulated CRISPR-dCas9 System for the Activation of Endogenous Genes in Saccharomyces cerevisiae
Source: ACS Synth Biol. 2023 Apr 4;12(4):1046–57. doi: 10.1021/acssynbio.2c00517 (PMC10127447; doi:10.1021/acssynbio.2c00517)
Supplement: Supplementary file 2 — sb2c00517_si_002.zip [file sb2c00517_si_002.zip › pFM153.gbk]

LOCUS       pFM_00153      5515 bp    DNA     circular UNA 
ACCESSION   pFM_00153
VERSION     pFM_00153.1
KEYWORDS    ; ; ; .
FEATURES             Location/Qualifiers
     CDS             complement(join(5347..5515,1..632))
                     /label="URA3"
                     /translation="MSKATYKERAATHPSPVAAKLFNIMHEKQTNLCASLDVRTTKEL
                     LELVEALGPKICLLKTHVDILTDFSMEGTVKPLKALSAKYNFLLFEDRKFADIGNTVK
                     LQYSAGVYRIAEWADITNAHGVVGPGIVSGLKQAAEEVTKEPRGLLMLAELSCKGSLS
                     TGEYTKGTVDIAKSDKDFVIGFIAQRDMGGRDEGYDWLIMTPGVGLDDKGDALGQQYR
                     TVDDVVSTGSDIIIVGRGLFAKGRDAKVEGERYRKAGWEAYLRRCGQQN*"
     rep_origin      862..2333
                     /translation="MSTVPLVYSPVDREPLHDNSANIKRPLGSFVTSSAACFKPLTIP
                     GPTTPCAFVMSAHSAILYTPAEYCNLTVLPMSANFLSSKSKKLYLADNAFSGLTVPSM
                     EKSVKISTCVFSKQILGPNASTNSSNSLVVRTSNEAHKFVCFSCMILNSLAATGLG*"
                     /label="2micron_origin"
     CDS             complement(2678..3472)
                     /label="Kana"
     Region          3686..3735
                     /label="E0*"
     Site            join(3771^3772,3777..3782)
                     /site_type="restriction site"
                     /note="Name: BsmBI"
                     /note="Pattern: cgtctc"
                     /note="cut_0_on_positive_strand: 3771^3772"
                     /note="cut_0_on_negative_strand: 3775^3776"
                     /note="inhibited_by: 3': N4-methylcytosine 5':
                     5-methylcytosine"
                     /note="site_type: other"
                     /note="restriction site"
                     /label="BsmBI"
     gene            complement(3790..4452)
                     /note="GENE "
                     /label="ccdB"
     Site            join(4485..4490,4491^4492)
                     /site_type="restriction site"
                     /note="Name: BsmBI"
                     /note="Pattern: cgtctc"
                     /note="cut_0_on_positive_strand: 4491^4492"
                     /note="cut_0_on_negative_strand: 4495^4496"
                     /note="inhibited_by: 3': N4-methylcytosine 5':
                     5-methylcytosine"
                     /note="site_type: other"
                     /note="restriction site"
                     /label="BsmBI"
     Region          4530..4565
                     /label="E1*"
     rep_origin      4615..5234
                     /label="pBR322_origin"
     Site            5515
                     /label="deleted BsmBI"
                     /site_type="mutagenized site"
ORIGIN
        1 TCTCCCTTGT CATCTAAACC CACACCGGGT GTCATAATCA ACCAATCGTA ACCTTCATCT
       61 CTTCCACCCA TGTCTCTTTG AGCAATAAAG CCGATAACAA AATCTTTGTC GCTCTTCGCA
      121 ATGTCAACAG TACCCTTAGT ATATTCTCCA GTAGATAGGG AGCCCTTGCA TGACAATTCT
      181 GCTAACATCA AAAGGCCTCT AGGTTCCTTT GTTACTTCTT CTGCCGCCTG CTTCAAACCG
      241 CTAACAATAC CTGGGCCCAC CACACCGTGT GCATTCGTAA TGTCTGCCCA TTCTGCTATT
      301 CTGTATACAC CCGCAGAGTA CTGCAATTTG ACTGTATTAC CAATGTCAGC AAATTTTCTG
      361 TCTTCGAAGA GTAAAAAATT GTACTTGGCG GATAATGCCT TTAGCGGCTT AACTGTGCCC
      421 TCCATGGAAA AATCAGTCAA GATATCCACA TGTGTTTTTA GTAAACAAAT TTTGGGACCT
      481 AATGCTTCAA CTAACTCCAG TAATTCCTTG GTGGTACGAA CATCCAATGA AGCACACAAG
      541 TTTGTTTGCT TTTCGTGCAT GATATTAAAT AGCTTGGCAG CAACAGGACT AGGATGAGTA
      601 GCAGCACGTT CCTTATATGT AGCTTTCGAC ATGATTTATC TTCGTTTCCT GCAGGTTTTT
      661 GTTCTGTGCA GTTGGGTTAA GAATACTGGG CAATTTCATG TTTCTTCAAC ACTACATATG
      721 CGTATATATA CCAATCTAAG TCTGTGCTCC TTCCTTCGTT CTTCCTTCTG TTCGGAGATT
      781 ACCGAATCAA AAAAATTTCA AAGAAACCGA AATCAAAAAA AAGAATAAAA AAAAAATGAT
      841 GAATTGAATT GAAAAGCTAG CTTATCGATG ATAAGCTGTC AAAGATGAGA ATTAATTCCA
      901 CGGACTATAG ACTATACTAG ATACTCCGTC TACTGTACGA TACACTTCCG CTCAGGTCCT
      961 TGTCCTTTAA CGAGGCCTTA CCACTCTTTT GTTACTCTAT TGATCCAGCT CAGCAAAGGC
     1021 AGTGTGATCT AAGATTCTAT CTTCGCGATG TAGTAAAACT AGCTAGACCG AGAAAGAGAC
     1081 TAGAAATGCA AAAGGCACTT CTACAATGGC TGCCATCATT ATTATCCGAT GTGACGCTGC
     1141 AGCTTCTCAA TGATATTCGA ATACGCTTTG AGGAGATACA GCCTAATATC CGACAAACTG
     1201 TTTTACAGAT TTACGATCGT ACTTGTTACC CATCATTGAA TTTTGAACAT CCGAACCTGG
     1261 GAGTTTTCCC TGAAACAGAT AGTATATTTG AACCTGTATA ATAATATATA GTCTAGCGCT
     1321 TTACGGAAGA CAATGTATGT ATTTCGGTTC CTGGAGAAAC TATTGCATCT ATTGCATAGG
     1381 TAATCTTGCA CGTCGCATCC CCGGTTCATT TTCTGCGTTT CCATCTTGCA CTTCAATAGC
     1441 ATATCTTTGT TAACGAAGCA TCTGTGCTTC ATTTTGTAGA ACAAAAATGC AACGCGAGAG
     1501 CGCTAATTTT TCAAACAAAG AATCTGAGCT GCATTTTTAC AGAACAGAAA TGCAACGCGA
     1561 AAGCGCTATT TTACCAACGA AGAATCTGTG CTTCATTTTT GTAAAACAAA AATGCAACGC
     1621 GACGAGAGCG CTAATTTTTC AAACAAAGAA TCTGAGCTGC ATTTTTACAG AACAGAAATG
     1681 CAACGCGAGA GCGCTATTTT ACCAACAAAG AATCTATACT TCTTTTTTGT TCTACAAAAA
     1741 TGCATCCCGA GAGCGCTATT TTTCTAACAA AGCATCTTAG ATTACTTTTT TTCTCCTTTG
     1801 TGCGCTCTAT AATGCAGTCT CTTGATAACT TTTTGCACTG TAGGTCCGTT AAGGTTAGAA
     1861 GAAGGCTACT TTGGTGTCTA TTTTCTCTTC CATAAAAAAA GCCTGACTCC ACTTCCCGCG
     1921 TTTACTGATT ACTAGCGAAG CTGCGGGTGC ATTTTTTCAA GATAAAGGCA TCCCCGATTA
     1981 TATTCTATAC CGATGTGGAT TGCGCATACT TTGTGAACAG AAAGTGATAG CGTTGATGAT
     2041 TCTTCATTGG TCAGAAAATT ATGAACGGTT TCTTCTATTT TGTCTCTATA TACTACGTAT
     2101 AGGAAATGTT TACATTTTCG TATTGTTTTC GATTCACTCT ATGAATAGTT CTTACTACAA
     2161 TTTTTTTGTC TAAAGAGTAA TACTAGAGAT AAACATAAAA AATGTAGAGG TCGAGTTTAG
     2221 ATGCAAGTTC AAGGAGCGAA AGGTGGATGG GTAGGTTATA TAGGGATATA GCACAGAGAT
     2281 ATATAGCAAA GAGATACTTT TGAGCAATGT TTGTGGAAGC GGTATTCGCA ATGGGAAGCT
     2341 CCACCCCGGT TGATAATCAG AAAAGCCCCA AAAACAGGAA GATTGTATAA GCAAATATTT
     2401 AAATTGTAAT TCTTTCCTGC GTTATCCCCT GATTCTGTGG ATAACCGTAT TACCGCCTTT
     2461 GAGTGAGCTG ATACCGCTCG CCGCAGCCGA ACGACCGAGC GCAGCGAGTC AGTGAGCGAG
     2521 GAAGCGGAAG AGGGTCTGAC GCTCAGTGGA ACGAAAACTC ACGTTAAGGG ATTTTGGTCA
     2581 TGAGATTATC AAAAAGGATC TTCACCTAGA TCCTTTTAAA TTAAAAATGA AGTTTTAAAT
     2641 CAATCTAAAG TATATATGAG TAAACTTGGT CTGACAGTCA GAAGAACTCG TCAAGAAGGC
     2701 GATAGAAGGC GATGCGCTGC GAATCGGGAG CGGCGATACC GTAAAGCACG AGGAAGCGGT
     2761 CAGCCCATTC GCCGCCAAGC TCTTCAGCAA TATCACGGGT AGCCAACGCT ATGTCCTGAT
     2821 AGCGGTCCGC CACACCCAGC CGGCCACAGT CGATGAATCC AGAAAAGCGG CCATTTTCCA
     2881 CCATGATATT CGGCAAGCAG GCATCGTCAT GGGTCACGAC GAGATCCTCG CCGTCGGGCA
     2941 TGCTCGCCTT GAGCCTGGCG AACAGTTCGG CTGGCGCGAG CCCCTGATGC TCTTCGTCCA
     3001 GATCATCCTG ATCGACAAGA CCGGCTTCCA TCCGAGTACG TGCTCGCTCG ATGCGATGTT
     3061 TCGCTTGGTG GTCGAATGGG CAGGTAGCCG GATCAAGCGT ATGCAGCCGC CGCATTGCAT
     3121 CAGCCATGAT GGATACTTTC TCGGCAGGAG CAAGGTGAGA TGACAGGAGA TCCTGCCCCG
     3181 GCACTTCGCC CAATAGCAGC CAGTCCCTTC CCGCTTCAGT GACAACGTCG AGCACAGCTG
     3241 CGCAAGGAAC GCCCGTCGTG GCCAGCCACG ATAGCCGCGC TGCCTCGTCT TGCAGTTCAT
     3301 TCAGGGCACC GGACAGGTCG GTCTTGACAA AAAGAACCGG GCGCCCCTGC GCTGACAGCC
     3361 GGAACACGGC GGCATCAGAG CAGCCGATTG TCTGTTGTGC CCAGTCATAG CCGAATAGCC
     3421 TCTCCACCCA AGCGGCCGGA GAACCTGCGT GCAATCCATC TTGTTCAATC ATACTCTTCC
     3481 TTTTTCAATA TTATTGAAGC ATTTATCAGG GTTATTGTCT CATGAGCGGA TACATATTTG
     3541 AATGTATTTA GAAAAATAAA CAAATAGGGG TTCCGCGCAC ATTTCCCCGA AAAGTGCCAC
     3601 CTGACGTCGG ACGGATCGCT TGCCTGTAAC TTACACGCGC CTCGTGGCGC GCCCCTGCAG
     3661 GATTTAAATG GCCGGCCGTT TAAACTCTCT TACAATAAAA TAGAATACTC TGCGAAGGGC
     3721 GTGACACTGC TGTTTAAGCT TGGCTTACTA AAAGCCAGAT AACAGTATGC GCTGAAGAGA
     3781 CGGCTAGCAA CTGGCTGTGT ATAAGGGAGC CTGACATTTA TATTCCCCAG AACATCAGGT
     3841 TAATGGCGTT TTTGATGTCA TTTTCGCGGT GGCTGAGATC AGCCACTTCT TCCCCGATAA
     3901 CGGAGACCGG CACACTGGCC ATATCGGTGG TCATCATGCG CCAGCTTTCA TCCCCGATAT
     3961 GCACCACCGG GTAAAGTTCA CGGGGGACTT TATCTGACAG CAGACGTGCA CTGGCCAGGG
     4021 GGATCACCAT CCGTCGCCCG GGCGTGTCAA TAATATCACT CTGTACATCC ACAAACAGAC
     4081 GATAACGGCT CTCTCTTTTA TAGGTGTAAA CCTTAAACTG CATTTCACCA GCCCCTGTTC
     4141 TCGTCAGCAA AAGAGCCGTT CATTTCAATA AACCGGGCGA CCTCAGCCAT CCCTTCCTGA
     4201 TTTTCCGCTT TCCAGCGTTC GGCACGCAGA CGACGGGCTT CATTCTGCAT GGTTGTGCTT
     4261 ACCAGACCGG AGATATTGAC ATCATATATG CCTTGAGCAA CTGATAGCTG TCGCTGTCAA
     4321 CTGTCACTGT AATACGCTGC TTCATAGCAT ACCTCTTTTT GACATACTTC GGGTATACAT
     4381 ATCAGTATAT ATTCTTATAC CGCAAAAATC AGCGCGCAAA TACGCATACT GTTATCTGGC
     4441 TTTTAGTAAG CCCCGTGCCT AGCGCATCGG CGATACGCCC ATGGCGTCTC TGAGTATGTC
     4501 AGGCTCCCTT ATACACAGCC AGTAAGCTTA GTTTATCAAT CCGCTACAGG ACGGTATTTC
     4561 GTTATATTTA AATGGCGCGC CGTTTAAACC CTGCAGGGGC CGGCCCCGTA GAAAAGATCA
     4621 AAGGATCTTC TTGAGATCCT TTTTTTCTGC GCGTAATCTG CTGCTTGCAA ACAAAAAAAC
     4681 CACCGCTACC AGCGGTGGTT TGTTTGCCGG ATCAAGAGCT ACCAACTCTT TTTCCGAAGG
     4741 TAACTGGCTT CAGCAGAGCG CAGATACCAA ATACTGTTCT TCTAGTGTAG CCGTAGTTAG
     4801 GCCACCACTT CAAGAACTCT GTAGCACCGC CTACATACCT CGCTCTGCTA ATCCTGTTAC
     4861 CAGTGGCTGC TGCCAGTGGC GATAAGTCGT GTCTTACCGG GTTGGACTCA AGACGATAGT
     4921 TACCGGATAA GGCGCAGCGG TCGGGCTGAA CGGGGGGTTC GTGCACACAG CCCAGCTTGG
     4981 AGCGAACGAC CTACACCGAA CTGAGATACC TACAGCGTGA GCTATGAGAA AGCGCCACGC
     5041 TTCCCGAAGG GAGAAAGGCG GACAGGTATC CGGTAAGCGG CAGGGTCGGA ACAGGAGAGC
     5101 GCACGAGGGA GCTTCCAGGG GGAAACGCCT GGTATCTTTA TAGTCCTGTC GGGTTTCGCC
     5161 ACCTCTGACT TGAGCGTCGA TTTTTGTGAT GCTCGTCAGG GGGGCGGAGC CTATGGAAAA
     5221 ACGCCAGCAA CGCGGCCTTT TTACGGTTCC TGGCCTTTTG CTGGCCTTTT GCTCATGATA
     5281 TAATTAAATT GAAGCTCTAA TTTGTGAGTT TAGTATACAT GCATTTACTT ATAATACAGT
     5341 TTTTTAGTTT TGCTGGCCGC ATCTTCTCAA ATATGCTTCC CAGCCTGCTT TTCTGTAACG
     5401 TTCACCCTCT ACCTTAGCAT CCCTTCCCTT TGCAAATAGT CCTCTTCCAA CAATAATAAT
     5461 GTCAGATCCT GTAGAGACCA CATCATCCAC GGTTCTATAC TGTTGACCCA ATGCA
//
