# Supplementary material for: PhiReX 2.0: A Programmable and Red Light-Regulated CRISPR-dCas9 System for the Activation of Endogenous Genes in Saccharomyces cerevisiae
Source: ACS Synth Biol. 2023 Apr 4;12(4):1046–57. doi: 10.1021/acssynbio.2c00517 (PMC10127447; doi:10.1021/acssynbio.2c00517)
Supplement: Supplementary file 2 — sb2c00517_si_002.zip [file sb2c00517_si_002.zip › pFM154.gbk]

LOCUS       pFM_00154     12358 bp    DNA     circular UNA 
ACCESSION   pFM_00154
VERSION     pFM_00154.1
KEYWORDS    ; .
FEATURES             Location/Qualifiers
     promoter        40..221
                     /label="TRP promoter"
     gene            222..1044
                     /SerialCloner_Show="True"
                     /label="TRP1"
                     /SerialCloner_Protect="False"
                     /SerialCloner_Color="&h00FFFF"
                     /SerialCloner_Arrow="True"
     misc_binding    complement(1141..1163)
                     /label="LacO"
                     /SerialCloner_Protect="False"
                     /SerialCloner_Color="&h6495ED"
                     /SerialCloner_Arrow="True"
                     /SerialCloner_Show="True"
     promoter        complement(1168..1197)
                     /SerialCloner_Color="&h4682B4"
                     /SerialCloner_Protect="False"
                     /SerialCloner_Arrow="True"
                     /label="lac"
                     /SerialCloner_Show="True"
     rep_origin      1503..2131
                     /label="ColE1 origin"
                     /SerialCloner_Arrow="True"
                     /SerialCloner_Protect="False"
                     /SerialCloner_Color="&h4682B4"
                     /SerialCloner_Show="True"
     gene            complement(2281..3074)
                     /label="Kana"
     promoter        complement(3116..3144)
                     /SerialCloner_Color="&h4682B4"
                     /SerialCloner_Protect="False"
                     /SerialCloner_Arrow="True"
                     /label="Amp prom"
                     /SerialCloner_Show="True"
     promoter        3204..3597
                     /label="pTEF1"
     CDS             3625..7728
                     /label="dCas9_wo_stop"
     CDS             7729..8010
                     /label="VP64_w_linker_w_stop"
     misc_feature    7735..7755
                     /translation="MDKKYSIGLAIGTNSVGWAVITDEYKVPSKKFKVLGNTDRHSIK
                     KNLIGALLFDSGETAEATRLKRTARRRYTRRKNRICYLQEIFSNEMAKVDDSFFHRLE
                     ESFLVEEDKKHERHPIFGNIVDEVAYHEKYPTIYHLRKKLVDSTDKADLRLIYLALAH
                     MIKFRGHFLIEGDLNPDNSDVDKLFIQLVQTYNQLFEENPINASGVDAKAILSARLSK
                     SRRLENLIAQLPGEKKNGLFGNLIALSLGLTPNFKSNFDLAEDAKLQLSKDTYDDDLD
                     NLLAQIGDQYADLFLAAKNLSDAILLSDILRVNTEITKAPLSASMIKRYDEHHQDLTL
                     LKALVRQQLPEKYKEIFFDQSKNGYAGYIDGGASQEEFYKFIKPILEKMDGTEELLVK
                     LNREDLLRKQRTFDNGSIPHQIHLGELHAILRRQEDFYPFLKDNREKIEKILTFRIPY
                     YVGPLARGNSRFAWMTRKSEETITPWNFEEVVDKGASAQSFIERMTNFDKNLPNEKVL
                     PKHSLLYEYFTVYNELTKVKYVTEGMRKPAFLSGEQKKAIVDLLFKTNRKVTVKQLKE
                     DYFKKIECFDSVEISGVEDRFNASLGTYHDLLKIIKDKDFLDNEENEDILEDIVLTLT
                     LFEDREMIEERLKTYAHLFDDKVMKQLKRRRYTGWGRLSRKLINGIRDKQSGKTILDF
                     LKSDGFANRNFMQLIHDDSLTFKEDIQKAQVSGQGDSLHEHIANLAGSPAIKKGILQT
                     VKVVDELVKVMGRHKPENIVIEMARENQTTQKGQKNSRERMKRIEEGIKELGSQILKE
                     HPVENTQLQNEKLYLYYLQNGRDMYVDQELDINRLSDYDVDAIVPQSFLKDDSIDNKV
                     LTRSDKNRGKSDNVPSEEVVKKMKNYWRQLLNAKLITQRKFDNLTKAERGGLSELDKA
                     GFIKRQLVETRQITKHVAQILDSRMNTKYDENDKLIREVKVITLKSKLVSDFRKDFQF
                     YKVREINNYHHAHDAYLNAVVGTALIKKYPKLESEFVYGDYKVYDVRKMIAKSEQEIG
                     KATAKYFFYSNIMNFFKTEITLANGEIRKRPLIETNGETGEIVWDKGRDFATVRKVLS
                     MPQVNIVKKTEVQTGGFSKESILPKRNSDKLIARKKDWDPKKYGGFDSPTVAYSVLVV
                     AKVEKGKSKKLKSVKELLGITIMERSSFEKNPIDFLEAKGYKEVKKDLIIKLPKYSLF
                     ELENGRKRMLASAGELQKGNELALPSKYVNFLYLASHYEKLKGSPEDNEQKQLFVEQH
                     KHYLDEIIEQISEFSKRVILADANLDKVLSAYNKHRDKPIREQAENIIHLFTLTNLGA
                     PAAFKYFDTTIDRKRYTSTKEVLDATLIHQSITGLYETRIDLSQLGGDGSPKKKRKVS
                     SDYKDHDGDYKDHDIDYKDDDDKAAGGGGSGRADALDDFDLDMLGSDALDDFDLDMLG
                     SDALDDFDLDMLGSDALDDFDLDML*"
                     /label="SV40 NLS"
     misc_feature    7762..7827
                     /label="FLAG"
                     /translation="MDKKYSIGLAIGTNSVGWAVITDEYKVPSKKFKVLGNTDRHSIK
                     KNLIGALLFDSGETAEATRLKRTARRRYTRRKNRICYLQEIFSNEMAKVDDSFFHRLE
                     ESFLVEEDKKHERHPIFGNIVDEVAYHEKYPTIYHLRKKLVDSTDKADLRLIYLALAH
                     MIKFRGHFLIEGDLNPDNSDVDKLFIQLVQTYNQLFEENPINASGVDAKAILSARLSK
                     SRRLENLIAQLPGEKKNGLFGNLIALSLGLTPNFKSNFDLAEDAKLQLSKDTYDDDLD
                     NLLAQIGDQYADLFLAAKNLSDAILLSDILRVNTEITKAPLSASMIKRYDEHHQDLTL
                     LKALVRQQLPEKYKEIFFDQSKNGYAGYIDGGASQEEFYKFIKPILEKMDGTEELLVK
                     LNREDLLRKQRTFDNGSIPHQIHLGELHAILRRQEDFYPFLKDNREKIEKILTFRIPY
                     YVGPLARGNSRFAWMTRKSEETITPWNFEEVVDKGASAQSFIERMTNFDKNLPNEKVL
                     PKHSLLYEYFTVYNELTKVKYVTEGMRKPAFLSGEQKKAIVDLLFKTNRKVTVKQLKE
                     DYFKKIECFDSVEISGVEDRFNASLGTYHDLLKIIKDKDFLDNEENEDILEDIVLTLT
                     LFEDREMIEERLKTYAHLFDDKVMKQLKRRRYTGWGRLSRKLINGIRDKQSGKTILDF
                     LKSDGFANRNFMQLIHDDSLTFKEDIQKAQVSGQGDSLHEHIANLAGSPAIKKGILQT
                     VKVVDELVKVMGRHKPENIVIEMARENQTTQKGQKNSRERMKRIEEGIKELGSQILKE
                     HPVENTQLQNEKLYLYYLQNGRDMYVDQELDINRLSDYDVDAIVPQSFLKDDSIDNKV
                     LTRSDKNRGKSDNVPSEEVVKKMKNYWRQLLNAKLITQRKFDNLTKAERGGLSELDKA
                     GFIKRQLVETRQITKHVAQILDSRMNTKYDENDKLIREVKVITLKSKLVSDFRKDFQF
                     YKVREINNYHHAHDAYLNAVVGTALIKKYPKLESEFVYGDYKVYDVRKMIAKSEQEIG
                     KATAKYFFYSNIMNFFKTEITLANGEIRKRPLIETNGETGEIVWDKGRDFATVRKVLS
                     MPQVNIVKKTEVQTGGFSKESILPKRNSDKLIARKKDWDPKKYGGFDSPTVAYSVLVV
                     AKVEKGKSKKLKSVKELLGITIMERSSFEKNPIDFLEAKGYKEVKKDLIIKLPKYSLF
                     ELENGRKRMLASAGELQKGNELALPSKYVNFLYLASHYEKLKGSPEDNEQKQLFVEQH
                     KHYLDEIIEQISEFSKRVILADANLDKVLSAYNKHRDKPIREQAENIIHLFTLTNLGA
                     PAAFKYFDTTIDRKRYTSTKEVLDATLIHQSITGLYETRIDLSQLGGDGSPKKKRKVS
                     SDYKDHDGDYKDHDIDYKDDDDKAAGGGGSGRADALDDFDLDMLGSDALDDFDLDMLG
                     SDALDDFDLDMLGSDALDDFDLDML*"
     terminator      8011..8250
                     /label="CYC1_terminator"
     terminator      complement(8330..8509)
                     /label="ADH1terminator"
     CDS             complement(8510..9319)
                     /label="G418_R"
     promoter        complement(9320..10162)
                     /label="ADH1mpromoter"
     Vector          10118..10174
                     /origin="pFM_00123_R1_G418 (11.456bp
                     circular)Targetvector: plasmid opened by NheI cut
                     at9947^9948Orientation: originalPlus strand 5':
                     nochangePlus strand 3':   no changeMinus strand 5':
                     nochangeMinus strand 3':  no change"
     Site            join(10162^10163,10168..10173)
                     /site_type="restriction site"
                     /note="Name: BsmBI"
                     /note="Pattern: cgtctc"
                     /note="cut_0_on_positive_strand: 10162^10163"
                     /note="cut_0_on_negative_strand: 10166^10167"
                     /note="inhibited_by: 3': N4-methylcytosine 5':
                     5-methylcytosine"
                     /note="site_type: other"
                     /note="restriction site"
                     /label="BsmBI"
     gene            complement(10181..10843)
                     /label="ccdB"
                     /note="GENE "
     Site            join(10876..10881,10882^10883)
                     /site_type="restriction site"
                     /note="Name: BsmBI"
                     /note="Pattern: cgtctc"
                     /note="cut_0_on_positive_strand: 10882^10883"
                     /note="cut_0_on_negative_strand: 10886^10887"
                     /note="inhibited_by: 3': N4-methylcytosine 5':
                     5-methylcytosine"
                     /note="site_type: other"
                     /note="restriction site"
                     /label="BsmBI"
     misc_feature    10887..12358
                     /label="2_micron"
ORIGIN
        1 TTTATTCTTT TTTTTGATTT CGGTTTCTTT GAAATTTTTT TAACGACATT ACTATATATA
       61 TAATATAGGA AGCATTTAAT AGAACAGCAT CGTAATATAT GTGTACTTTG CAGTTATGAC
      121 GCCAGATGGC AGTAGTGGAA GATATTCTTT ATTGAAAAAT AGCTTGTCAC CTTACGTACA
      181 ATCTTGATCC GGAGCTTTTC TTTTTTTGCC GATTAAGAAT TAATTCGGTC GAAAAAAGAA
      241 AAGGAGAGGG CCAAGAGGGA GGGCATTGGT GACTATTGAG CACGTGAGTA TACGTGATTA
      301 AGCACACAAA GGCAGCTTGG AGTATGTCTG TTATTAATTT CACAGGTAGT TCTGGTCCAT
      361 TGGTGAAAGT TTGCGGCTTG CAGAGCACAG AGGCCGCAGA ATGTGCTCTA GATTCCGATG
      421 CTGACTTGCT GGGTATTATA TGTGTGCCCA ATAGAAAGAG AACAATTGAC CCGGTTATTG
      481 CAAGGAAAAT TTCAAGTCTT GTAAAAGCAT ATAAAAATAG TTCAGGCACT CCGAAATACT
      541 TGGTTGGCGT GTTTCGTAAT CAACCTAAGG AGGATGTTTT GGCTCTGGTC AATGATTACG
      601 GCATTGATAT CGTCCAACTG CATGGAGATG AGTCGTGGCA AGAATACCAA GAGTTCCTCG
      661 GTTTGCCAGT TATTAAAAGA CTCGTATTTC CAAAAGACTG CAACATACTA CTCAGTGCAG
      721 CTTCACAGAA ACCTCATTCG TTTATTCCCT TGTTTGATTC AGAAGCAGGT GGGACAGGTG
      781 AACTTTTGGA TTGGAACTCG ATTTCTGACT GGGTTGGAAG GCAAGAGAGC CCCGAAAGCT
      841 TACATTTTAT GTTAGCTGGT GGACTGACGC CAGAAAATGT TGGTGATGCG CTTAGATTAA
      901 ATGGCGTTAT TGGTGTTGAT GTAAGCGGAG GTGTGGAGAC AAATGGTGTA AAAGACTCTA
      961 ACAAAATAGC AAATTTCGTC AAAAATGCTA AGAAATAGGT TATTACTGAG TAGTATTTAT
     1021 TTAAGTATTG TTTGTGCACT TGCCCTAGAG TCGACCTGCA GGCATGCAAG CTTTTGTTCC
     1081 CTTTAGTGAG GGTTAATTTC GAGCTTGGCG TAATCATGGT CATAGCTGTT TCCTGTGTGA
     1141 AATTGTTATC CGCTCACAAT TCCACACAAC ATACGAGCCG GAAGCATAAA GTGTAAAGCC
     1201 TGGGGTGCCT AATGAGTGAG CTAACTCACA TTAATTGCGT TGCGCTCACT GCCCGCTTTC
     1261 CAGTCGGGAA ACCTGTCGTG CCAGCTGCAT TAATGAATCG GCCAACGCGC GGGGAGAGGC
     1321 GGTTTGCGTA TTGGGCGCTC TTCCGCTTCC TCGCTCACTG ACTCGCTGCG CTCGGTCGTT
     1381 CGGCTGCGGC GAGCGGTATC AGCTCACTCA AAGGCGGTAA TACGGTTATC CACAGAATCA
     1441 GGGGATAACG CAGGAAAGAA CATGTGAGCA AAAGGCCAGC AAAAGGCCAG GAACCGTAAA
     1501 AAGGCCGCGT TGCTGGCGTT TTTCCATAGG CTCCGCCCCC CTGACGAGCA TCACAAAAAT
     1561 CGACGCTCAA GTCAGAGGTG GCGAAACCCG ACAGGACTAT AAAGATACCA GGCGTTTCCC
     1621 CCTGGAAGCT CCCTCGTGCG CTCTCCTGTT CCGACCCTGC CGCTTACCGG ATACCTGTCC
     1681 GCCTTTCTCC CTTCGGGAAG CGTGGCGCTT TCTCATAGCT CACGCTGTAG GTATCTCAGT
     1741 TCGGTGTAGG TCGTTCGCTC CAAGCTGGGC TGTGTGCACG AACCCCCCGT TCAGCCCGAC
     1801 CGCTGCGCCT TATCCGGTAA CTATCGTCTT GAGTCCAACC CGGTAAGACA CGACTTATCG
     1861 CCACTGGCAG CAGCCACTGG TAACAGGATT AGCAGAGCGA GGTATGTAGG CGGTGCTACA
     1921 GAGTTCTTGA AGTGGTGGCC TAACTACGGC TACACTAGAA GGACAGTATT TGGTATCTGC
     1981 GCTCTGCTGA AGCCAGTTAC CTTCGGAAAA AGAGTTGGTA GCTCTTGATC CGGCAAACAA
     2041 ACCACCGCTG GTAGCGGTGG TTTTTTTGTT TGCAAGCAGC AGATTACGCG CAGAAAAAAA
     2101 GGATCTCAAG AAGATCCTTT GATCTTTTCT ACGGGGTCTG ACGCTCAGTG GAACGAAAAC
     2161 TCACGTTAAG GGATTTTGGT CATGAGATTA TCAAAAAGGA TCTTCACCTA GATCCTTTTA
     2221 AATTAAAAAT GAAGTTTTAA ATCAATCTAA AGTATATATG AGTAAACTTG GTCTGACAGT
     2281 CAGAAGAACT CGTCAAGAAG GCGATAGAAG GCGATGCGCT GCGAATCGGG AGCGGCGATA
     2341 CCGTAAAGCA CGAGGAAGCG GTCAGCCCAT TCGCCGCCAA GCTCTTCAGC AATATCACGG
     2401 GTAGCCAACG CTATGTCCTG ATAGCGGTCC GCCACACCCA GCCGGCCACA GTCGATGAAT
     2461 CCAGAAAAGC GGCCATTTTC CACCATGATA TTCGGCAAGC AGGCATCGTC ATGGGTCACG
     2521 ACGAGATCCT CGCCGTCGGG CATGCTCGCC TTGAGCCTGG CGAACAGTTC GGCTGGCGCG
     2581 AGCCCCTGAT GCTCTTCGTC CAGATCATCC TGATCGACAA GACCGGCTTC CATCCGAGTA
     2641 CGTGCTCGCT CGATGCGATG TTTCGCTTGG TGGTCGAATG GGCAGGTAGC CGGATCAAGC
     2701 GTATGCAGCC GCCGCATTGC ATCAGCCATG ATGGATACTT TCTCGGCAGG AGCAAGGTGA
     2761 GATGACAGGA GATCCTGCCC CGGCACTTCG CCCAATAGCA GCCAGTCCCT TCCCGCTTCA
     2821 GTGACAACGT CGAGCACAGC TGCGCAAGGA ACGCCCGTCG TGGCCAGCCA CGATAGCCGC
     2881 GCTGCCTCGT CTTGCAGTTC ATTCAGGGCA CCGGACAGGT CGGTCTTGAC AAAAAGAACC
     2941 GGGCGCCCCT GCGCTGACAG CCGGAACACG GCGGCATCAG AGCAGCCGAT TGTCTGTTGT
     3001 GCCCAGTCAT AGCCGAATAG CCTCTCCACC CAAGCGGCCG GAGAACCTGC GTGCAATCCA
     3061 TCTTGTTCAA TCATACTCTT CCTTTTTCAA TATTATTGAA GCATTTATCA GGGTTATTGT
     3121 CTCATGAGCG GATACATATT TGAATGTATT TAGAAAAATA AACAAATAGG GGTTCCGCGC
     3181 ACATTTCCCC GAAAAGTGCC ACCAAAATGT TTCTACTCCT TTTTTACTCT TCCAGATTTT
     3241 CTCGGACTCC GCGCATCGCC GTACCACTTC AAAACACCCA AGCACAGCAT ACTAAATTTC
     3301 CCCTCTTTCT TCCTCTAGGG TGTCGTTAAT TACCCGTACT AAAGGTTTGG AAAAGAAAAA
     3361 AGAGACCGCC TCGTTTCTTT TTCTTCGTCG AAAAAGGCAA TAAAAATTTT TATCACGTTT
     3421 CTTTTTCTTG AAAATTTTTT TTTTGATTTT TTTCTCTTTC GATGACCTCC CATTGATATT
     3481 TAAGTTAATA AACGGTCTTC AATTTCTCAA GTTTCAGTTT CATTTTTCTT GTTCTATTAC
     3541 AACTTTTTTT ACTTCTTGCT CATTAGAAAG AAAGCATAGC AATCTAATCT AAGTTTTCTA
     3601 GAACTAGTGG ATCCCCCGGG AAAAATGGAT AAAAAGTATT CTATTGGTTT AGCCATCGGC
     3661 ACTAATTCCG TTGGATGGGC TGTCATAACC GATGAATACA AAGTACCTTC AAAGAAATTT
     3721 AAGGTGTTGG GGAACACAGA CCGTCATTCG ATTAAAAAGA ATCTTATCGG TGCCCTCCTA
     3781 TTCGATAGTG GCGAAACGGC AGAGGCGACT CGCCTGAAAC GAACCGCTCG GAGAAGGTAT
     3841 ACACGTCGCA AGAACCGAAT ATGTTACTTA CAAGAAATTT TTAGCAATGA GATGGCCAAA
     3901 GTTGACGATT CTTTCTTTCA CCGTTTGGAA GAGTCCTTCC TTGTCGAAGA GGACAAGAAA
     3961 CATGAACGGC ACCCCATCTT TGGAAACATA GTAGATGAGG TGGCATATCA TGAAAAGTAC
     4021 CCAACGATTT ATCACCTCAG AAAAAAGCTA GTTGACTCAA CTGATAAAGC GGACCTGAGG
     4081 TTAATCTACT TGGCTCTTGC CCATATGATA AAGTTCCGTG GGCACTTTCT CATTGAGGGT
     4141 GATCTAAATC CGGACAACTC GGATGTCGAC AAACTGTTCA TCCAGTTAGT ACAAACCTAT
     4201 AATCAGTTGT TTGAAGAGAA CCCTATAAAT GCAAGTGGCG TGGATGCGAA GGCTATTCTT
     4261 AGCGCCCGCC TCTCTAAATC CCGACGGCTA GAAAACCTGA TCGCACAATT ACCCGGAGAG
     4321 AAGAAAAATG GGTTGTTCGG TAACCTTATA GCGCTCTCAC TAGGCCTGAC ACCAAATTTT
     4381 AAGTCGAACT TCGACTTAGC TGAAGATGCC AAATTGCAGC TTAGTAAGGA CACGTACGAT
     4441 GACGATCTCG ACAATCTACT GGCACAAATT GGAGATCAGT ATGCGGACTT ATTTTTGGCT
     4501 GCCAAAAACC TTAGCGATGC AATCCTCCTA TCTGACATAC TGAGAGTTAA TACTGAGATT
     4561 ACCAAGGCGC CGTTATCCGC TTCAATGATC AAAAGGTACG ATGAACATCA CCAAGACTTG
     4621 ACACTTCTCA AGGCCCTAGT CCGTCAGCAA CTGCCTGAGA AATATAAGGA AATATTCTTT
     4681 GATCAGTCGA AAAACGGGTA CGCAGGTTAT ATTGACGGCG GAGCGAGTCA AGAGGAATTC
     4741 TACAAGTTTA TCAAACCCAT ATTAGAGAAG ATGGATGGGA CGGAAGAGTT GCTTGTAAAA
     4801 CTCAATCGCG AAGATCTACT GCGAAAGCAG CGGACTTTCG ACAACGGTAG CATTCCACAT
     4861 CAAATCCACT TAGGCGAATT GCATGCTATA CTTAGAAGGC AGGAGGATTT TTATCCGTTC
     4921 CTCAAAGACA ATCGTGAAAA GATTGAGAAA ATCCTAACCT TTCGCATACC TTACTATGTG
     4981 GGACCCCTGG CCCGAGGGAA CTCTCGGTTC GCATGGATGA CAAGAAAGTC CGAAGAAACG
     5041 ATTACTCCAT GGAATTTTGA GGAAGTTGTC GATAAAGGTG CGTCAGCTCA ATCGTTCATC
     5101 GAGAGGATGA CCAACTTTGA CAAGAATTTA CCGAACGAAA AAGTATTGCC TAAGCACAGT
     5161 TTACTTTACG AGTATTTCAC AGTGTACAAT GAACTCACGA AAGTTAAGTA TGTCACTGAG
     5221 GGCATGCGTA AACCCGCCTT TCTAAGCGGA GAACAGAAGA AAGCAATAGT AGATCTGTTA
     5281 TTCAAGACCA ACCGCAAAGT GACAGTTAAG CAATTGAAAG AGGACTACTT TAAGAAAATT
     5341 GAATGCTTCG ATTCTGTCGA GATCTCCGGG GTAGAAGATC GATTTAATGC GTCACTTGGT
     5401 ACGTATCATG ACCTCCTAAA GATAATTAAA GATAAGGACT TCCTGGATAA CGAAGAGAAT
     5461 GAAGATATCT TAGAAGATAT AGTGTTGACT CTTACCCTCT TTGAAGATCG GGAAATGATT
     5521 GAGGAAAGAC TAAAAACATA CGCTCACCTG TTCGACGATA AGGTTATGAA ACAGTTAAAG
     5581 AGGCGTCGCT ATACGGGCTG GGGACGATTG TCGCGGAAAC TTATCAACGG GATAAGAGAC
     5641 AAGCAAAGTG GTAAAACTAT TCTCGATTTT CTAAAGAGCG ACGGCTTCGC CAATAGGAAC
     5701 TTTATGCAGC TGATCCATGA TGACTCTTTA ACCTTCAAAG AGGATATACA AAAGGCACAG
     5761 GTTTCCGGAC AAGGGGACTC ATTGCACGAA CATATTGCGA ATCTTGCTGG TTCGCCAGCC
     5821 ATCAAAAAGG GCATACTCCA GACAGTCAAA GTAGTGGATG AGCTAGTTAA GGTCATGGGA
     5881 CGTCACAAAC CGGAAAACAT TGTAATCGAG ATGGCACGCG AAAATCAAAC GACTCAGAAG
     5941 GGGCAAAAAA ACAGTCGAGA GCGGATGAAG AGAATAGAAG AGGGTATTAA AGAACTGGGC
     6001 AGCCAGATCT TAAAGGAGCA TCCTGTGGAA AATACCCAAT TGCAGAACGA GAAACTTTAC
     6061 CTCTATTACC TACAAAATGG AAGGGACATG TATGTTGATC AGGAACTGGA CATAAACCGT
     6121 TTATCTGATT ACGACGTCGA TGCCATTGTA CCCCAATCCT TTTTGAAGGA CGATTCAATC
     6181 GACAATAAAG TGCTTACACG CTCGGATAAG AACCGAGGGA AAAGTGACAA TGTTCCAAGC
     6241 GAGGAAGTCG TAAAGAAAAT GAAGAACTAT TGGCGGCAGC TCCTAAATGC GAAACTGATA
     6301 ACGCAAAGAA AGTTCGATAA CTTAACTAAA GCTGAGAGGG GTGGCTTGTC TGAACTTGAC
     6361 AAGGCCGGAT TTATTAAACG TCAGCTCGTG GAAACCCGCC AAATCACAAA GCATGTTGCA
     6421 CAGATACTAG ATTCCCGAAT GAATACGAAA TACGACGAGA ACGATAAGCT GATTCGGGAA
     6481 GTCAAAGTAA TCACTTTAAA GTCAAAATTG GTGTCGGACT TCAGAAAGGA TTTTCAATTC
     6541 TATAAAGTTA GGGAGATAAA TAACTACCAC CATGCGCACG ACGCTTATCT TAATGCCGTC
     6601 GTAGGGACCG CACTCATTAA GAAATACCCG AAGCTAGAAA GTGAGTTTGT GTATGGTGAT
     6661 TACAAAGTTT ATGACGTCCG TAAGATGATC GCGAAAAGCG AACAGGAGAT AGGCAAGGCT
     6721 ACAGCCAAAT ACTTCTTTTA TTCTAACATT ATGAATTTCT TTAAGACGGA AATCACTCTG
     6781 GCAAACGGAG AGATACGCAA ACGACCTTTA ATTGAAACCA ATGGGGAGAC AGGTGAAATC
     6841 GTATGGGATA AGGGCCGGGA CTTCGCGACG GTGAGAAAAG TTTTGTCCAT GCCCCAAGTC
     6901 AACATAGTAA AGAAAACTGA GGTGCAGACC GGAGGGTTTT CAAAGGAATC GATTCTTCCA
     6961 AAAAGGAATA GTGATAAGCT CATCGCTCGT AAAAAGGACT GGGACCCGAA AAAGTACGGT
     7021 GGCTTCGATA GCCCTACAGT TGCCTATTCT GTCCTAGTAG TGGCAAAAGT TGAGAAGGGA
     7081 AAATCCAAGA AACTGAAGTC AGTCAAAGAA TTATTGGGGA TAACGATTAT GGAGCGCTCG
     7141 TCTTTTGAAA AGAACCCCAT CGACTTCCTT GAGGCGAAAG GTTACAAGGA AGTAAAAAAG
     7201 GATCTCATAA TTAAACTACC AAAGTATAGT CTGTTTGAGT TAGAAAATGG CCGAAAACGG
     7261 ATGTTGGCTA GCGCCGGAGA GCTTCAAAAG GGGAACGAAC TCGCACTACC GTCTAAATAC
     7321 GTGAATTTCC TGTATTTAGC GTCCCATTAC GAGAAGTTGA AAGGTTCACC TGAAGATAAC
     7381 GAACAGAAGC AACTTTTTGT TGAGCAGCAC AAACATTATC TCGACGAAAT CATAGAGCAA
     7441 ATTTCGGAAT TCAGTAAGAG AGTCATCCTA GCTGATGCCA ATCTGGACAA AGTATTAAGC
     7501 GCATACAACA AGCACAGGGA TAAACCCATA CGTGAGCAGG CGGAAAATAT TATCCATTTG
     7561 TTTACTCTTA CCAACCTCGG CGCTCCAGCC GCATTCAAGT ATTTTGACAC AACGATAGAT
     7621 CGCAAACGAT ACACTTCTAC CAAGGAGGTG CTAGACGCGA CACTGATTCA CCAATCCATC
     7681 ACGGGATTAT ATGAAACTCG GATAGATTTG TCACAGCTTG GGGGTGACGG ATCCCCCAAG
     7741 AAGAAGAGGA AAGTCTCGAG CGACTACAAA GACCATGACG GTGATTATAA AGATCATGAC
     7801 ATCGATTACA AGGATGACGA TGACAAGGCT GCAGGAGGCG GTGGAAGCGG GCGCGCCGAC
     7861 GCGCTGGACG ATTTCGATCT CGACATGCTG GGTTCTGATG CCCTCGATGA CTTTGACCTG
     7921 GATATGTTGG GAAGCGACGC ATTGGATGAC TTTGATCTGG ACATGCTCGG CTCCGATGCT
     7981 CTGGACGATT TCGATCTCGA TATGTTATAA ATTAGTTATG TCACGCTTAC ATTCACGCCC
     8041 TCCCCCCACA TCCGCTCTAA CCGAAAAGGA AGGAGTTAGA CAACCTGAAG TCTAGGTCCC
     8101 TATTTATTTT TTTATAGTTA TGTTAGTATT AAGAACGTTA TTTATATTTC AAATTTTTCT
     8161 TTTTTTTCTG TACAGACGCG TGTACGCATG TAACATTATA CTGAAAACCT TGCTTGAGAA
     8221 GGTTTTGGGA CGCTCGAAGG CTTTAATTTG CGGCCGGTAC CCAATTCGCC CTATAGTGAG
     8281 TCGTATTACG CGCGCTCACT GGCCGTCGTT TTACAACGTC GTGACTGGGG GTGTGGTCAA
     8341 TAAGAGCGAC CTCATGCTAT ACCTGAGAAA GCAACCTGAC CTACAGGAAA GAGTTACTCA
     8401 AGAATAAGAA TTTTCGTTTT AAAACCTAAG AGTCACTTTA AAATTTGTAT ACACTTATTT
     8461 TTTTTATAAC TTATTTAATA ATAAAAATCA TAAATCATAA GAAATTCGCT TAGAAAAACT
     8521 CATCGAGCAT CAAATGAAAC TGCAATTTAT TCATATCAGG ATTATCAATA CCATATTTTT
     8581 GAAAAAGCCG TTTCTGTAAT GAAGGAGAAA ACTCACCGAG GCAGTTCCAT AGGATGGCAA
     8641 GATCCTGGTA TCGGTCTGCG ATTCCGACTC GTCCAACATC AATACAACCT ATTAATTTCC
     8701 CCTCGTCAAA AATAAGGTTA TCAAGTGAGA AATCACCATG AGTGACGACT GAATCCGGTG
     8761 AGAATGGCAA AAGCTTATGC ATTTCTTTCC AGACTTGTTC AACAGGCCAG CCATTACGCT
     8821 CGTCATCAAA ATCACTCGCA TCAACCAAAC CGTTATTCAT TCGTGATTGC GCCTGAGCAA
     8881 GACGAAATAC GCGATCGCTG TTAAAAGGAC AATTACAAAC AGGAATCGAA TGCAACCGGC
     8941 GCAGGAACAC TGCCAGCGCA TCAACAATAT TTTCACCTGA ATCAGGATAT TCTTCTAATA
     9001 CCTGGAATGC TGTTTTGCCG GGGATCGCAG TGGTGAGTAA CCATGCATCA TCAGGAGTAC
     9061 GGATAAAATG CTTGATGGTC GGAAGAGGCA TAAATTCCGT CAGCCAGTTT AGTCTGACCA
     9121 TCTCATCTGT AACATCATTG GCAACGCTAC CTTTGCCATG TTTCAGAAAC AACTCTGGCG
     9181 CATCGGGCTT CCCATACAAT CGATAGATTG TCGCACCTGA TTGCCCGACA TTATCGCGAG
     9241 CCCATTTATA CCCATATAAA TCAGCATCCA TGTTGGAATT TAATCGCGGC CTCGAAACGT
     9301 GAGTCTTTTC CTTACCCATT GAGATAGTTG ATTGTATGCT TGGTATAGCT TGAAATATTG
     9361 TGCAGAAAAA GAAACAAGGA AGAAAGGGAA CGAGAACAAT GACGAGGAAA CAAAAGATTA
     9421 ATAATTGCAG GTCTATTTAT ACTTGATAGC AAGACAGCAA ACTTTTTTTT ATTTCAAATT
     9481 CAAGTAACTG GAAGGAAGGC CGTATACCGT TGCTCATTAG AGAGTAGTGT GCGTGAATGA
     9541 AGGAAGGAAA AAGTTTCGTG TGCTTCGAGA TACCCCTCAT CAGCTCTGGA ACAACGACAT
     9601 CTGTTGGTGC TGTCTTTGTC GTTAATTTTT TCCTTTAGTG TCTTCCATCA TTTTTTTGTC
     9661 ATTGCGGATA TGGTGAGACA ACAACGGGGG AGAGAGAAAA GAAAAAAAAA GAAAAGAAGT
     9721 TGCATGCGCC TATTATTACT TCAATAGATG GCAAATGGAA AAAGGGTAGT GAAACTTCGA
     9781 TATGATGATG GCTATCAAGT CTAGGGCTAC AGTATTAGTT CGTTATGTAC CACCATCAAT
     9841 GAGGCAGTGT AATTGGTGTA GTCTTGTTTA GCCCATTATG TCTTGTCTGG TATCTGTTCT
     9901 ATTGTATATC TCCCCTCCGC CACCTACATG TTAGGGAGAC CAACGAAGGT ATTATAGGAA
     9961 TCCCGATGTA TGGGTTTGGT TGCCAGAAAA GAGGAAGTCC ATATTGTACA CCCGGAAACA
    10021 ACAAAAGGAT ATCCGAAATA TTCCACGGTT TAGAAAAAAA TCGGAAAAGA GCGCGGAGGG
    10081 GTGTTACCCC CCTTCTCTAC TAGCATTGGA CTTTAATTAA TATATGTGCA TAGGAGAAGT
    10141 GTAAAGTTCC CTTCCATATT GTCTGAAGAG ACGGCTAGCA ACTGGCTGTG TATAAGGGAG
    10201 CCTGACATTT ATATTCCCCA GAACATCAGG TTAATGGCGT TTTTGATGTC ATTTTCGCGG
    10261 TGGCTGAGAT CAGCCACTTC TTCCCCGATA ACGGAGACCG GCACACTGGC CATATCGGTG
    10321 GTCATCATGC GCCAGCTTTC ATCCCCGATA TGCACCACCG GGTAAAGTTC ACGGGGGACT
    10381 TTATCTGACA GCAGACGTGC ACTGGCCAGG GGGATCACCA TCCGTCGCCC GGGCGTGTCA
    10441 ATAATATCAC TCTGTACATC CACAAACAGA CGATAACGGC TCTCTCTTTT ATAGGTGTAA
    10501 ACCTTAAACT GCATTTCACC AGCCCCTGTT CTCGTCAGCA AAAGAGCCGT TCATTTCAAT
    10561 AAACCGGGCG ACCTCAGCCA TCCCTTCCTG ATTTTCCGCT TTCCAGCGTT CGGCACGCAG
    10621 ACGACGGGCT TCATTCTGCA TGGTTGTGCT TACCAGACCG GAGATATTGA CATCATATAT
    10681 GCCTTGAGCA ACTGATAGCT GTCGCTGTCA ACTGTCACTG TAATACGCTG CTTCATAGCA
    10741 TACCTCTTTT TGACATACTT CGGGTATACA TATCAGTATA TATTCTTATA CCGCAAAAAT
    10801 CAGCGCGCAA ATACGCATAC TGTTATCTGG CTTTTAGTAA GCCCCGTGCC TAGCGCATCG
    10861 GCGATACGCC CATGGCGTCT CTGAGTTTAT CGATGATAAG CTGTCAAAGA TGAGAATTAA
    10921 TTCCACGGAC TATAGACTAT ACTAGATACT CCGTCTACTG TACGATACAC TTCCGCTCAG
    10981 GTCCTTGTCC TTTAACGAGG CCTTACCACT CTTTTGTTAC TCTATTGATC CAGCTCAGCA
    11041 AAGGCAGTGT GATCTAAGAT TCTATCTTCG CGATGTAGTA AAACTAGCTA GACCGAGAAA
    11101 GAGACTAGAA ATGCAAAAGG CACTTCTACA ATGGCTGCCA TCATTATTAT CCGATGTGAC
    11161 GCTGCAGCTT CTCAATGATA TTCGAATACG CTTTGAGGAG ATACAGCCTA ATATCCGACA
    11221 AACTGTTTTA CAGATTTACG ATCGTACTTG TTACCCATCA TTGAATTTTG AACATCCGAA
    11281 CCTGGGAGTT TTCCCTGAAA CAGATAGTAT ATTTGAACCT GTATAATAAT ATATAGTCTA
    11341 GCGCTTTACG GAAGACAATG TATGTATTTC GGTTCCTGGA GAAACTATTG CATCTATTGC
    11401 ATAGGTAATC TTGCACGTCG CATCCCCGGT TCATTTTCTG CGTTTCCATC TTGCACTTCA
    11461 ATAGCATATC TTTGTTAACG AAGCATCTGT GCTTCATTTT GTAGAACAAA AATGCAACGC
    11521 GAGAGCGCTA ATTTTTCAAA CAAAGAATCT GAGCTGCATT TTTACAGAAC AGAAATGCAA
    11581 CGCGAAAGCG CTATTTTACC AACGAAGAAT CTGTGCTTCA TTTTTGTAAA ACAAAAATGC
    11641 AACGCGACGA GAGCGCTAAT TTTTCAAACA AAGAATCTGA GCTGCATTTT TACAGAACAG
    11701 AAATGCAACG CGAGAGCGCT ATTTTACCAA CAAAGAATCT ATACTTCTTT TTTGTTCTAC
    11761 AAAAATGCAT CCCGAGAGCG CTATTTTTCT AACAAAGCAT CTTAGATTAC TTTTTTTCTC
    11821 CTTTGTGCGC TCTATAATGC AGTCTCTTGA TAACTTTTTG CACTGTAGGT CCGTTAAGGT
    11881 TAGAAGAAGG CTACTTTGGT GTCTATTTTC TCTTCCATAA AAAAAGCCTG ACTCCACTTC
    11941 CCGCGTTTAC TGATTACTAG CGAAGCTGCG GGTGCATTTT TTCAAGATAA AGGCATCCCC
    12001 GATTATATTC TATACCGATG TGGATTGCGC ATACTTTGTG AACAGAAAGT GATAGCGTTG
    12061 ATGATTCTTC ATTGGTCAGA AAATTATGAA CGGTTTCTTC TATTTTGTCT CTATATACTA
    12121 CGTATAGGAA ATGTTTACAT TTTCGTATTG TTTTCGATTC ACTCTATGAA TAGTTCTTAC
    12181 TACAATTTTT TTGTCTAAAG AGTAATACTA GAGATAAACA TAAAAAATGT AGAGGTCGAG
    12241 TTTAGATGCA AGTTCAAGGA GCGAAAGGTG GATGGGTAGG TTATATAGGG ATATAGCACA
    12301 GAGATATATA GCAAAGAGAT ACTTTTGAGC AATGTTTGTG GAAGCGGTAT TCGCAATG
//
