# Supplementary material for: PhiReX 2.0: A Programmable and Red Light-Regulated CRISPR-dCas9 System for the Activation of Endogenous Genes in Saccharomyces cerevisiae
Source: ACS Synth Biol. 2023 Apr 4;12(4):1046–57. doi: 10.1021/acssynbio.2c00517 (PMC10127447; doi:10.1021/acssynbio.2c00517)
Supplement: Supplementary file 2 — sb2c00517_si_002.zip [file sb2c00517_si_002.zip › pFM155.gbk]

LOCUS       pFM_00155     12101 bp    DNA     circular UNA 
ACCESSION   pFM_00155
VERSION     pFM_00155.1
KEYWORDS    ; .
FEATURES             Location/Qualifiers
     promoter        40..221
                     /label="TRP promoter"
     gene            222..1044
                     /label="TRP1"
                     /SerialCloner_Arrow="True"
                     /SerialCloner_Protect="False"
                     /SerialCloner_Color="&h00FFFF"
                     /SerialCloner_Show="True"
     misc_binding    complement(1141..1163)
                     /SerialCloner_Show="True"
                     /SerialCloner_Color="&h6495ED"
                     /SerialCloner_Protect="False"
                     /SerialCloner_Arrow="True"
                     /label="LacO"
     promoter        complement(1168..1197)
                     /SerialCloner_Show="True"
                     /SerialCloner_Color="&h4682B4"
                     /SerialCloner_Protect="False"
                     /SerialCloner_Arrow="True"
                     /label="lac"
     rep_origin      1503..2131
                     /SerialCloner_Color="&h4682B4"
                     /SerialCloner_Protect="False"
                     /SerialCloner_Arrow="True"
                     /label="ColE1 origin"
                     /SerialCloner_Show="True"
     gene            complement(2281..3074)
                     /label="Kana"
     promoter        complement(3116..3144)
                     /SerialCloner_Show="True"
                     /SerialCloner_Color="&h4682B4"
                     /SerialCloner_Protect="False"
                     /SerialCloner_Arrow="True"
                     /label="Amp prom"
     promoter        3204..3597
                     /label="pTEF1"
     CDS             3625..7728
                     /label="dCas9_wo_stop"
     CDS             7729..8010
                     /label="VP64_w_linker_w_stop"
     misc_feature    7735..7755
                     /translation="MDKKYSIGLAIGTNSVGWAVITDEYKVPSKKFKVLGNTDRHSIK
                     KNLIGALLFDSGETAEATRLKRTARRRYTRRKNRICYLQEIFSNEMAKVDDSFFHRLE
                     ESFLVEEDKKHERHPIFGNIVDEVAYHEKYPTIYHLRKKLVDSTDKADLRLIYLALAH
                     MIKFRGHFLIEGDLNPDNSDVDKLFIQLVQTYNQLFEENPINASGVDAKAILSARLSK
                     SRRLENLIAQLPGEKKNGLFGNLIALSLGLTPNFKSNFDLAEDAKLQLSKDTYDDDLD
                     NLLAQIGDQYADLFLAAKNLSDAILLSDILRVNTEITKAPLSASMIKRYDEHHQDLTL
                     LKALVRQQLPEKYKEIFFDQSKNGYAGYIDGGASQEEFYKFIKPILEKMDGTEELLVK
                     LNREDLLRKQRTFDNGSIPHQIHLGELHAILRRQEDFYPFLKDNREKIEKILTFRIPY
                     YVGPLARGNSRFAWMTRKSEETITPWNFEEVVDKGASAQSFIERMTNFDKNLPNEKVL
                     PKHSLLYEYFTVYNELTKVKYVTEGMRKPAFLSGEQKKAIVDLLFKTNRKVTVKQLKE
                     DYFKKIECFDSVEISGVEDRFNASLGTYHDLLKIIKDKDFLDNEENEDILEDIVLTLT
                     LFEDREMIEERLKTYAHLFDDKVMKQLKRRRYTGWGRLSRKLINGIRDKQSGKTILDF
                     LKSDGFANRNFMQLIHDDSLTFKEDIQKAQVSGQGDSLHEHIANLAGSPAIKKGILQT
                     VKVVDELVKVMGRHKPENIVIEMARENQTTQKGQKNSRERMKRIEEGIKELGSQILKE
                     HPVENTQLQNEKLYLYYLQNGRDMYVDQELDINRLSDYDVDAIVPQSFLKDDSIDNKV
                     LTRSDKNRGKSDNVPSEEVVKKMKNYWRQLLNAKLITQRKFDNLTKAERGGLSELDKA
                     GFIKRQLVETRQITKHVAQILDSRMNTKYDENDKLIREVKVITLKSKLVSDFRKDFQF
                     YKVREINNYHHAHDAYLNAVVGTALIKKYPKLESEFVYGDYKVYDVRKMIAKSEQEIG
                     KATAKYFFYSNIMNFFKTEITLANGEIRKRPLIETNGETGEIVWDKGRDFATVRKVLS
                     MPQVNIVKKTEVQTGGFSKESILPKRNSDKLIARKKDWDPKKYGGFDSPTVAYSVLVV
                     AKVEKGKSKKLKSVKELLGITIMERSSFEKNPIDFLEAKGYKEVKKDLIIKLPKYSLF
                     ELENGRKRMLASAGELQKGNELALPSKYVNFLYLASHYEKLKGSPEDNEQKQLFVEQH
                     KHYLDEIIEQISEFSKRVILADANLDKVLSAYNKHRDKPIREQAENIIHLFTLTNLGA
                     PAAFKYFDTTIDRKRYTSTKEVLDATLIHQSITGLYETRIDLSQLGGDGSPKKKRKVS
                     SDYKDHDGDYKDHDIDYKDDDDKAAGGGGSGRADALDDFDLDMLGSDALDDFDLDMLG
                     SDALDDFDLDMLGSDALDDFDLDML*"
                     /label="SV40 NLS"
     misc_feature    7762..7827
                     /translation="MDKKYSIGLAIGTNSVGWAVITDEYKVPSKKFKVLGNTDRHSIK
                     KNLIGALLFDSGETAEATRLKRTARRRYTRRKNRICYLQEIFSNEMAKVDDSFFHRLE
                     ESFLVEEDKKHERHPIFGNIVDEVAYHEKYPTIYHLRKKLVDSTDKADLRLIYLALAH
                     MIKFRGHFLIEGDLNPDNSDVDKLFIQLVQTYNQLFEENPINASGVDAKAILSARLSK
                     SRRLENLIAQLPGEKKNGLFGNLIALSLGLTPNFKSNFDLAEDAKLQLSKDTYDDDLD
                     NLLAQIGDQYADLFLAAKNLSDAILLSDILRVNTEITKAPLSASMIKRYDEHHQDLTL
                     LKALVRQQLPEKYKEIFFDQSKNGYAGYIDGGASQEEFYKFIKPILEKMDGTEELLVK
                     LNREDLLRKQRTFDNGSIPHQIHLGELHAILRRQEDFYPFLKDNREKIEKILTFRIPY
                     YVGPLARGNSRFAWMTRKSEETITPWNFEEVVDKGASAQSFIERMTNFDKNLPNEKVL
                     PKHSLLYEYFTVYNELTKVKYVTEGMRKPAFLSGEQKKAIVDLLFKTNRKVTVKQLKE
                     DYFKKIECFDSVEISGVEDRFNASLGTYHDLLKIIKDKDFLDNEENEDILEDIVLTLT
                     LFEDREMIEERLKTYAHLFDDKVMKQLKRRRYTGWGRLSRKLINGIRDKQSGKTILDF
                     LKSDGFANRNFMQLIHDDSLTFKEDIQKAQVSGQGDSLHEHIANLAGSPAIKKGILQT
                     VKVVDELVKVMGRHKPENIVIEMARENQTTQKGQKNSRERMKRIEEGIKELGSQILKE
                     HPVENTQLQNEKLYLYYLQNGRDMYVDQELDINRLSDYDVDAIVPQSFLKDDSIDNKV
                     LTRSDKNRGKSDNVPSEEVVKKMKNYWRQLLNAKLITQRKFDNLTKAERGGLSELDKA
                     GFIKRQLVETRQITKHVAQILDSRMNTKYDENDKLIREVKVITLKSKLVSDFRKDFQF
                     YKVREINNYHHAHDAYLNAVVGTALIKKYPKLESEFVYGDYKVYDVRKMIAKSEQEIG
                     KATAKYFFYSNIMNFFKTEITLANGEIRKRPLIETNGETGEIVWDKGRDFATVRKVLS
                     MPQVNIVKKTEVQTGGFSKESILPKRNSDKLIARKKDWDPKKYGGFDSPTVAYSVLVV
                     AKVEKGKSKKLKSVKELLGITIMERSSFEKNPIDFLEAKGYKEVKKDLIIKLPKYSLF
                     ELENGRKRMLASAGELQKGNELALPSKYVNFLYLASHYEKLKGSPEDNEQKQLFVEQH
                     KHYLDEIIEQISEFSKRVILADANLDKVLSAYNKHRDKPIREQAENIIHLFTLTNLGA
                     PAAFKYFDTTIDRKRYTSTKEVLDATLIHQSITGLYETRIDLSQLGGDGSPKKKRKVS
                     SDYKDHDGDYKDHDIDYKDDDDKAAGGGGSGRADALDDFDLDMLGSDALDDFDLDMLG
                     SDALDDFDLDMLGSDALDDFDLDML*"
                     /label="FLAG"
     terminator      8011..8250
                     /label="CYC1_terminator"
     promoter        complement(8270..8288)
                     /label="T7_promoter"
     terminator      complement(8330..8532)
                     /label="Tef terminator (Ashbya gossypii)"
     CDS             complement(8533..9561)
                     /translation="MGKKPELTATSVEKFLIEKFDSVSDLMQLSEGEESRAFSFDVGG
                     RGYVLRVNSCADGFYKDRYVYRHFASAALPIPEVLDIGEFSESLTYCISRRAQGVTLQ
                     DLPETELPAVLQPVAEAMDAIAAADLSQTSGFGPFGPQGIGQYTTWRDFICAIADPHV
                     YHWQTVMDDTVSASVAQALDELMLWAEDCPEVRHLVHADFGSNNVLTDNGRITAVIDW
                     SEAMFGDSQYEVANIFFWRPWLACMEQQTRYFERRHPELAGSPRLRAYMLRIGLDQLY
                     QSLVDGNFDDAAWAQGRCDAIVRSGAGTVGRTQIARRSAAVWTDGCVEVLADSGNRRP
                     STRPRAKE*"
                     /label="HygroB"
     promoter        complement(9562..9905)
                     /label="Tef promoter (Ashbya gossypii)"
     Site            join(9905^9906,9911..9916)
                     /site_type="restriction site"
                     /note="Name: BsmBI"
                     /note="Pattern: cgtctc"
                     /note="cut_0_on_positive_strand: 9905^9906"
                     /note="cut_0_on_negative_strand: 9909^9910"
                     /note="inhibited_by: 3': N4-methylcytosine 5':
                     5-methylcytosine"
                     /note="site_type: other"
                     /note="restriction site"
                     /label="BsmBI"
     gene            complement(9924..10586)
                     /note="GENE "
                     /label="ccdB"
     Site            join(10619..10624,10625^10626)
                     /site_type="restriction site"
                     /note="Name: BsmBI"
                     /note="Pattern: cgtctc"
                     /note="cut_0_on_positive_strand: 10625^10626"
                     /note="cut_0_on_negative_strand: 10629^10630"
                     /note="inhibited_by: 3': N4-methylcytosine 5':
                     5-methylcytosine"
                     /note="site_type: other"
                     /note="restriction site"
                     /label="BsmBI"
     rep_origin      10630..12101
                     /label="2_micron"
ORIGIN
        1 TTTATTCTTT TTTTTGATTT CGGTTTCTTT GAAATTTTTT TAACGACATT ACTATATATA
       61 TAATATAGGA AGCATTTAAT AGAACAGCAT CGTAATATAT GTGTACTTTG CAGTTATGAC
      121 GCCAGATGGC AGTAGTGGAA GATATTCTTT ATTGAAAAAT AGCTTGTCAC CTTACGTACA
      181 ATCTTGATCC GGAGCTTTTC TTTTTTTGCC GATTAAGAAT TAATTCGGTC GAAAAAAGAA
      241 AAGGAGAGGG CCAAGAGGGA GGGCATTGGT GACTATTGAG CACGTGAGTA TACGTGATTA
      301 AGCACACAAA GGCAGCTTGG AGTATGTCTG TTATTAATTT CACAGGTAGT TCTGGTCCAT
      361 TGGTGAAAGT TTGCGGCTTG CAGAGCACAG AGGCCGCAGA ATGTGCTCTA GATTCCGATG
      421 CTGACTTGCT GGGTATTATA TGTGTGCCCA ATAGAAAGAG AACAATTGAC CCGGTTATTG
      481 CAAGGAAAAT TTCAAGTCTT GTAAAAGCAT ATAAAAATAG TTCAGGCACT CCGAAATACT
      541 TGGTTGGCGT GTTTCGTAAT CAACCTAAGG AGGATGTTTT GGCTCTGGTC AATGATTACG
      601 GCATTGATAT CGTCCAACTG CATGGAGATG AGTCGTGGCA AGAATACCAA GAGTTCCTCG
      661 GTTTGCCAGT TATTAAAAGA CTCGTATTTC CAAAAGACTG CAACATACTA CTCAGTGCAG
      721 CTTCACAGAA ACCTCATTCG TTTATTCCCT TGTTTGATTC AGAAGCAGGT GGGACAGGTG
      781 AACTTTTGGA TTGGAACTCG ATTTCTGACT GGGTTGGAAG GCAAGAGAGC CCCGAAAGCT
      841 TACATTTTAT GTTAGCTGGT GGACTGACGC CAGAAAATGT TGGTGATGCG CTTAGATTAA
      901 ATGGCGTTAT TGGTGTTGAT GTAAGCGGAG GTGTGGAGAC AAATGGTGTA AAAGACTCTA
      961 ACAAAATAGC AAATTTCGTC AAAAATGCTA AGAAATAGGT TATTACTGAG TAGTATTTAT
     1021 TTAAGTATTG TTTGTGCACT TGCCCTAGAG TCGACCTGCA GGCATGCAAG CTTTTGTTCC
     1081 CTTTAGTGAG GGTTAATTTC GAGCTTGGCG TAATCATGGT CATAGCTGTT TCCTGTGTGA
     1141 AATTGTTATC CGCTCACAAT TCCACACAAC ATACGAGCCG GAAGCATAAA GTGTAAAGCC
     1201 TGGGGTGCCT AATGAGTGAG CTAACTCACA TTAATTGCGT TGCGCTCACT GCCCGCTTTC
     1261 CAGTCGGGAA ACCTGTCGTG CCAGCTGCAT TAATGAATCG GCCAACGCGC GGGGAGAGGC
     1321 GGTTTGCGTA TTGGGCGCTC TTCCGCTTCC TCGCTCACTG ACTCGCTGCG CTCGGTCGTT
     1381 CGGCTGCGGC GAGCGGTATC AGCTCACTCA AAGGCGGTAA TACGGTTATC CACAGAATCA
     1441 GGGGATAACG CAGGAAAGAA CATGTGAGCA AAAGGCCAGC AAAAGGCCAG GAACCGTAAA
     1501 AAGGCCGCGT TGCTGGCGTT TTTCCATAGG CTCCGCCCCC CTGACGAGCA TCACAAAAAT
     1561 CGACGCTCAA GTCAGAGGTG GCGAAACCCG ACAGGACTAT AAAGATACCA GGCGTTTCCC
     1621 CCTGGAAGCT CCCTCGTGCG CTCTCCTGTT CCGACCCTGC CGCTTACCGG ATACCTGTCC
     1681 GCCTTTCTCC CTTCGGGAAG CGTGGCGCTT TCTCATAGCT CACGCTGTAG GTATCTCAGT
     1741 TCGGTGTAGG TCGTTCGCTC CAAGCTGGGC TGTGTGCACG AACCCCCCGT TCAGCCCGAC
     1801 CGCTGCGCCT TATCCGGTAA CTATCGTCTT GAGTCCAACC CGGTAAGACA CGACTTATCG
     1861 CCACTGGCAG CAGCCACTGG TAACAGGATT AGCAGAGCGA GGTATGTAGG CGGTGCTACA
     1921 GAGTTCTTGA AGTGGTGGCC TAACTACGGC TACACTAGAA GGACAGTATT TGGTATCTGC
     1981 GCTCTGCTGA AGCCAGTTAC CTTCGGAAAA AGAGTTGGTA GCTCTTGATC CGGCAAACAA
     2041 ACCACCGCTG GTAGCGGTGG TTTTTTTGTT TGCAAGCAGC AGATTACGCG CAGAAAAAAA
     2101 GGATCTCAAG AAGATCCTTT GATCTTTTCT ACGGGGTCTG ACGCTCAGTG GAACGAAAAC
     2161 TCACGTTAAG GGATTTTGGT CATGAGATTA TCAAAAAGGA TCTTCACCTA GATCCTTTTA
     2221 AATTAAAAAT GAAGTTTTAA ATCAATCTAA AGTATATATG AGTAAACTTG GTCTGACAGT
     2281 CAGAAGAACT CGTCAAGAAG GCGATAGAAG GCGATGCGCT GCGAATCGGG AGCGGCGATA
     2341 CCGTAAAGCA CGAGGAAGCG GTCAGCCCAT TCGCCGCCAA GCTCTTCAGC AATATCACGG
     2401 GTAGCCAACG CTATGTCCTG ATAGCGGTCC GCCACACCCA GCCGGCCACA GTCGATGAAT
     2461 CCAGAAAAGC GGCCATTTTC CACCATGATA TTCGGCAAGC AGGCATCGTC ATGGGTCACG
     2521 ACGAGATCCT CGCCGTCGGG CATGCTCGCC TTGAGCCTGG CGAACAGTTC GGCTGGCGCG
     2581 AGCCCCTGAT GCTCTTCGTC CAGATCATCC TGATCGACAA GACCGGCTTC CATCCGAGTA
     2641 CGTGCTCGCT CGATGCGATG TTTCGCTTGG TGGTCGAATG GGCAGGTAGC CGGATCAAGC
     2701 GTATGCAGCC GCCGCATTGC ATCAGCCATG ATGGATACTT TCTCGGCAGG AGCAAGGTGA
     2761 GATGACAGGA GATCCTGCCC CGGCACTTCG CCCAATAGCA GCCAGTCCCT TCCCGCTTCA
     2821 GTGACAACGT CGAGCACAGC TGCGCAAGGA ACGCCCGTCG TGGCCAGCCA CGATAGCCGC
     2881 GCTGCCTCGT CTTGCAGTTC ATTCAGGGCA CCGGACAGGT CGGTCTTGAC AAAAAGAACC
     2941 GGGCGCCCCT GCGCTGACAG CCGGAACACG GCGGCATCAG AGCAGCCGAT TGTCTGTTGT
     3001 GCCCAGTCAT AGCCGAATAG CCTCTCCACC CAAGCGGCCG GAGAACCTGC GTGCAATCCA
     3061 TCTTGTTCAA TCATACTCTT CCTTTTTCAA TATTATTGAA GCATTTATCA GGGTTATTGT
     3121 CTCATGAGCG GATACATATT TGAATGTATT TAGAAAAATA AACAAATAGG GGTTCCGCGC
     3181 ACATTTCCCC GAAAAGTGCC ACCAAAATGT TTCTACTCCT TTTTTACTCT TCCAGATTTT
     3241 CTCGGACTCC GCGCATCGCC GTACCACTTC AAAACACCCA AGCACAGCAT ACTAAATTTC
     3301 CCCTCTTTCT TCCTCTAGGG TGTCGTTAAT TACCCGTACT AAAGGTTTGG AAAAGAAAAA
     3361 AGAGACCGCC TCGTTTCTTT TTCTTCGTCG AAAAAGGCAA TAAAAATTTT TATCACGTTT
     3421 CTTTTTCTTG AAAATTTTTT TTTTGATTTT TTTCTCTTTC GATGACCTCC CATTGATATT
     3481 TAAGTTAATA AACGGTCTTC AATTTCTCAA GTTTCAGTTT CATTTTTCTT GTTCTATTAC
     3541 AACTTTTTTT ACTTCTTGCT CATTAGAAAG AAAGCATAGC AATCTAATCT AAGTTTTCTA
     3601 GAACTAGTGG ATCCCCCGGG AAAAATGGAT AAAAAGTATT CTATTGGTTT AGCCATCGGC
     3661 ACTAATTCCG TTGGATGGGC TGTCATAACC GATGAATACA AAGTACCTTC AAAGAAATTT
     3721 AAGGTGTTGG GGAACACAGA CCGTCATTCG ATTAAAAAGA ATCTTATCGG TGCCCTCCTA
     3781 TTCGATAGTG GCGAAACGGC AGAGGCGACT CGCCTGAAAC GAACCGCTCG GAGAAGGTAT
     3841 ACACGTCGCA AGAACCGAAT ATGTTACTTA CAAGAAATTT TTAGCAATGA GATGGCCAAA
     3901 GTTGACGATT CTTTCTTTCA CCGTTTGGAA GAGTCCTTCC TTGTCGAAGA GGACAAGAAA
     3961 CATGAACGGC ACCCCATCTT TGGAAACATA GTAGATGAGG TGGCATATCA TGAAAAGTAC
     4021 CCAACGATTT ATCACCTCAG AAAAAAGCTA GTTGACTCAA CTGATAAAGC GGACCTGAGG
     4081 TTAATCTACT TGGCTCTTGC CCATATGATA AAGTTCCGTG GGCACTTTCT CATTGAGGGT
     4141 GATCTAAATC CGGACAACTC GGATGTCGAC AAACTGTTCA TCCAGTTAGT ACAAACCTAT
     4201 AATCAGTTGT TTGAAGAGAA CCCTATAAAT GCAAGTGGCG TGGATGCGAA GGCTATTCTT
     4261 AGCGCCCGCC TCTCTAAATC CCGACGGCTA GAAAACCTGA TCGCACAATT ACCCGGAGAG
     4321 AAGAAAAATG GGTTGTTCGG TAACCTTATA GCGCTCTCAC TAGGCCTGAC ACCAAATTTT
     4381 AAGTCGAACT TCGACTTAGC TGAAGATGCC AAATTGCAGC TTAGTAAGGA CACGTACGAT
     4441 GACGATCTCG ACAATCTACT GGCACAAATT GGAGATCAGT ATGCGGACTT ATTTTTGGCT
     4501 GCCAAAAACC TTAGCGATGC AATCCTCCTA TCTGACATAC TGAGAGTTAA TACTGAGATT
     4561 ACCAAGGCGC CGTTATCCGC TTCAATGATC AAAAGGTACG ATGAACATCA CCAAGACTTG
     4621 ACACTTCTCA AGGCCCTAGT CCGTCAGCAA CTGCCTGAGA AATATAAGGA AATATTCTTT
     4681 GATCAGTCGA AAAACGGGTA CGCAGGTTAT ATTGACGGCG GAGCGAGTCA AGAGGAATTC
     4741 TACAAGTTTA TCAAACCCAT ATTAGAGAAG ATGGATGGGA CGGAAGAGTT GCTTGTAAAA
     4801 CTCAATCGCG AAGATCTACT GCGAAAGCAG CGGACTTTCG ACAACGGTAG CATTCCACAT
     4861 CAAATCCACT TAGGCGAATT GCATGCTATA CTTAGAAGGC AGGAGGATTT TTATCCGTTC
     4921 CTCAAAGACA ATCGTGAAAA GATTGAGAAA ATCCTAACCT TTCGCATACC TTACTATGTG
     4981 GGACCCCTGG CCCGAGGGAA CTCTCGGTTC GCATGGATGA CAAGAAAGTC CGAAGAAACG
     5041 ATTACTCCAT GGAATTTTGA GGAAGTTGTC GATAAAGGTG CGTCAGCTCA ATCGTTCATC
     5101 GAGAGGATGA CCAACTTTGA CAAGAATTTA CCGAACGAAA AAGTATTGCC TAAGCACAGT
     5161 TTACTTTACG AGTATTTCAC AGTGTACAAT GAACTCACGA AAGTTAAGTA TGTCACTGAG
     5221 GGCATGCGTA AACCCGCCTT TCTAAGCGGA GAACAGAAGA AAGCAATAGT AGATCTGTTA
     5281 TTCAAGACCA ACCGCAAAGT GACAGTTAAG CAATTGAAAG AGGACTACTT TAAGAAAATT
     5341 GAATGCTTCG ATTCTGTCGA GATCTCCGGG GTAGAAGATC GATTTAATGC GTCACTTGGT
     5401 ACGTATCATG ACCTCCTAAA GATAATTAAA GATAAGGACT TCCTGGATAA CGAAGAGAAT
     5461 GAAGATATCT TAGAAGATAT AGTGTTGACT CTTACCCTCT TTGAAGATCG GGAAATGATT
     5521 GAGGAAAGAC TAAAAACATA CGCTCACCTG TTCGACGATA AGGTTATGAA ACAGTTAAAG
     5581 AGGCGTCGCT ATACGGGCTG GGGACGATTG TCGCGGAAAC TTATCAACGG GATAAGAGAC
     5641 AAGCAAAGTG GTAAAACTAT TCTCGATTTT CTAAAGAGCG ACGGCTTCGC CAATAGGAAC
     5701 TTTATGCAGC TGATCCATGA TGACTCTTTA ACCTTCAAAG AGGATATACA AAAGGCACAG
     5761 GTTTCCGGAC AAGGGGACTC ATTGCACGAA CATATTGCGA ATCTTGCTGG TTCGCCAGCC
     5821 ATCAAAAAGG GCATACTCCA GACAGTCAAA GTAGTGGATG AGCTAGTTAA GGTCATGGGA
     5881 CGTCACAAAC CGGAAAACAT TGTAATCGAG ATGGCACGCG AAAATCAAAC GACTCAGAAG
     5941 GGGCAAAAAA ACAGTCGAGA GCGGATGAAG AGAATAGAAG AGGGTATTAA AGAACTGGGC
     6001 AGCCAGATCT TAAAGGAGCA TCCTGTGGAA AATACCCAAT TGCAGAACGA GAAACTTTAC
     6061 CTCTATTACC TACAAAATGG AAGGGACATG TATGTTGATC AGGAACTGGA CATAAACCGT
     6121 TTATCTGATT ACGACGTCGA TGCCATTGTA CCCCAATCCT TTTTGAAGGA CGATTCAATC
     6181 GACAATAAAG TGCTTACACG CTCGGATAAG AACCGAGGGA AAAGTGACAA TGTTCCAAGC
     6241 GAGGAAGTCG TAAAGAAAAT GAAGAACTAT TGGCGGCAGC TCCTAAATGC GAAACTGATA
     6301 ACGCAAAGAA AGTTCGATAA CTTAACTAAA GCTGAGAGGG GTGGCTTGTC TGAACTTGAC
     6361 AAGGCCGGAT TTATTAAACG TCAGCTCGTG GAAACCCGCC AAATCACAAA GCATGTTGCA
     6421 CAGATACTAG ATTCCCGAAT GAATACGAAA TACGACGAGA ACGATAAGCT GATTCGGGAA
     6481 GTCAAAGTAA TCACTTTAAA GTCAAAATTG GTGTCGGACT TCAGAAAGGA TTTTCAATTC
     6541 TATAAAGTTA GGGAGATAAA TAACTACCAC CATGCGCACG ACGCTTATCT TAATGCCGTC
     6601 GTAGGGACCG CACTCATTAA GAAATACCCG AAGCTAGAAA GTGAGTTTGT GTATGGTGAT
     6661 TACAAAGTTT ATGACGTCCG TAAGATGATC GCGAAAAGCG AACAGGAGAT AGGCAAGGCT
     6721 ACAGCCAAAT ACTTCTTTTA TTCTAACATT ATGAATTTCT TTAAGACGGA AATCACTCTG
     6781 GCAAACGGAG AGATACGCAA ACGACCTTTA ATTGAAACCA ATGGGGAGAC AGGTGAAATC
     6841 GTATGGGATA AGGGCCGGGA CTTCGCGACG GTGAGAAAAG TTTTGTCCAT GCCCCAAGTC
     6901 AACATAGTAA AGAAAACTGA GGTGCAGACC GGAGGGTTTT CAAAGGAATC GATTCTTCCA
     6961 AAAAGGAATA GTGATAAGCT CATCGCTCGT AAAAAGGACT GGGACCCGAA AAAGTACGGT
     7021 GGCTTCGATA GCCCTACAGT TGCCTATTCT GTCCTAGTAG TGGCAAAAGT TGAGAAGGGA
     7081 AAATCCAAGA AACTGAAGTC AGTCAAAGAA TTATTGGGGA TAACGATTAT GGAGCGCTCG
     7141 TCTTTTGAAA AGAACCCCAT CGACTTCCTT GAGGCGAAAG GTTACAAGGA AGTAAAAAAG
     7201 GATCTCATAA TTAAACTACC AAAGTATAGT CTGTTTGAGT TAGAAAATGG CCGAAAACGG
     7261 ATGTTGGCTA GCGCCGGAGA GCTTCAAAAG GGGAACGAAC TCGCACTACC GTCTAAATAC
     7321 GTGAATTTCC TGTATTTAGC GTCCCATTAC GAGAAGTTGA AAGGTTCACC TGAAGATAAC
     7381 GAACAGAAGC AACTTTTTGT TGAGCAGCAC AAACATTATC TCGACGAAAT CATAGAGCAA
     7441 ATTTCGGAAT TCAGTAAGAG AGTCATCCTA GCTGATGCCA ATCTGGACAA AGTATTAAGC
     7501 GCATACAACA AGCACAGGGA TAAACCCATA CGTGAGCAGG CGGAAAATAT TATCCATTTG
     7561 TTTACTCTTA CCAACCTCGG CGCTCCAGCC GCATTCAAGT ATTTTGACAC AACGATAGAT
     7621 CGCAAACGAT ACACTTCTAC CAAGGAGGTG CTAGACGCGA CACTGATTCA CCAATCCATC
     7681 ACGGGATTAT ATGAAACTCG GATAGATTTG TCACAGCTTG GGGGTGACGG ATCCCCCAAG
     7741 AAGAAGAGGA AAGTCTCGAG CGACTACAAA GACCATGACG GTGATTATAA AGATCATGAC
     7801 ATCGATTACA AGGATGACGA TGACAAGGCT GCAGGAGGCG GTGGAAGCGG GCGCGCCGAC
     7861 GCGCTGGACG ATTTCGATCT CGACATGCTG GGTTCTGATG CCCTCGATGA CTTTGACCTG
     7921 GATATGTTGG GAAGCGACGC ATTGGATGAC TTTGATCTGG ACATGCTCGG CTCCGATGCT
     7981 CTGGACGATT TCGATCTCGA TATGTTATAA ATTAGTTATG TCACGCTTAC ATTCACGCCC
     8041 TCCCCCCACA TCCGCTCTAA CCGAAAAGGA AGGAGTTAGA CAACCTGAAG TCTAGGTCCC
     8101 TATTTATTTT TTTATAGTTA TGTTAGTATT AAGAACGTTA TTTATATTTC AAATTTTTCT
     8161 TTTTTTTCTG TACAGACGCG TGTACGCATG TAACATTATA CTGAAAACCT TGCTTGAGAA
     8221 GGTTTTGGGA CGCTCGAAGG CTTTAATTTG CGGCCGGTAC CCAATTCGCC CTATAGTGAG
     8281 TCGTATTACG CGCGCTCACT GGCCGTCGTT TTACAACGTC GTGACTGGGC AGTATAGCGA
     8341 CCAGCATTCA CATACGATTG ACGCATGATA TTACTTTCTG CGCACTTAAC TTCGCATCTG
     8401 GGCAGATGAT GTCGAGGCGA AAAAAAATAT AAATCACGCT AACATTTGAT TAAAATAGAA
     8461 CAACTACAAT ATAAAAAAAC TATACAAATG ACAAGTTCTT GAAAACAAGA ATCTTTTTAT
     8521 TGTCAGTACT GATTATTCCT TTGCCCTCGG ACGAGTGCTG GGGCGTCGGT TTCCACTATC
     8581 GGCGAGTACT TCTACACAGC CATCGGTCCA GACGGCCGCG CTTCTGCGGG CGATTTGTGT
     8641 ACGCCCGACA GTCCCGGCTC CGGATCGGAC GATTGCGTCG CATCGACCCT GCGCCCAAGC
     8701 TGCATCATCG AAATTGCCGT CAACCAAGCT CTGATAGAGT TGGTCAAGAC CAATGCGGAG
     8761 CATATACGCC CGGAGCCGCG GCGATCCTGC AAGCTCCGGA TGCCTCCGCT CGAAGTAGCG
     8821 CGTCTGCTGC TCCATACAAG CCAACCACGG CCTCCAGAAG AAGATGTTGG CGACCTCGTA
     8881 TTGGGAATCC CCGAACATCG CCTCGCTCCA GTCAATGACC GCTGTTATGC GGCCATTGTC
     8941 CGTCAGGACA TTGTTGGAGC CGAAATCCGC GTGCACGAGG TGCCGGACTT CGGGGCAGTC
     9001 CTCGGCCCAA AGCATCAGCT CATCGAGAGC CTGCGCGACG GACGCACTGA CGGTGTCGTC
     9061 CATCACAGTT TGCCAGTGAT ACACATGGGG ATCAGCAATC GCGCATATGA AATCACGCCA
     9121 TGTAGTGTAT TGACCGATTC CTTGCGGTCC GAATGGGCCG AACCCGCTCG TCTGGCTAAG
     9181 ATCGGCCGCA GCGATCGCAT CCATGGCCTC CGCGACCGGC TGCAGAACAG CGGGCAGTTC
     9241 GGTTTCAGGC AGGTCTTGCA ACGTGACACC CTGTGCACGG CGGGAGATGC AATAGGTCAG
     9301 GCTCTCGCTG AATTCCCCAA TGTCAAGCAC TTCCGGAATC GGGAGCGCGG CCGATGCAAA
     9361 GTGCCGATAA ACATAACGAT CTTTGTAGAA ACCATCGGCG CAGCTATTTA CCCGCAGGAC
     9421 ATATCCACGC CCTCCTACAT CGAAGCTGAA AGCACGAGAT TCTTCGCCCT CCGAGAGCTG
     9481 CATCAGGTCG GAAACGCTGT CGAACTTTTC GATCAGAAAC TTCTCGACAG ACGTCGCGGT
     9541 GAGTTCAGGC TTTTTACCCA TGGTTGTTTA TGTTCGGATG TGATGTGAGA ACTGTATCCT
     9601 AGCAAGATTT TAAAAGGAAG TATATGAAAG AAGAACCTCA GTGGCAAATC CTAACCTTTT
     9661 ATATTTCTCT ACAGGGGCGC GGCGTGGGGA CAATTCAACG CGTCTGTGAG GGGAGCGTTT
     9721 CCCTGCTCGC AGGTCTGCAG CGAGGAGCCG TAATTTTTGC TTCGCGCCGT GCGGCCATCA
     9781 AAATGTATGG ATGCAAATGA TTATACATGG GGATGTATGG GCTAAATGTA CGGGCGACAG
     9841 TCACATCATG CCCCTGAGCT GCGCACGTCA AGACTGTCAA GGAGGGTATT CTGGGCCTCC
     9901 ATGTCCTGAA GAGACGGCTA GCAACTGGCT GTGTATAAGG GAGCCTGACA TTTATATTCC
     9961 CCAGAACATC AGGTTAATGG CGTTTTTGAT GTCATTTTCG CGGTGGCTGA GATCAGCCAC
    10021 TTCTTCCCCG ATAACGGAGA CCGGCACACT GGCCATATCG GTGGTCATCA TGCGCCAGCT
    10081 TTCATCCCCG ATATGCACCA CCGGGTAAAG TTCACGGGGG ACTTTATCTG ACAGCAGACG
    10141 TGCACTGGCC AGGGGGATCA CCATCCGTCG CCCGGGCGTG TCAATAATAT CACTCTGTAC
    10201 ATCCACAAAC AGACGATAAC GGCTCTCTCT TTTATAGGTG TAAACCTTAA ACTGCATTTC
    10261 ACCAGCCCCT GTTCTCGTCA GCAAAAGAGC CGTTCATTTC AATAAACCGG GCGACCTCAG
    10321 CCATCCCTTC CTGATTTTCC GCTTTCCAGC GTTCGGCACG CAGACGACGG GCTTCATTCT
    10381 GCATGGTTGT GCTTACCAGA CCGGAGATAT TGACATCATA TATGCCTTGA GCAACTGATA
    10441 GCTGTCGCTG TCAACTGTCA CTGTAATACG CTGCTTCATA GCATACCTCT TTTTGACATA
    10501 CTTCGGGTAT ACATATCAGT ATATATTCTT ATACCGCAAA AATCAGCGCG CAAATACGCA
    10561 TACTGTTATC TGGCTTTTAG TAAGCCCCGT GCCTAGCGCA TCGGCGATAC GCCCATGGCG
    10621 TCTCTGAGTT TATCGATGAT AAGCTGTCAA AGATGAGAAT TAATTCCACG GACTATAGAC
    10681 TATACTAGAT ACTCCGTCTA CTGTACGATA CACTTCCGCT CAGGTCCTTG TCCTTTAACG
    10741 AGGCCTTACC ACTCTTTTGT TACTCTATTG ATCCAGCTCA GCAAAGGCAG TGTGATCTAA
    10801 GATTCTATCT TCGCGATGTA GTAAAACTAG CTAGACCGAG AAAGAGACTA GAAATGCAAA
    10861 AGGCACTTCT ACAATGGCTG CCATCATTAT TATCCGATGT GACGCTGCAG CTTCTCAATG
    10921 ATATTCGAAT ACGCTTTGAG GAGATACAGC CTAATATCCG ACAAACTGTT TTACAGATTT
    10981 ACGATCGTAC TTGTTACCCA TCATTGAATT TTGAACATCC GAACCTGGGA GTTTTCCCTG
    11041 AAACAGATAG TATATTTGAA CCTGTATAAT AATATATAGT CTAGCGCTTT ACGGAAGACA
    11101 ATGTATGTAT TTCGGTTCCT GGAGAAACTA TTGCATCTAT TGCATAGGTA ATCTTGCACG
    11161 TCGCATCCCC GGTTCATTTT CTGCGTTTCC ATCTTGCACT TCAATAGCAT ATCTTTGTTA
    11221 ACGAAGCATC TGTGCTTCAT TTTGTAGAAC AAAAATGCAA CGCGAGAGCG CTAATTTTTC
    11281 AAACAAAGAA TCTGAGCTGC ATTTTTACAG AACAGAAATG CAACGCGAAA GCGCTATTTT
    11341 ACCAACGAAG AATCTGTGCT TCATTTTTGT AAAACAAAAA TGCAACGCGA CGAGAGCGCT
    11401 AATTTTTCAA ACAAAGAATC TGAGCTGCAT TTTTACAGAA CAGAAATGCA ACGCGAGAGC
    11461 GCTATTTTAC CAACAAAGAA TCTATACTTC TTTTTTGTTC TACAAAAATG CATCCCGAGA
    11521 GCGCTATTTT TCTAACAAAG CATCTTAGAT TACTTTTTTT CTCCTTTGTG CGCTCTATAA
    11581 TGCAGTCTCT TGATAACTTT TTGCACTGTA GGTCCGTTAA GGTTAGAAGA AGGCTACTTT
    11641 GGTGTCTATT TTCTCTTCCA TAAAAAAAGC CTGACTCCAC TTCCCGCGTT TACTGATTAC
    11701 TAGCGAAGCT GCGGGTGCAT TTTTTCAAGA TAAAGGCATC CCCGATTATA TTCTATACCG
    11761 ATGTGGATTG CGCATACTTT GTGAACAGAA AGTGATAGCG TTGATGATTC TTCATTGGTC
    11821 AGAAAATTAT GAACGGTTTC TTCTATTTTG TCTCTATATA CTACGTATAG GAAATGTTTA
    11881 CATTTTCGTA TTGTTTTCGA TTCACTCTAT GAATAGTTCT TACTACAATT TTTTTGTCTA
    11941 AAGAGTAATA CTAGAGATAA ACATAAAAAA TGTAGAGGTC GAGTTTAGAT GCAAGTTCAA
    12001 GGAGCGAAAG GTGGATGGGT AGGTTATATA GGGATATAGC ACAGAGATAT ATAGCAAAGA
    12061 GATACTTTTG AGCAATGTTT GTGGAAGCGG TATTCGCAAT G
//
