# Supplementary material for: PhiReX 2.0: A Programmable and Red Light-Regulated CRISPR-dCas9 System for the Activation of Endogenous Genes in Saccharomyces cerevisiae
Source: ACS Synth Biol. 2023 Apr 4;12(4):1046–57. doi: 10.1021/acssynbio.2c00517 (PMC10127447; doi:10.1021/acssynbio.2c00517)
Supplement: Supplementary file 2 — sb2c00517_si_002.zip [file sb2c00517_si_002.zip › pFM159.gbk]

LOCUS       pFM_00159     13448 bp    DNA     circular UNA 
ACCESSION   pFM_00159
VERSION     pFM_00159.1
KEYWORDS    ; .
FEATURES             Location/Qualifiers
     promoter        40..221
                     /label="TRP promoter"
     gene            222..1044
                     /SerialCloner_Arrow="True"
                     /SerialCloner_Show="True"
                     /label="TRP1"
                     /SerialCloner_Color="&h00FFFF"
                     /SerialCloner_Protect="False"
     misc_binding    complement(1141..1163)
                     /SerialCloner_Color="&h6495ED"
                     /SerialCloner_Protect="False"
                     /label="LacO"
                     /SerialCloner_Show="True"
                     /SerialCloner_Arrow="True"
     promoter        complement(1168..1197)
                     /SerialCloner_Arrow="True"
                     /SerialCloner_Show="True"
                     /label="lac"
                     /SerialCloner_Color="&h4682B4"
                     /SerialCloner_Protect="False"
     rep_origin      1503..2131
                     /SerialCloner_Protect="False"
                     /SerialCloner_Color="&h4682B4"
                     /SerialCloner_Arrow="True"
                     /SerialCloner_Show="True"
                     /label="ColE1 origin"
     gene            complement(2281..3074)
                     /label="Kana"
     promoter        complement(3116..3144)
                     /SerialCloner_Protect="False"
                     /SerialCloner_Color="&h4682B4"
                     /SerialCloner_Arrow="True"
                     /SerialCloner_Show="True"
                     /label="Amp prom"
     promoter        3204..3597
                     /label="pTEF1"
     CDS             3625..7728
                     /label="dCas9_wo_stop"
     CDS             7729..9357
                     /label="VPR_w_linker_and_Stop"
     CDS             7741..7761
                     /label="SV40 NLS"
     mutation        9072
                     /note="to delete BsmBI site"
                     /label="SNP"
     terminator      9358..9597
                     /label="CYC1_terminator"
     promoter        complement(9617..9635)
                     /label="T7_promoter"
     terminator      complement(9677..9879)
                     /label="Tef terminator (Ashbya gossypii)"
     CDS             complement(9880..10908)
                     /label="HygroB"
                     /translation="MGKKPELTATSVEKFLIEKFDSVSDLMQLSEGEESRAFSFDVGG
                     RGYVLRVNSCADGFYKDRYVYRHFASAALPIPEVLDIGEFSESLTYCISRRAQGVTLQ
                     DLPETELPAVLQPVAEAMDAIAAADLSQTSGFGPFGPQGIGQYTTWRDFICAIADPHV
                     YHWQTVMDDTVSASVAQALDELMLWAEDCPEVRHLVHADFGSNNVLTDNGRITAVIDW
                     SEAMFGDSQYEVANIFFWRPWLACMEQQTRYFERRHPELAGSPRLRAYMLRIGLDQLY
                     QSLVDGNFDDAAWAQGRCDAIVRSGAGTVGRTQIARRSAAVWTDGCVEVLADSGNRRP
                     STRPRAKE*"
     promoter        complement(10909..11252)
                     /label="Tef promoter (Ashbya gossypii)"
     Site            join(11252^11253,11258..11263)
                     /site_type="restriction site"
                     /note="Name: BsmBI"
                     /note="Pattern: cgtctc"
                     /note="cut_0_on_positive_strand: 11252^11253"
                     /note="cut_0_on_negative_strand: 11256^11257"
                     /note="inhibited_by: 3': N4-methylcytosine 5':
                     5-methylcytosine"
                     /note="site_type: other"
                     /note="restriction site"
                     /label="BsmBI"
     gene            complement(11271..11933)
                     /label="ccdB"
                     /note="GENE "
     Site            join(11966..11971,11972^11973)
                     /site_type="restriction site"
                     /note="Name: BsmBI"
                     /note="Pattern: cgtctc"
                     /note="cut_0_on_positive_strand: 11972^11973"
                     /note="cut_0_on_negative_strand: 11976^11977"
                     /note="inhibited_by: 3': N4-methylcytosine 5':
                     5-methylcytosine"
                     /note="site_type: other"
                     /note="restriction site"
                     /label="BsmBI"
     rep_origin      11977..13448
                     /label="2_micron"
ORIGIN
        1 TTTATTCTTT TTTTTGATTT CGGTTTCTTT GAAATTTTTT TAACGACATT ACTATATATA
       61 TAATATAGGA AGCATTTAAT AGAACAGCAT CGTAATATAT GTGTACTTTG CAGTTATGAC
      121 GCCAGATGGC AGTAGTGGAA GATATTCTTT ATTGAAAAAT AGCTTGTCAC CTTACGTACA
      181 ATCTTGATCC GGAGCTTTTC TTTTTTTGCC GATTAAGAAT TAATTCGGTC GAAAAAAGAA
      241 AAGGAGAGGG CCAAGAGGGA GGGCATTGGT GACTATTGAG CACGTGAGTA TACGTGATTA
      301 AGCACACAAA GGCAGCTTGG AGTATGTCTG TTATTAATTT CACAGGTAGT TCTGGTCCAT
      361 TGGTGAAAGT TTGCGGCTTG CAGAGCACAG AGGCCGCAGA ATGTGCTCTA GATTCCGATG
      421 CTGACTTGCT GGGTATTATA TGTGTGCCCA ATAGAAAGAG AACAATTGAC CCGGTTATTG
      481 CAAGGAAAAT TTCAAGTCTT GTAAAAGCAT ATAAAAATAG TTCAGGCACT CCGAAATACT
      541 TGGTTGGCGT GTTTCGTAAT CAACCTAAGG AGGATGTTTT GGCTCTGGTC AATGATTACG
      601 GCATTGATAT CGTCCAACTG CATGGAGATG AGTCGTGGCA AGAATACCAA GAGTTCCTCG
      661 GTTTGCCAGT TATTAAAAGA CTCGTATTTC CAAAAGACTG CAACATACTA CTCAGTGCAG
      721 CTTCACAGAA ACCTCATTCG TTTATTCCCT TGTTTGATTC AGAAGCAGGT GGGACAGGTG
      781 AACTTTTGGA TTGGAACTCG ATTTCTGACT GGGTTGGAAG GCAAGAGAGC CCCGAAAGCT
      841 TACATTTTAT GTTAGCTGGT GGACTGACGC CAGAAAATGT TGGTGATGCG CTTAGATTAA
      901 ATGGCGTTAT TGGTGTTGAT GTAAGCGGAG GTGTGGAGAC AAATGGTGTA AAAGACTCTA
      961 ACAAAATAGC AAATTTCGTC AAAAATGCTA AGAAATAGGT TATTACTGAG TAGTATTTAT
     1021 TTAAGTATTG TTTGTGCACT TGCCCTAGAG TCGACCTGCA GGCATGCAAG CTTTTGTTCC
     1081 CTTTAGTGAG GGTTAATTTC GAGCTTGGCG TAATCATGGT CATAGCTGTT TCCTGTGTGA
     1141 AATTGTTATC CGCTCACAAT TCCACACAAC ATACGAGCCG GAAGCATAAA GTGTAAAGCC
     1201 TGGGGTGCCT AATGAGTGAG CTAACTCACA TTAATTGCGT TGCGCTCACT GCCCGCTTTC
     1261 CAGTCGGGAA ACCTGTCGTG CCAGCTGCAT TAATGAATCG GCCAACGCGC GGGGAGAGGC
     1321 GGTTTGCGTA TTGGGCGCTC TTCCGCTTCC TCGCTCACTG ACTCGCTGCG CTCGGTCGTT
     1381 CGGCTGCGGC GAGCGGTATC AGCTCACTCA AAGGCGGTAA TACGGTTATC CACAGAATCA
     1441 GGGGATAACG CAGGAAAGAA CATGTGAGCA AAAGGCCAGC AAAAGGCCAG GAACCGTAAA
     1501 AAGGCCGCGT TGCTGGCGTT TTTCCATAGG CTCCGCCCCC CTGACGAGCA TCACAAAAAT
     1561 CGACGCTCAA GTCAGAGGTG GCGAAACCCG ACAGGACTAT AAAGATACCA GGCGTTTCCC
     1621 CCTGGAAGCT CCCTCGTGCG CTCTCCTGTT CCGACCCTGC CGCTTACCGG ATACCTGTCC
     1681 GCCTTTCTCC CTTCGGGAAG CGTGGCGCTT TCTCATAGCT CACGCTGTAG GTATCTCAGT
     1741 TCGGTGTAGG TCGTTCGCTC CAAGCTGGGC TGTGTGCACG AACCCCCCGT TCAGCCCGAC
     1801 CGCTGCGCCT TATCCGGTAA CTATCGTCTT GAGTCCAACC CGGTAAGACA CGACTTATCG
     1861 CCACTGGCAG CAGCCACTGG TAACAGGATT AGCAGAGCGA GGTATGTAGG CGGTGCTACA
     1921 GAGTTCTTGA AGTGGTGGCC TAACTACGGC TACACTAGAA GGACAGTATT TGGTATCTGC
     1981 GCTCTGCTGA AGCCAGTTAC CTTCGGAAAA AGAGTTGGTA GCTCTTGATC CGGCAAACAA
     2041 ACCACCGCTG GTAGCGGTGG TTTTTTTGTT TGCAAGCAGC AGATTACGCG CAGAAAAAAA
     2101 GGATCTCAAG AAGATCCTTT GATCTTTTCT ACGGGGTCTG ACGCTCAGTG GAACGAAAAC
     2161 TCACGTTAAG GGATTTTGGT CATGAGATTA TCAAAAAGGA TCTTCACCTA GATCCTTTTA
     2221 AATTAAAAAT GAAGTTTTAA ATCAATCTAA AGTATATATG AGTAAACTTG GTCTGACAGT
     2281 CAGAAGAACT CGTCAAGAAG GCGATAGAAG GCGATGCGCT GCGAATCGGG AGCGGCGATA
     2341 CCGTAAAGCA CGAGGAAGCG GTCAGCCCAT TCGCCGCCAA GCTCTTCAGC AATATCACGG
     2401 GTAGCCAACG CTATGTCCTG ATAGCGGTCC GCCACACCCA GCCGGCCACA GTCGATGAAT
     2461 CCAGAAAAGC GGCCATTTTC CACCATGATA TTCGGCAAGC AGGCATCGTC ATGGGTCACG
     2521 ACGAGATCCT CGCCGTCGGG CATGCTCGCC TTGAGCCTGG CGAACAGTTC GGCTGGCGCG
     2581 AGCCCCTGAT GCTCTTCGTC CAGATCATCC TGATCGACAA GACCGGCTTC CATCCGAGTA
     2641 CGTGCTCGCT CGATGCGATG TTTCGCTTGG TGGTCGAATG GGCAGGTAGC CGGATCAAGC
     2701 GTATGCAGCC GCCGCATTGC ATCAGCCATG ATGGATACTT TCTCGGCAGG AGCAAGGTGA
     2761 GATGACAGGA GATCCTGCCC CGGCACTTCG CCCAATAGCA GCCAGTCCCT TCCCGCTTCA
     2821 GTGACAACGT CGAGCACAGC TGCGCAAGGA ACGCCCGTCG TGGCCAGCCA CGATAGCCGC
     2881 GCTGCCTCGT CTTGCAGTTC ATTCAGGGCA CCGGACAGGT CGGTCTTGAC AAAAAGAACC
     2941 GGGCGCCCCT GCGCTGACAG CCGGAACACG GCGGCATCAG AGCAGCCGAT TGTCTGTTGT
     3001 GCCCAGTCAT AGCCGAATAG CCTCTCCACC CAAGCGGCCG GAGAACCTGC GTGCAATCCA
     3061 TCTTGTTCAA TCATACTCTT CCTTTTTCAA TATTATTGAA GCATTTATCA GGGTTATTGT
     3121 CTCATGAGCG GATACATATT TGAATGTATT TAGAAAAATA AACAAATAGG GGTTCCGCGC
     3181 ACATTTCCCC GAAAAGTGCC ACCAAAATGT TTCTACTCCT TTTTTACTCT TCCAGATTTT
     3241 CTCGGACTCC GCGCATCGCC GTACCACTTC AAAACACCCA AGCACAGCAT ACTAAATTTC
     3301 CCCTCTTTCT TCCTCTAGGG TGTCGTTAAT TACCCGTACT AAAGGTTTGG AAAAGAAAAA
     3361 AGAGACCGCC TCGTTTCTTT TTCTTCGTCG AAAAAGGCAA TAAAAATTTT TATCACGTTT
     3421 CTTTTTCTTG AAAATTTTTT TTTTGATTTT TTTCTCTTTC GATGACCTCC CATTGATATT
     3481 TAAGTTAATA AACGGTCTTC AATTTCTCAA GTTTCAGTTT CATTTTTCTT GTTCTATTAC
     3541 AACTTTTTTT ACTTCTTGCT CATTAGAAAG AAAGCATAGC AATCTAATCT AAGTTTTCTA
     3601 GAACTAGTGG ATCCCCCGGG AAAAATGGAT AAAAAGTATT CTATTGGTTT AGCCATCGGC
     3661 ACTAATTCCG TTGGATGGGC TGTCATAACC GATGAATACA AAGTACCTTC AAAGAAATTT
     3721 AAGGTGTTGG GGAACACAGA CCGTCATTCG ATTAAAAAGA ATCTTATCGG TGCCCTCCTA
     3781 TTCGATAGTG GCGAAACGGC AGAGGCGACT CGCCTGAAAC GAACCGCTCG GAGAAGGTAT
     3841 ACACGTCGCA AGAACCGAAT ATGTTACTTA CAAGAAATTT TTAGCAATGA GATGGCCAAA
     3901 GTTGACGATT CTTTCTTTCA CCGTTTGGAA GAGTCCTTCC TTGTCGAAGA GGACAAGAAA
     3961 CATGAACGGC ACCCCATCTT TGGAAACATA GTAGATGAGG TGGCATATCA TGAAAAGTAC
     4021 CCAACGATTT ATCACCTCAG AAAAAAGCTA GTTGACTCAA CTGATAAAGC GGACCTGAGG
     4081 TTAATCTACT TGGCTCTTGC CCATATGATA AAGTTCCGTG GGCACTTTCT CATTGAGGGT
     4141 GATCTAAATC CGGACAACTC GGATGTCGAC AAACTGTTCA TCCAGTTAGT ACAAACCTAT
     4201 AATCAGTTGT TTGAAGAGAA CCCTATAAAT GCAAGTGGCG TGGATGCGAA GGCTATTCTT
     4261 AGCGCCCGCC TCTCTAAATC CCGACGGCTA GAAAACCTGA TCGCACAATT ACCCGGAGAG
     4321 AAGAAAAATG GGTTGTTCGG TAACCTTATA GCGCTCTCAC TAGGCCTGAC ACCAAATTTT
     4381 AAGTCGAACT TCGACTTAGC TGAAGATGCC AAATTGCAGC TTAGTAAGGA CACGTACGAT
     4441 GACGATCTCG ACAATCTACT GGCACAAATT GGAGATCAGT ATGCGGACTT ATTTTTGGCT
     4501 GCCAAAAACC TTAGCGATGC AATCCTCCTA TCTGACATAC TGAGAGTTAA TACTGAGATT
     4561 ACCAAGGCGC CGTTATCCGC TTCAATGATC AAAAGGTACG ATGAACATCA CCAAGACTTG
     4621 ACACTTCTCA AGGCCCTAGT CCGTCAGCAA CTGCCTGAGA AATATAAGGA AATATTCTTT
     4681 GATCAGTCGA AAAACGGGTA CGCAGGTTAT ATTGACGGCG GAGCGAGTCA AGAGGAATTC
     4741 TACAAGTTTA TCAAACCCAT ATTAGAGAAG ATGGATGGGA CGGAAGAGTT GCTTGTAAAA
     4801 CTCAATCGCG AAGATCTACT GCGAAAGCAG CGGACTTTCG ACAACGGTAG CATTCCACAT
     4861 CAAATCCACT TAGGCGAATT GCATGCTATA CTTAGAAGGC AGGAGGATTT TTATCCGTTC
     4921 CTCAAAGACA ATCGTGAAAA GATTGAGAAA ATCCTAACCT TTCGCATACC TTACTATGTG
     4981 GGACCCCTGG CCCGAGGGAA CTCTCGGTTC GCATGGATGA CAAGAAAGTC CGAAGAAACG
     5041 ATTACTCCAT GGAATTTTGA GGAAGTTGTC GATAAAGGTG CGTCAGCTCA ATCGTTCATC
     5101 GAGAGGATGA CCAACTTTGA CAAGAATTTA CCGAACGAAA AAGTATTGCC TAAGCACAGT
     5161 TTACTTTACG AGTATTTCAC AGTGTACAAT GAACTCACGA AAGTTAAGTA TGTCACTGAG
     5221 GGCATGCGTA AACCCGCCTT TCTAAGCGGA GAACAGAAGA AAGCAATAGT AGATCTGTTA
     5281 TTCAAGACCA ACCGCAAAGT GACAGTTAAG CAATTGAAAG AGGACTACTT TAAGAAAATT
     5341 GAATGCTTCG ATTCTGTCGA GATCTCCGGG GTAGAAGATC GATTTAATGC GTCACTTGGT
     5401 ACGTATCATG ACCTCCTAAA GATAATTAAA GATAAGGACT TCCTGGATAA CGAAGAGAAT
     5461 GAAGATATCT TAGAAGATAT AGTGTTGACT CTTACCCTCT TTGAAGATCG GGAAATGATT
     5521 GAGGAAAGAC TAAAAACATA CGCTCACCTG TTCGACGATA AGGTTATGAA ACAGTTAAAG
     5581 AGGCGTCGCT ATACGGGCTG GGGACGATTG TCGCGGAAAC TTATCAACGG GATAAGAGAC
     5641 AAGCAAAGTG GTAAAACTAT TCTCGATTTT CTAAAGAGCG ACGGCTTCGC CAATAGGAAC
     5701 TTTATGCAGC TGATCCATGA TGACTCTTTA ACCTTCAAAG AGGATATACA AAAGGCACAG
     5761 GTTTCCGGAC AAGGGGACTC ATTGCACGAA CATATTGCGA ATCTTGCTGG TTCGCCAGCC
     5821 ATCAAAAAGG GCATACTCCA GACAGTCAAA GTAGTGGATG AGCTAGTTAA GGTCATGGGA
     5881 CGTCACAAAC CGGAAAACAT TGTAATCGAG ATGGCACGCG AAAATCAAAC GACTCAGAAG
     5941 GGGCAAAAAA ACAGTCGAGA GCGGATGAAG AGAATAGAAG AGGGTATTAA AGAACTGGGC
     6001 AGCCAGATCT TAAAGGAGCA TCCTGTGGAA AATACCCAAT TGCAGAACGA GAAACTTTAC
     6061 CTCTATTACC TACAAAATGG AAGGGACATG TATGTTGATC AGGAACTGGA CATAAACCGT
     6121 TTATCTGATT ACGACGTCGA TGCCATTGTA CCCCAATCCT TTTTGAAGGA CGATTCAATC
     6181 GACAATAAAG TGCTTACACG CTCGGATAAG AACCGAGGGA AAAGTGACAA TGTTCCAAGC
     6241 GAGGAAGTCG TAAAGAAAAT GAAGAACTAT TGGCGGCAGC TCCTAAATGC GAAACTGATA
     6301 ACGCAAAGAA AGTTCGATAA CTTAACTAAA GCTGAGAGGG GTGGCTTGTC TGAACTTGAC
     6361 AAGGCCGGAT TTATTAAACG TCAGCTCGTG GAAACCCGCC AAATCACAAA GCATGTTGCA
     6421 CAGATACTAG ATTCCCGAAT GAATACGAAA TACGACGAGA ACGATAAGCT GATTCGGGAA
     6481 GTCAAAGTAA TCACTTTAAA GTCAAAATTG GTGTCGGACT TCAGAAAGGA TTTTCAATTC
     6541 TATAAAGTTA GGGAGATAAA TAACTACCAC CATGCGCACG ACGCTTATCT TAATGCCGTC
     6601 GTAGGGACCG CACTCATTAA GAAATACCCG AAGCTAGAAA GTGAGTTTGT GTATGGTGAT
     6661 TACAAAGTTT ATGACGTCCG TAAGATGATC GCGAAAAGCG AACAGGAGAT AGGCAAGGCT
     6721 ACAGCCAAAT ACTTCTTTTA TTCTAACATT ATGAATTTCT TTAAGACGGA AATCACTCTG
     6781 GCAAACGGAG AGATACGCAA ACGACCTTTA ATTGAAACCA ATGGGGAGAC AGGTGAAATC
     6841 GTATGGGATA AGGGCCGGGA CTTCGCGACG GTGAGAAAAG TTTTGTCCAT GCCCCAAGTC
     6901 AACATAGTAA AGAAAACTGA GGTGCAGACC GGAGGGTTTT CAAAGGAATC GATTCTTCCA
     6961 AAAAGGAATA GTGATAAGCT CATCGCTCGT AAAAAGGACT GGGACCCGAA AAAGTACGGT
     7021 GGCTTCGATA GCCCTACAGT TGCCTATTCT GTCCTAGTAG TGGCAAAAGT TGAGAAGGGA
     7081 AAATCCAAGA AACTGAAGTC AGTCAAAGAA TTATTGGGGA TAACGATTAT GGAGCGCTCG
     7141 TCTTTTGAAA AGAACCCCAT CGACTTCCTT GAGGCGAAAG GTTACAAGGA AGTAAAAAAG
     7201 GATCTCATAA TTAAACTACC AAAGTATAGT CTGTTTGAGT TAGAAAATGG CCGAAAACGG
     7261 ATGTTGGCTA GCGCCGGAGA GCTTCAAAAG GGGAACGAAC TCGCACTACC GTCTAAATAC
     7321 GTGAATTTCC TGTATTTAGC GTCCCATTAC GAGAAGTTGA AAGGTTCACC TGAAGATAAC
     7381 GAACAGAAGC AACTTTTTGT TGAGCAGCAC AAACATTATC TCGACGAAAT CATAGAGCAA
     7441 ATTTCGGAAT TCAGTAAGAG AGTCATCCTA GCTGATGCCA ATCTGGACAA AGTATTAAGC
     7501 GCATACAACA AGCACAGGGA TAAACCCATA CGTGAGCAGG CGGAAAATAT TATCCATTTG
     7561 TTTACTCTTA CCAACCTCGG CGCTCCAGCC GCATTCAAGT ATTTTGACAC AACGATAGAT
     7621 CGCAAACGAT ACACTTCTAC CAAGGAGGTG CTAGACGCGA CACTGATTCA CCAATCCATC
     7681 ACGGGATTAT ATGAAACTCG GATAGATTTG TCACAGCTTG GGGGTGACAG CAGGGCTGAC
     7741 CCCAAGAAGA AGAGGAAGGT GGAGGCCAGC GGTTCCGGAC GGGCTGACGC ATTGGACGAT
     7801 TTTGATCTGG ATATGCTGGG AAGTGACGCC CTCGATGATT TTGACCTTGA CATGCTTGGT
     7861 TCGGATGCCC TTGATGACTT TGACCTCGAC ATGCTCGGCA GTGACGCCCT TGATGATTTC
     7921 GACCTGGACA TGCTGATTAA CTCTAGAAGT TCCGGATCTC CGAAAAAGAA ACGCAAAGTT
     7981 GGTAGCCAGT ACCTGCCCGA CACCGACGAC CGGCACCGGA TCGAGGAAAA GCGGAAGCGG
     8041 ACCTACGAGA CATTCAAGAG CATCATGAAG AAGTCCCCCT TCAGCGGCCC CACCGACCCT
     8101 AGACCTCCAC CTAGAAGAAT CGCCGTGCCC AGCAGATCCA GCGCCAGCGT GCCAAAACCT
     8161 GCCCCCCAGC CTTACCCCTT CACCAGCAGC CTGAGCACCA TCAACTACGA CGAGTTCCCT
     8221 ACCATGGTGT TCCCCAGCGG CCAGATCTCT CAGGCCTCTG CTCTGGCTCC AGCCCCTCCT
     8281 CAGGTGCTGC CTCAGGCTCC TGCTCCTGCA CCAGCTCCAG CCATGGTGTC TGCACTGGCT
     8341 CAGGCACCAG CACCCGTGCC TGTGCTGGCT CCTGGACCTC CACAGGCTGT GGCTCCACCA
     8401 GCCCCTAAAC CTACACAGGC CGGCGAGGGC ACACTGTCTG AAGCTCTGCT GCAGCTGCAG
     8461 TTCGACGACG AGGATCTGGG AGCCCTGCTG GGAAACAGCA CCGATCCTGC CGTGTTCACC
     8521 GACCTGGCCA GCGTGGACAA CAGCGAGTTC CAGCAGCTGC TGAACCAGGG CATCCCTGTG
     8581 GCCCCTCACA CCACCGAGCC CATGCTGATG GAATACCCCG AGGCCATCAC CCGGCTCGTG
     8641 ACAGGCGCTC AGAGGCCTCC TGATCCAGCT CCTGCCCCTC TGGGAGCACC AGGCCTGCCT
     8701 AATGGACTGC TGTCTGGCGA CGAGGACTTC AGCTCTATCG CCGACATGGA CTTCTCCGCA
     8761 CTGCTGGGTA GCGGATCGGG ATCTCGGGAT TCCAGGGAAG GGATGTTTTT GCCGAAGCCT
     8821 GAGGCCGGCT CCGCTATTAG TGACGTGTTT GAGGGCCGCG AGGTGTGCCA GCCAAAACGA
     8881 ATCCGGCCAT TTCATCCTCC AGGAAGTCCA TGGGCCAACC GCCCACTCCC CGCCAGCCTC
     8941 GCACCAACAC CAACCGGTCC AGTACATGAG CCAGTCGGGT CACTGACCCC GGCACCAGTC
     9001 CCTCAGCCAC TGGATCCAGC GCCCGCAGTG ACTCCCGAGG CCAGTCACCT GTTGGAGGAT
     9061 CCCGATGAAG AAACGAGCCA GGCTGTCAAA GCCCTTCGGG AGATGGCCGA TACTGTGATT
     9121 CCCCAGAAGG AAGAGGCTGC AATCTGTGGC CAAATGGACC TTTCCCATCC GCCCCCAAGG
     9181 GGCCATCTGG ATGAGCTGAC AACCACACTT GAGTCCATGA CCGAGGATCT GAACCTGGAC
     9241 TCACCCCTGA CCCCGGAATT GAACGAGATT CTGGATACCT TCCTGAACGA CGAGTGCCTC
     9301 TTGCATGCCA TGCATATCAG CACAGGACTG TCCATCTTCG ACACATCTCT GTTTTGAATT
     9361 AGTTATGTCA CGCTTACATT CACGCCCTCC CCCCACATCC GCTCTAACCG AAAAGGAAGG
     9421 AGTTAGACAA CCTGAAGTCT AGGTCCCTAT TTATTTTTTT ATAGTTATGT TAGTATTAAG
     9481 AACGTTATTT ATATTTCAAA TTTTTCTTTT TTTTCTGTAC AGACGCGTGT ACGCATGTAA
     9541 CATTATACTG AAAACCTTGC TTGAGAAGGT TTTGGGACGC TCGAAGGCTT TAATTTGCGG
     9601 CCGGTACCCA ATTCGCCCTA TAGTGAGTCG TATTACGCGC GCTCACTGGC CGTCGTTTTA
     9661 CAACGTCGTG ACTGGGCAGT ATAGCGACCA GCATTCACAT ACGATTGACG CATGATATTA
     9721 CTTTCTGCGC ACTTAACTTC GCATCTGGGC AGATGATGTC GAGGCGAAAA AAAATATAAA
     9781 TCACGCTAAC ATTTGATTAA AATAGAACAA CTACAATATA AAAAAACTAT ACAAATGACA
     9841 AGTTCTTGAA AACAAGAATC TTTTTATTGT CAGTACTGAT TATTCCTTTG CCCTCGGACG
     9901 AGTGCTGGGG CGTCGGTTTC CACTATCGGC GAGTACTTCT ACACAGCCAT CGGTCCAGAC
     9961 GGCCGCGCTT CTGCGGGCGA TTTGTGTACG CCCGACAGTC CCGGCTCCGG ATCGGACGAT
    10021 TGCGTCGCAT CGACCCTGCG CCCAAGCTGC ATCATCGAAA TTGCCGTCAA CCAAGCTCTG
    10081 ATAGAGTTGG TCAAGACCAA TGCGGAGCAT ATACGCCCGG AGCCGCGGCG ATCCTGCAAG
    10141 CTCCGGATGC CTCCGCTCGA AGTAGCGCGT CTGCTGCTCC ATACAAGCCA ACCACGGCCT
    10201 CCAGAAGAAG ATGTTGGCGA CCTCGTATTG GGAATCCCCG AACATCGCCT CGCTCCAGTC
    10261 AATGACCGCT GTTATGCGGC CATTGTCCGT CAGGACATTG TTGGAGCCGA AATCCGCGTG
    10321 CACGAGGTGC CGGACTTCGG GGCAGTCCTC GGCCCAAAGC ATCAGCTCAT CGAGAGCCTG
    10381 CGCGACGGAC GCACTGACGG TGTCGTCCAT CACAGTTTGC CAGTGATACA CATGGGGATC
    10441 AGCAATCGCG CATATGAAAT CACGCCATGT AGTGTATTGA CCGATTCCTT GCGGTCCGAA
    10501 TGGGCCGAAC CCGCTCGTCT GGCTAAGATC GGCCGCAGCG ATCGCATCCA TGGCCTCCGC
    10561 GACCGGCTGC AGAACAGCGG GCAGTTCGGT TTCAGGCAGG TCTTGCAACG TGACACCCTG
    10621 TGCACGGCGG GAGATGCAAT AGGTCAGGCT CTCGCTGAAT TCCCCAATGT CAAGCACTTC
    10681 CGGAATCGGG AGCGCGGCCG ATGCAAAGTG CCGATAAACA TAACGATCTT TGTAGAAACC
    10741 ATCGGCGCAG CTATTTACCC GCAGGACATA TCCACGCCCT CCTACATCGA AGCTGAAAGC
    10801 ACGAGATTCT TCGCCCTCCG AGAGCTGCAT CAGGTCGGAA ACGCTGTCGA ACTTTTCGAT
    10861 CAGAAACTTC TCGACAGACG TCGCGGTGAG TTCAGGCTTT TTACCCATGG TTGTTTATGT
    10921 TCGGATGTGA TGTGAGAACT GTATCCTAGC AAGATTTTAA AAGGAAGTAT ATGAAAGAAG
    10981 AACCTCAGTG GCAAATCCTA ACCTTTTATA TTTCTCTACA GGGGCGCGGC GTGGGGACAA
    11041 TTCAACGCGT CTGTGAGGGG AGCGTTTCCC TGCTCGCAGG TCTGCAGCGA GGAGCCGTAA
    11101 TTTTTGCTTC GCGCCGTGCG GCCATCAAAA TGTATGGATG CAAATGATTA TACATGGGGA
    11161 TGTATGGGCT AAATGTACGG GCGACAGTCA CATCATGCCC CTGAGCTGCG CACGTCAAGA
    11221 CTGTCAAGGA GGGTATTCTG GGCCTCCATG TCCTGAAGAG ACGGCTAGCA ACTGGCTGTG
    11281 TATAAGGGAG CCTGACATTT ATATTCCCCA GAACATCAGG TTAATGGCGT TTTTGATGTC
    11341 ATTTTCGCGG TGGCTGAGAT CAGCCACTTC TTCCCCGATA ACGGAGACCG GCACACTGGC
    11401 CATATCGGTG GTCATCATGC GCCAGCTTTC ATCCCCGATA TGCACCACCG GGTAAAGTTC
    11461 ACGGGGGACT TTATCTGACA GCAGACGTGC ACTGGCCAGG GGGATCACCA TCCGTCGCCC
    11521 GGGCGTGTCA ATAATATCAC TCTGTACATC CACAAACAGA CGATAACGGC TCTCTCTTTT
    11581 ATAGGTGTAA ACCTTAAACT GCATTTCACC AGCCCCTGTT CTCGTCAGCA AAAGAGCCGT
    11641 TCATTTCAAT AAACCGGGCG ACCTCAGCCA TCCCTTCCTG ATTTTCCGCT TTCCAGCGTT
    11701 CGGCACGCAG ACGACGGGCT TCATTCTGCA TGGTTGTGCT TACCAGACCG GAGATATTGA
    11761 CATCATATAT GCCTTGAGCA ACTGATAGCT GTCGCTGTCA ACTGTCACTG TAATACGCTG
    11821 CTTCATAGCA TACCTCTTTT TGACATACTT CGGGTATACA TATCAGTATA TATTCTTATA
    11881 CCGCAAAAAT CAGCGCGCAA ATACGCATAC TGTTATCTGG CTTTTAGTAA GCCCCGTGCC
    11941 TAGCGCATCG GCGATACGCC CATGGCGTCT CTGAGTTTAT CGATGATAAG CTGTCAAAGA
    12001 TGAGAATTAA TTCCACGGAC TATAGACTAT ACTAGATACT CCGTCTACTG TACGATACAC
    12061 TTCCGCTCAG GTCCTTGTCC TTTAACGAGG CCTTACCACT CTTTTGTTAC TCTATTGATC
    12121 CAGCTCAGCA AAGGCAGTGT GATCTAAGAT TCTATCTTCG CGATGTAGTA AAACTAGCTA
    12181 GACCGAGAAA GAGACTAGAA ATGCAAAAGG CACTTCTACA ATGGCTGCCA TCATTATTAT
    12241 CCGATGTGAC GCTGCAGCTT CTCAATGATA TTCGAATACG CTTTGAGGAG ATACAGCCTA
    12301 ATATCCGACA AACTGTTTTA CAGATTTACG ATCGTACTTG TTACCCATCA TTGAATTTTG
    12361 AACATCCGAA CCTGGGAGTT TTCCCTGAAA CAGATAGTAT ATTTGAACCT GTATAATAAT
    12421 ATATAGTCTA GCGCTTTACG GAAGACAATG TATGTATTTC GGTTCCTGGA GAAACTATTG
    12481 CATCTATTGC ATAGGTAATC TTGCACGTCG CATCCCCGGT TCATTTTCTG CGTTTCCATC
    12541 TTGCACTTCA ATAGCATATC TTTGTTAACG AAGCATCTGT GCTTCATTTT GTAGAACAAA
    12601 AATGCAACGC GAGAGCGCTA ATTTTTCAAA CAAAGAATCT GAGCTGCATT TTTACAGAAC
    12661 AGAAATGCAA CGCGAAAGCG CTATTTTACC AACGAAGAAT CTGTGCTTCA TTTTTGTAAA
    12721 ACAAAAATGC AACGCGACGA GAGCGCTAAT TTTTCAAACA AAGAATCTGA GCTGCATTTT
    12781 TACAGAACAG AAATGCAACG CGAGAGCGCT ATTTTACCAA CAAAGAATCT ATACTTCTTT
    12841 TTTGTTCTAC AAAAATGCAT CCCGAGAGCG CTATTTTTCT AACAAAGCAT CTTAGATTAC
    12901 TTTTTTTCTC CTTTGTGCGC TCTATAATGC AGTCTCTTGA TAACTTTTTG CACTGTAGGT
    12961 CCGTTAAGGT TAGAAGAAGG CTACTTTGGT GTCTATTTTC TCTTCCATAA AAAAAGCCTG
    13021 ACTCCACTTC CCGCGTTTAC TGATTACTAG CGAAGCTGCG GGTGCATTTT TTCAAGATAA
    13081 AGGCATCCCC GATTATATTC TATACCGATG TGGATTGCGC ATACTTTGTG AACAGAAAGT
    13141 GATAGCGTTG ATGATTCTTC ATTGGTCAGA AAATTATGAA CGGTTTCTTC TATTTTGTCT
    13201 CTATATACTA CGTATAGGAA ATGTTTACAT TTTCGTATTG TTTTCGATTC ACTCTATGAA
    13261 TAGTTCTTAC TACAATTTTT TTGTCTAAAG AGTAATACTA GAGATAAACA TAAAAAATGT
    13321 AGAGGTCGAG TTTAGATGCA AGTTCAAGGA GCGAAAGGTG GATGGGTAGG TTATATAGGG
    13381 ATATAGCACA GAGATATATA GCAAAGAGAT ACTTTTGAGC AATGTTTGTG GAAGCGGTAT
    13441 TCGCAATG
//
