# Supplementary material for: PhiReX 2.0: A Programmable and Red Light-Regulated CRISPR-dCas9 System for the Activation of Endogenous Genes in Saccharomyces cerevisiae
Source: ACS Synth Biol. 2023 Apr 4;12(4):1046–57. doi: 10.1021/acssynbio.2c00517 (PMC10127447; doi:10.1021/acssynbio.2c00517)
Supplement: Supplementary file 2 — sb2c00517_si_002.zip [file sb2c00517_si_002.zip › pGY001.gb]

LOCUS       Exported               13521 bp DNA     circular SYN 13-MAY-2022
DEFINITION  synthetic circular DNA
ACCESSION   .
VERSION     .
KEYWORDS    pGY001
SOURCE      synthetic DNA construct
  ORGANISM  synthetic DNA construct
REFERENCE   1  (bases 1 to 13521)
  AUTHORS   .
  TITLE     Direct Submission
  JOURNAL   Exported May 13, 2022 from SnapGene 6.0.2
            https://www.snapgene.com
FEATURES             Location/Qualifiers
     source          1..13521
                     /mol_type="other DNA"
                     /organism="synthetic DNA construct"
     CDS             complement(693..1553)
                     /label=Carb
                     /label=ORF frame 3
     misc_feature    1647..2144
                     /label=ura3 buffer
     misc_feature    1895..1902
                     /label=PmeI
                     /note="restriction site"
     misc_feature    2299..2316
                     /label=I-SceI
                     /note="restriction site"
     Region          2317..2366
                     /label=B0*
                     /label=B0
     promoter        2367..3039
                     /label=TDH3-Pro
     CDS             3040..4902
                     /label=PhyBNT
     CDS             4903..4923
                     /label=Cdc1-NLS
     CDS             4933..5082
                     /label=VP64AD
     terminator      5086..5486
                     /label=TDH3-ter
     Region          5487..5522
                     /label=B1*
     promoter        5523..6342
                     /label=FBA1-Pro
     CDS             6343..6642
                     /label=PIF3(APB)
     CDS             6649..6669
                     /label=SV40NLSa
                     /label=2aa-SV40NLSa
     CDS             6679..10782
                     /label=dCas9
     CDS             10807..10827
                     /label=SV40-NLSb
     CDS             10840..11142
                     /label=PIF3(APB)
     terminator      11143..11544
                     /label=FBA1-Ter
     promoter        11545..11949
                     /label=LEU2 promoter
     CDS             11950..13044
                     /product="LEU2"
                     /label=LEU2
     misc_feature    11950..12000
                     /label=BR*
                     /note="BR*"
     Region          13146..13195
                     /label=C0*
     misc_feature    13196..13213
                     /label=I-SceI
                     /note="restriction site"
     misc_feature    complement(join(13440..13521,1..538))
                     /label=pBR322_origin
ORIGIN
        1 ccgacaggac tataaagata ccaggcgttt ccccctggaa gctccctcgt gcgctctcct
       61 gttccgaccc tgccgcttac cggatacctg tccgcctttc tcccttcggg aagcgtggcg
      121 ctttctcata gctcacgctg taggtatctc agttcggtgt aggtcgttcg ctccaagctg
      181 ggctgtgtgc acgaaccccc cgttcagccc gaccgctgcg ccttatccgg taactatcgt
      241 cttgagtcca acccggtaag acacgactta tcgccactgg cagcagccac tggtaacagg
      301 attagcagag cgaggtatgt aggcggtgct acagagttct tgaagtggtg gcctaactac
      361 ggctacacta gaaggacagt atttggtatc tgcgctctgc tgaagccagt taccttcgga
      421 aaaagagttg gtagctcttg atccggcaaa caaaccaccg ctggtagcgg tggttttttt
      481 gtttgcaagc agcagattac gcgcagaaaa aaaggatctc aagaagatcc tttgatcttt
      541 tctacggggt ctgacgctca gtggaacgaa aactcacgtt aagggatttt ggtcatgaga
      601 ttatcaaaaa ggatcttcac ctagatcctt ttaaattaaa aatgaagttt taaatcaatc
      661 taaagtatat atgagtaaac ttggtctgac agttaccaat gcttaatcag tgaggcacct
      721 atctcagcga tctgtctatt tcgttcatcc atagttgcct gactccccgt cgtgtagata
      781 actacgatac gggagcgctt accatctggc cccagtgctg caatgatacc gcgagaccca
      841 cgctcaccgg ctccagattt atcagcaata aaccagccag ccggaagggc cgagcgcaga
      901 agtggtcctg caactttatc cgcctccatc cagtctatta attgttgccg ggaagctaga
      961 gtaagtagtt cgccagttaa tagtttgcgc aacgttgttg gcattgctac aggcatcgtg
     1021 gtgtcactct cgtcgtttgg tatggcttca ttcagctccg gttcccaacg atcaaggcga
     1081 gttacatgat cccccatgtt gtgcaaaaaa gcggttagct ccttcggtcc tccgatcgtt
     1141 gtcagaagta agttggccgc agtgttatca ctcatggtta tggcagcact gcataattct
     1201 cttactgtca tgccatccgt aagatgcttt tctgtgactg gtgagtactc aaccaagtca
     1261 ttctgagaat agtgtatgcg gcgaccgagt tgctcttgcc cggcgtcaat acgggataat
     1321 agtgtatcac atagcagaac tttaaaagtg ctcatcattg gaaaacgttc ttcggggcga
     1381 aaactctcaa ggatcttacc gctgttgaga tccagttcga tgtaacccac tcgtgcaccc
     1441 aactgatctt cagcatcttt tactttcacc agcgtttctg ggtgagcaaa aacaggaagg
     1501 caaaatgccg caaaaaaggg aataagggcg acacggaaat gttgaatact catactcttc
     1561 ctttttcaat gggtaataac tgatataatt aaattgaagc tctaatttgt gagtttagta
     1621 tacatgcatt tacttataat acagttatct tgactgattt ttccatggag ggcacagtta
     1681 agccgctaaa ggcattatcc gccaagtaca attttttact cttcgaagac agaaaatttg
     1741 ctgacattgg taatacagtc aaattgcagt actctgcggg tgtatacaga atagcagaat
     1801 gggcagacat tacgaatgca cacggtgtgg tgggcccagg tattgttagc ggtttgaagc
     1861 aggcggcaga agaagtaaca aaggaaccta gagggtttaa acccttttga tgttagcaga
     1921 attgtcatgc aagggctccc tatctactgg agaatatact aagggtactg ttgacattgc
     1981 gaagagcgac aaagattttg ttatcggctt tattgctcaa agagacatgg gtggaagaga
     2041 tgaaggttac gattggttga ttatgacacc cggtgtgggt ttagatgaca agggagacgc
     2101 attgggtcaa cagtatagaa ccgtggatga tgtggtctct acaggggaaa gccggcgaac
     2161 gtggcgagaa aggaagggaa gaaagcgaaa ggagcggggg ctagggcggt gggaagtgta
     2221 ggggtcacgc tgggcgtaac caccacaccc gccgcgctta atggggcgct acagggcgcg
     2281 tggggatgat ccactagtta gggataacag ggtaattaag gtttcagtca cactacggat
     2341 acttttacaa cgggagcagt tattcaagtt tatcattatc aatactgcca tttcaaagaa
     2401 tacgtaaata attaatagta gtgattttcc taactttatt tagtcaaaaa attagccttt
     2461 taattctgct gtaacccgta catgcccaaa atagggggcg ggttacacag aatatataac
     2521 atcgtaggtg tctgggtgaa cagtttattc ctggcatcca ctaaatataa tggagcccgc
     2581 tttttaagct ggcatccaga aaaaaaaaga atcccagcac caaaatattg ttttcttcac
     2641 caaccatcag ttcataggtc cattctctta gcgcaactac agagaacagg ggcacaaaca
     2701 ggcaaaaaac gggcacaacc tcaatggagt gatgcaacct gcctggagta aatgatgaca
     2761 caaggcaatt gacccacgca tgtatctatc tcattttctt acaccttcta ttaccttctg
     2821 ctctctctga tttggaaaaa gctgaaaaaa aaggttgaaa ccagttccct gaaattattc
     2881 ccctacttga ctaataagta tataaagacg gtaggtattg attgtaattc tgtaaatcta
     2941 tttcttaaac ttcttaaatt ctacttttat agttagtctt ttttttagtt ttaaaacacc
     3001 aagaacttag tttcgaataa acacacataa acaaacaaaa tggtttccgg agtcgggggt
     3061 agtggcggtg gccgtggcgg tggccgtggc ggagaagaag aaccgtcgtc aagtcacact
     3121 cctaataacc gaagaggagg agaacaagct caatcgtcgg gaacgaaatc tctcagacca
     3181 agaagcaaca ctgaatcaat gagcaaagca attcaacagt acaccgtcga cgcaagactc
     3241 cacgccgttt tcgaacaatc cggcgaatca gggaaatcat tcgactactc acaatcactc
     3301 aaaacgacga cgtacggttc ctctgtacct gagcaacaga tcacagctta tctctctcga
     3361 atccagcgag gtggttacat tcagcctttc ggatgtatga tcgccgtcga tgaatccagt
     3421 ttccggatca tcggttacag tgaaaacgcc agagaaatgt tagggattat gcctcaatct
     3481 gttcctactc ttgagaaacc tgagattcta gctatgggaa ctgatgtgag atctttgttc
     3541 acttcttcga gctcgattct actcgagcgt gctttcgttg ctcgagagat taccttgtta
     3601 aatccggttt ggatacattc caagaatact ggtaaaccgt tttacgccat tcttcatagg
     3661 attgatgttg gtgttgttat tgatttagag ccagctagaa ctgaagatcc tgcgctttct
     3721 attgctggtg ctgttcaatc gcagaaactc gcggttcgtg cgatttctca gttacaggct
     3781 cttcctggtg gagatattaa gcttttgtgt gacactgtcg tggaaagtgt gagggacttg
     3841 actggttatg atcgtgttat ggtttataag tttcatgaag atgagcatgg agaagttgta
     3901 gctgagagta aacgagatga tttagagcct tatattggac tgcattatcc tgctactgat
     3961 attcctcaag cgtcaaggtt cttgtttaag cagaaccgtg tccgaatgat agtagattgc
     4021 aatgccacac ctgttcttgt ggtccaggac gataggctaa ctcagtctat gtgcttggtt
     4081 ggttctactc ttagggctcc tcatggttgt cactctcagt atatggctaa catgggatct
     4141 attgcgtctt tagcaatggc ggttataatc aatggaaatg aagatgatgg gagcaatgta
     4201 gctagtggaa gaagctcgat gaggctttgg ggtttggttg tttgccatca cacttcttct
     4261 cgctgcatac cgtttccgct aaggtatgct tgtgagtttt tgatgcaggc tttcggttta
     4321 cagttaaaca tggaattgca gttagctttg caaatgtcag agaaacgcgt tttgagaacg
     4381 cagacactgt tatgtgatat gcttctgcgt gactcgcctg ctggaattgt tacacagagt
     4441 cccagtatca tggacttagt gaaatgtgac ggtgcagcat ttctttacca cgggaagtat
     4501 tacccgttgg gtgttgctcc tagtgaagtt cagataaaag atgttgtgga gtggttgctt
     4561 gcgaatcatg cggattcaac cggattaagc actgatagtt taggcgatgc ggggtatccc
     4621 ggtgcagctg cgttagggga tgctgtgtgc ggtatggcag ttgcatatat cacaaaaaga
     4681 gactttcttt tttggtttcg atctcacact gcgaaagaaa tcaaatgggg aggcgctaag
     4741 catcatccgg aggataaaga tgatgggcaa cgaatgcatc ctcgttcgtc ctttcaggct
     4801 tttcttgaag ttgttaagag ccggagtcag ccatgggaaa ctgcggaaat ggatgcgatt
     4861 cactcgctcc agcttattct gagagactct tttaaagaat ctaggccatt aaagcgtaag
     4921 aaagggcgcg ccgacgcgct ggacgatttc gatctcgaca tgctgggttc tgatgccctc
     4981 gatgactttg acctggatat gttgggaagc gacgcattgg atgactttga tctggacatg
     5041 ctcggctccg atgctctgga cgatttcgat ctcgatatgt tatgagtgaa tttactttaa
     5101 atcttgcatt taaataaatt ttctttttat agctttatga cttagtttca atttatatac
     5161 tattttaatg acattttcga ttcattgatt gaaagctttg tgttttttct tgatgcgcta
     5221 ttgcattgtt cttgtctttt tcgccacatg taatatctgt agtagatacc tgatacattg
     5281 tggatgctga gtgaaatttt agttaataat ggaggcgctc ttaataattt tggggatatt
     5341 ggcttttttt tttaaagttt acaaatgaat tttttccgcc aggataacga ttctgaagtt
     5401 actcttagcg ttcctatcgg tacagccatc aaatcatgcc tataaatcat gcctatattt
     5461 gcgtgcagtc agtatcatct acatgacaat aagtgctatc ctgaatctct ggttgtgaaa
     5521 catccaactg gcaccgctgg cttgaacaac aataccagcc ttccaacttc tgtaaataac
     5581 ggcggtacgc cagtgccacc agtaccgtta cctttcggta tacctccttt ccccatgttt
     5641 ccaatgccct tcatgcctcc aacggctact atcacaaatc ctcatcaagc tgacgcaagc
     5701 cctaagaaat gaataacaat actgacagta ctaaataatt gcctacttgg cttcacatac
     5761 gttgcatacg tcgatataga taataatgat aatgacagca ggattatcgt aatacgtaat
     5821 agttgaaaat ctcaaaaatg tgtgggtcat tacgtaaata atgataggaa tgggattctt
     5881 ctatttttcc tttttccatt ctagcagccg tcgggaaaac gtggcatcct ctctttcggg
     5941 ctcaattgga gtcacgctgc cgtgagcatc ctctctttcc atatctaaca actgagcacg
     6001 taaccaatgg aaaagcatga gcttagcgtt gctccaaaaa agtattggat ggttaatacc
     6061 atttgtctgt tctcttctga ctttgactcc tcaaaaaaaa aaaatctaca atcaacagat
     6121 cgcttcaatt acgccctcac aaaaactttt ttccttcttc ttcgcccacg ttaaatttta
     6181 tccctcatgt tgtctaacgg atttctgcac ttgatttatt ataaaaagac aaagacataa
     6241 tacttctcta tcaatttcag ttattgttct tccttgcgtt attcttctgt tcttcttttt
     6301 cttttgtcat atataaccat aaccaagtaa tacatattca aaatgcctct gtttgagctt
     6361 ttcaggctca ccaaagctaa gcttgaatct gctcaagaca ggaacccttc tccacctgta
     6421 gatgaagttg tggagctggt gtgggaaaat ggtcagatat caactcaaag tcagtcaagt
     6481 agatcgagga acattcctcc accacaagca aactcttcta gagctagaga gattggaaat
     6541 ggctcaaaga cgactatggt ggacgagatc cctatgtcag tgccatcact aatgacgggt
     6601 ttgagtcaag acgatgactt tgttccatgg ttgaatcatc atcatcaccc caaaaagaaa
     6661 cgtaaggtgg gccgcggaat ggataagaaa tactcaatag gcttagctat cggcacaaat
     6721 agcgtcggat gggcggtgat cactgatgaa tataaggttc cgtctaaaaa gttcaaggtt
     6781 ctgggaaata cagaccgcca cagtatcaaa aaaaatctta taggggctct tttatttgac
     6841 agtggagaga cagcggaagc gactcgtctc aaacggacag ctcgtagaag gtatacacgt
     6901 cggaagaatc gtatttgtta tctacaggag attttttcaa atgagatggc gaaagtagat
     6961 gatagtttct ttcatcgact tgaagagtct tttttggtgg aagaagacaa gaagcatgaa
     7021 cgtcatccta tttttggaaa tatagtagat gaagttgctt atcatgagaa atatccaact
     7081 atctatcatc tgcgaaaaaa attggtagat tctactgata aagcggattt gcgcttaatc
     7141 tatttggcct tagcgcatat gattaagttt cgtggtcatt ttttgattga gggagattta
     7201 aatcctgata atagtgatgt ggacaaacta tttatccagt tggtacaaac ctacaatcaa
     7261 ttatttgaag aaaaccctat taacgcaagt ggagtagatg ctaaagcgat tctttctgca
     7321 cgattgagta aatcaagacg attagaaaat ctcattgctc agctccccgg tgagaagaaa
     7381 aatggcttat ttgggaatct cattgctttg tcattgggtt tgacccctaa ttttaaatca
     7441 aattttgatt tggcagaaga tgctaaatta cagctttcaa aagatactta cgatgatgat
     7501 ttagataatt tattggcgca aattggagat caatatgctg atttgttttt ggcagctaag
     7561 aatttatcag atgctatttt actttcagat atcctaagag taaatactga aataactaag
     7621 gctcccctat cagcttcaat gattaaacgc tacgatgaac atcatcaaga cttgactctt
     7681 ttaaaagctt tagttcgaca acaacttcca gaaaagtata aagaaatctt ttttgatcaa
     7741 tcaaaaaacg gatatgcagg ttatattgat gggggagcta gccaagaaga attttataaa
     7801 tttatcaaac caattttaga aaaaatggat ggtactgagg aattattggt gaaactaaat
     7861 cgtgaagatt tgctgcgcaa gcaacggacc tttgacaacg gctctattcc ccatcaaatt
     7921 cacttgggtg agctgcatgc tattttgaga agacaagaag acttttatcc atttttaaaa
     7981 gacaatcgtg agaagattga aaaaatcttg acttttcgaa ttccttatta tgttggtcca
     8041 ttggcgcgtg gcaatagtcg ttttgcatcg tccgacctag ctcacaatcg ttcgtgctca
     8101 cgaccggccg tgcgccctag ccatcgccct acctcccgcc cgtgcgatcg ccaaaaaaaa
     8161 aaaaaaaaaa aaaaaaaaaa aaaaaaaaaa aaaaaaggat gactcggaag tctgaagaaa
     8221 caattacccc atggaatttt gaagaagttg tcgataaagg tgcttcagct caatcattta
     8281 ttgaacgcat gacaaacttt gataaaaatc ttccaaatga aaaagtacta ccaaaacata
     8341 gtttgcttta tgagtatttt acggtttata acgaattgac aaaggtcaaa tatgttactg
     8401 aaggaatgcg aaaaccagca tttctttcag gtgaacagaa gaaagccatt gttgatttac
     8461 tcttcaaaac aaatcgaaaa gtaaccgtta agcaattaaa agaagattat ttcaaaaaaa
     8521 tagaatgttt tgatagtgtt gaaatttcag gagttgaaga tagatttaat gcttcattag
     8581 gtacctacca tgatttgcta aaaattatta aagataaaga ttttttggat aatgaagaaa
     8641 atgaagatat cttagaggat attgttttaa cattgacctt atttgaagat agggagatga
     8701 ttgaggaaag acttaaaaca tatgctcacc tctttgatga taaggtgatg aaacagctta
     8761 aacgtcgccg ttatactggt tggggacgtt tgtctcgaaa attgattaat ggtattaggg
     8821 ataagcaatc tggcaaaaca atattagatt ttttgaaatc agatggtttt gccaatcgca
     8881 attttatgca gctgatccat gatgatagtt tgacatttaa agaagacatt caaaaagcac
     8941 aagtgtctgg acaaggcgat agtttacatg aacatattgc aaatttagct ggtagccctg
     9001 ctattaaaaa aggtatttta cagactgtaa aagttgttga tgaattggtc aaagtaatgg
     9061 ggcggcataa gccagaaaat atcgttattg aaatggcacg tgaaaatcag acaactcaaa
     9121 agggccagaa aaattcgcga gagcgtatga aacgaatcga agaaggtatc aaagaattag
     9181 gaagtcagat tcttaaagag catcctgttg aaaatactca attgcaaaat gaaaagctct
     9241 atctctatta tctccaaaat ggaagagaca tgtatgtgga ccaagaatta gatattaatc
     9301 gtttaagtga ttatgatgtc gatgccattg ttccacaaag tttccttaaa gacgattcaa
     9361 tagacaataa ggtcttaacg cgttctgata aaaatcgtgg taaatcggat aacgttccaa
     9421 gtgaagaagt agtcaaaaag atgaaaaact attggagaca acttctaaac gccaagttaa
     9481 tcactcaacg taagtttgat aatttaacga aagctgaacg tggaggtttg agtgaacttg
     9541 ataaagctgg ttttatcaaa cgccaattgg ttgaaactcg ccaaatcact aagcatgtgg
     9601 cacaaatttt ggatagtcgc atgaatacta aatacgatga aaatgataaa cttattcgag
     9661 aggttaaagt gattacctta aaatctaaat tagtttctga cttccgaaaa gatttccaat
     9721 tctataaagt acgtgagatt aacaattacc atcatgccca tgatgcgtat ctaaatgccg
     9781 tcgttggaac tgctttgatt aagaaatatc caaaacttga atcggagttt gtctatggtg
     9841 attataaagt ttatgatgtt cgtaaaatga ttgctaagtc tgagcaagaa ataggcaaag
     9901 caaccgcaaa atatttcttt tactctaata tcatgaactt cttcaaaaca gaaattacac
     9961 ttgcaaatgg agagattcgc aaacgccctc taatcgaaac taatggggaa actggagaaa
    10021 ttgtctggga taaagggcga gattttgcca cagtgcgcaa agtattgtcc atgccccaag
    10081 tcaatattgt caagaaaaca gaagtacaga caggcggatt ctccaaggag tcaattttac
    10141 caaaaagaaa ttcggacaag cttattgctc gtaaaaaaga ctgggatcca aaaaaatatg
    10201 gtggttttga tagtccaacg gtagcttatt cagtcctagt ggttgctaag gtggaaaaag
    10261 ggaaatcgaa gaagttaaaa tccgttaaag agttactagg gatcacaatt atggaaagaa
    10321 gttcctttga aaaaaatccg attgactttt tagaagctaa aggatataag gaagttaaaa
    10381 aagacttaat cattaaacta cctaaatata gtctttttga gttagaaaac ggtcgtaaac
    10441 ggatgctggc tagtgccgga gaattacaaa aaggaaatga gctggctctg ccaagcaaat
    10501 atgtgaattt tttatattta gctagtcatt atgaaaagtt gaagggtagt ccagaagata
    10561 acgaacaaaa acaattgttt gtggagcagc ataagcatta tttagatgag attattgagc
    10621 aaatcagtga attttctaag cgtgttattt tagcagatgc caatttagat aaagttctta
    10681 gtgcatataa caaacataga gacaaaccaa tacgtgaaca agcagaaaat attattcatt
    10741 tatttacgtt gacgaatctt ggagctcccg ctgcttttaa atattttgat acaacaattg
    10801 atcgtaaacg atatacgtct acaaaagaag ttttagatgc cactcttatc catcaatcca
    10861 tcactggtct ttatgaaaca cgcattgatt tgagtcagct aggaggtgac ccaattgccg
    10921 gatccaaggc tagcccgaaa aagaaacgca aagttgggcg cgccaccatg cctctgtttg
    10981 agcttttcag gctcaccaaa gctaagcttg aatctgctca agacaggaac ccttctccac
    11041 ctgtagatga agttgtggag ctggtgtggg aaaatggtca gatatcaact caaagtcagt
    11101 caagtagatc gaggaacatt cctccaccac aagcaaactc ttctagagct agagagattg
    11161 gaaatggctc aaagacgact atggtggacg agatccctat gtcagtgcca tcactaatga
    11221 cgggtttgag tcaagacgat gactttgttc catggttgaa tcatcattag agttaattca
    11281 aattaattga tatagttttt taatgagtat tgaatctgtt tagaaataat ggaatattat
    11341 ttttatttat ttatttatat tattggtcgg ctcttttctt ctgaaggtca atgacaaaat
    11401 gatatgaagg aaataatgat ttctaaaatt ttacaacgta agatattttt acaaaagcct
    11461 agctcatctt ttgtcatgca ctattttact cacgcttgaa attaacggcc agtccactgc
    11521 ggagtcattt caaagtcatc ctaatcgatc tatcgttttt gatagctcat tttggagttc
    11581 gcgattgtct tctgttattc acaactgttt taatttttat ttcattctgg aactcttcga
    11641 gttctttgta aagtctttca tagtagctta ctaactgtgg gaatactcag gtatcgtaag
    11701 atgcaagagt tcgaatctct tagcaaccat tatttttttc ctcaacataa cgagaacaca
    11761 caggggcgct atcgcacaga atcaaattcg atgactggaa attttttgtt aatttcagag
    11821 gtcgcctgac gcatatacct ttttcaactg aaaaattggg agaaaaagga aaggtgagag
    11881 gccggaaccg gcttttcata tagaatagag aagcgttcat gactaaatgc ttgcatcaca
    11941 atacttgaag ttgacaatat tatttaagga cctattgttt tttccaatag gtggttagca
    12001 atcgtcttac tttctaactt ttcttacctt ttacatttca gcaatatata tatatatttc
    12061 aaggatatac cattctaatg tctgccccta agaagatcgt cgttttgcca ggtgaccacg
    12121 ttggtcaaga aatcacagcc gaagccatta aggttcttaa agctatttct gatgttcgtt
    12181 ccaatgtcaa gttcgatttc gaaaatcatt taattggtgg tgctgctatc gatgctacag
    12241 gtgtcccact tccagatgag gcgctggaag cctccaagaa ggttgatgcc gttttgttag
    12301 gtgctgtggg tggtcctaaa tggggtacag gtagtgttag acctgaacaa ggtttactaa
    12361 aaatccgtaa agaacttcaa ttgtacgcca acttaagacc atgtaacttt gcatccgact
    12421 ctcttttaga cttatctcca atcaagccac aatttgctaa aggtactgac ttcgttgttg
    12481 tcagagaatt agtgggaggt atttactttg gtaagagaaa ggaagacgat ggtgatggtg
    12541 tcgcttggga tagtgaacaa tacaccgttc cagaagtgca aagaatcaca agaatggccg
    12601 ctttcatggc cctacaacat gagccaccat tgcctatttg gtccttggat aaagctaatg
    12661 ttttggcctc ttcaagatta tggagaaaaa ctgtggagga aaccatcaag aacgaatttc
    12721 ctacattgaa ggttcaacat caattgattg attctgccgc catgatccta gttaagaacc
    12781 caacccacct aaatggtatt ataatcacca gcaacatgtt tggtgatatc atctccgatg
    12841 aagcctccgt tatcccaggt tccttgggtt tgttgccatc tgcgtccttg gcctctttgc
    12901 cagacaagaa caccgcattt ggtttgtacg aaccatgcca cggttctgct ccagatttgc
    12961 caaagaataa ggttgaccct atcgccacta tcttgtctgc tgcaatgatg ttgaaattgt
    13021 cattgaactt gcctgaagaa ggtaaggcca ttgaagatgc agttaaaaag gttttggatg
    13081 caggtatcag aactggtgat ttaggtggtt ccaacagtac caccgaagtc ggtgatgctg
    13141 tcgccgaaga agttaagaaa atccttgctt aaaaagattc tcttttttta tgatatttgt
    13201 acataaactt tataaatgaa attcataata gaaacgacac gaaattacaa aatggaatat
    13261 gttcataggg tagtattgcg tgtgatactt caggagaacc gttattccgt aaaactacag
    13321 tcaattaccc tgttatccct acggccctgc attaatgaat cggccaacgc gcggggagag
    13381 gcggtttgcg tattgggcgc tcttccgctt cctcgctcac tgactcgctg cgctcggtcg
    13441 ttcggctgcg gcgagcggta tcagctcact caaaggcggt aatacggtta tccacagaat
    13501 caggggataa cgcaggaaag a
//
