# Supplementary material for: PhiReX 2.0: A Programmable and Red Light-Regulated CRISPR-dCas9 System for the Activation of Endogenous Genes in Saccharomyces cerevisiae
Source: ACS Synth Biol. 2023 Apr 4;12(4):1046–57. doi: 10.1021/acssynbio.2c00517 (PMC10127447; doi:10.1021/acssynbio.2c00517)
Supplement: Supplementary file 2 — sb2c00517_si_002.zip [file sb2c00517_si_002.zip › pGY002.gbk]

LOCUS       pGY002     14436 bp    dna     circular UNK 06-OCT-2016
ACCESSION   pj5_00001
VERSION     pj5_00001.1
KEYWORDS    ; ; ; ; ; ; .
REFERENCE   1  (bases 1 to 5851)
  AUTHORS   Hochrein,L., Machens,F., Gremmels,J., Schulz,K., Messerschmidt,K.
            and Mueller-Roeber,B.
  TITLE     AssemblX: A user-friendly toolkit for rapid and reliable
            multi-gene assemblies
  JOURNAL   Nucleic Acids Research
REFERENCE   2  (bases 1 to 5851)
  AUTHORS   Hochrein,L., Machens,F., Gremmels,J., Schulz,K., Messerschmidt,K.
            and Mueller-Roeber,B.
  TITLE     Direct Submission
  JOURNAL   Submitted (06-OCT-2016) Department of Molecular Biology - Cell2Fab
            research unit, University of Potsdam, Karl-Liebknecht-Str. 24-25
            Potsdam, Brandenburg 14476, Germany
FEATURES             Location/Qualifiers
     Replication_ori complement(join(14355..14436,1..538))
                     /label="pBR322_origin"
     CDS             complement(693..1553)
                     /label="ORF frame 3"
                     /label="Carb"
                     /translation="MSIQHFRVALIPFFAAFCLPVFAHPETLVKVKDAEDQLGARVGY
                     IELDLNSGKILESFRPEERFPMMSTFKVLLCDTLLSRIDAGQEQLGRRIHYSQNDLVE
                     YSPVTEKHLTDGMTVRELCSAAITMSDNTAANLLLTTIGGPKELTAFLHNMGDHVTRL
                     DRWEPELNEAIPNDESDTTMPVAMPTTLRKLLTGELLTLASRQQLIDWMEADKVAGPL
                     LRSALPAGWFIADKSGAGERGSRGIIAALGPDGKRSRIVVIYTTGSQATMDERNRQIA
                     EIGASLIKHW*"
     misc_signal     1647..2144
                     /label="ura3 buffer"
                     /SECDrawAs="Label"
     Site            1895..1902
                     /label="PmeI"
                     /note="restriction site"
                     /site_type="restriction site"
     Site            2299..2316
                     /note="restriction site"
                     /label="I-SceI"
                     /site_type="restriction site"
     Region          2317..2366
                     /label="B0*"
     promoter        2367..3039
                     /label="TDH3-Pro"
     CDS             3040..4902
                     /label="PhyBNT"
     CDS             4903..4923
                     /label="Cdc1-NLS"
     CDS             4933..5082
                     /label="VP64AD"
     terminator      5086..5486
                     /label="TDH3-ter"
     Region          5487..5522
                     /label="B1*"
     promoter        5523..6342
                     /label="FBA1-Pro"
     CDS             6343..7914
                     /label="PIF3"
     CDS             7921..7941
                     /label="SV40-NLSa"
     CDS             7951..12054
                     /label="dCas9"
     terminator      12058..12459
                     /label="FBA1-Ter"
     promoter        12460..12864
                     /label="LEU2 promoter"
     Region          12865..12915
                     /label="BR*"
     CDS             12916..13959
                     /translation="MSAPKKIVVLPGDHVGQEITAEAIKVLKAISDVRSNVKFDFENH
                     LIGGAAIDATGVPLPDEALEASKKVDAVLLGAVGGPKWGTGSVRPEQGLLKIRKELQL
                     YANLRPCNFASDSLLDLSPIKPQFAKGTDFVVVRELVGGIYFGKRKEDDGDGVAWDSE
                     QYTVPEVQRITRMAAFMALQHEPPLPIWSLDKANVLASSRLWRKTVEETIKNEFPTLK
                     VQHQLIDSAAMILVKNPTHLNGIIITSNMFGDIISDEASVIPGSLGLLPSASLASLPD
                     KNTAFGLYEPCHGSAPDLPKNKVDPIATILSAAMMLKLSLNLPEEGKAIEDAVKKVLD
                     AGIRTGDLGGSNSTTEVGDAVAEEVKKILA"
                     /codon_start=1
                     /product="LEU2"
     source          12916..14060
                     /organism="vectors"
                     /mol_type="other DNA"
     Region          14061..14110
                     /label="C0*"
     Site            14111..14128
                     /site_type="restriction site"
                     /note="restriction site"
                     /label="I-SceI"
ORIGIN
        1 CCGACAGGAC TATAAAGATA CCAGGCGTTT CCCCCTGGAA GCTCCCTCGT GCGCTCTCCT
       61 GTTCCGACCC TGCCGCTTAC CGGATACCTG TCCGCCTTTC TCCCTTCGGG AAGCGTGGCG
      121 CTTTCTCATA GCTCACGCTG TAGGTATCTC AGTTCGGTGT AGGTCGTTCG CTCCAAGCTG
      181 GGCTGTGTGC ACGAACCCCC CGTTCAGCCC GACCGCTGCG CCTTATCCGG TAACTATCGT
      241 CTTGAGTCCA ACCCGGTAAG ACACGACTTA TCGCCACTGG CAGCAGCCAC TGGTAACAGG
      301 ATTAGCAGAG CGAGGTATGT AGGCGGTGCT ACAGAGTTCT TGAAGTGGTG GCCTAACTAC
      361 GGCTACACTA GAAGGACAGT ATTTGGTATC TGCGCTCTGC TGAAGCCAGT TACCTTCGGA
      421 AAAAGAGTTG GTAGCTCTTG ATCCGGCAAA CAAACCACCG CTGGTAGCGG TGGTTTTTTT
      481 GTTTGCAAGC AGCAGATTAC GCGCAGAAAA AAAGGATCTC AAGAAGATCC TTTGATCTTT
      541 TCTACGGGGT CTGACGCTCA GTGGAACGAA AACTCACGTT AAGGGATTTT GGTCATGAGA
      601 TTATCAAAAA GGATCTTCAC CTAGATCCTT TTAAATTAAA AATGAAGTTT TAAATCAATC
      661 TAAAGTATAT ATGAGTAAAC TTGGTCTGAC AGTTACCAAT GCTTAATCAG TGAGGCACCT
      721 ATCTCAGCGA TCTGTCTATT TCGTTCATCC ATAGTTGCCT GACTCCCCGT CGTGTAGATA
      781 ACTACGATAC GGGAGCGCTT ACCATCTGGC CCCAGTGCTG CAATGATACC GCGAGACCCA
      841 CGCTCACCGG CTCCAGATTT ATCAGCAATA AACCAGCCAG CCGGAAGGGC CGAGCGCAGA
      901 AGTGGTCCTG CAACTTTATC CGCCTCCATC CAGTCTATTA ATTGTTGCCG GGAAGCTAGA
      961 GTAAGTAGTT CGCCAGTTAA TAGTTTGCGC AACGTTGTTG GCATTGCTAC AGGCATCGTG
     1021 GTGTCACTCT CGTCGTTTGG TATGGCTTCA TTCAGCTCCG GTTCCCAACG ATCAAGGCGA
     1081 GTTACATGAT CCCCCATGTT GTGCAAAAAA GCGGTTAGCT CCTTCGGTCC TCCGATCGTT
     1141 GTCAGAAGTA AGTTGGCCGC AGTGTTATCA CTCATGGTTA TGGCAGCACT GCATAATTCT
     1201 CTTACTGTCA TGCCATCCGT AAGATGCTTT TCTGTGACTG GTGAGTACTC AACCAAGTCA
     1261 TTCTGAGAAT AGTGTATGCG GCGACCGAGT TGCTCTTGCC CGGCGTCAAT ACGGGATAAT
     1321 AGTGTATCAC ATAGCAGAAC TTTAAAAGTG CTCATCATTG GAAAACGTTC TTCGGGGCGA
     1381 AAACTCTCAA GGATCTTACC GCTGTTGAGA TCCAGTTCGA TGTAACCCAC TCGTGCACCC
     1441 AACTGATCTT CAGCATCTTT TACTTTCACC AGCGTTTCTG GGTGAGCAAA AACAGGAAGG
     1501 CAAAATGCCG CAAAAAAGGG AATAAGGGCG ACACGGAAAT GTTGAATACT CATACTCTTC
     1561 CTTTTTCAAT GGGTAATAAC TGATATAATT AAATTGAAGC TCTAATTTGT GAGTTTAGTA
     1621 TACATGCATT TACTTATAAT ACAGTTATCT TGACTGATTT TTCCATGGAG GGCACAGTTA
     1681 AGCCGCTAAA GGCATTATCC GCCAAGTACA ATTTTTTACT CTTCGAAGAC AGAAAATTTG
     1741 CTGACATTGG TAATACAGTC AAATTGCAGT ACTCTGCGGG TGTATACAGA ATAGCAGAAT
     1801 GGGCAGACAT TACGAATGCA CACGGTGTGG TGGGCCCAGG TATTGTTAGC GGTTTGAAGC
     1861 AGGCGGCAGA AGAAGTAACA AAGGAACCTA GAGGGTTTAA ACCCTTTTGA TGTTAGCAGA
     1921 ATTGTCATGC AAGGGCTCCC TATCTACTGG AGAATATACT AAGGGTACTG TTGACATTGC
     1981 GAAGAGCGAC AAAGATTTTG TTATCGGCTT TATTGCTCAA AGAGACATGG GTGGAAGAGA
     2041 TGAAGGTTAC GATTGGTTGA TTATGACACC CGGTGTGGGT TTAGATGACA AGGGAGACGC
     2101 ATTGGGTCAA CAGTATAGAA CCGTGGATGA TGTGGTCTCT ACAGGGGAAA GCCGGCGAAC
     2161 GTGGCGAGAA AGGAAGGGAA GAAAGCGAAA GGAGCGGGGG CTAGGGCGGT GGGAAGTGTA
     2221 GGGGTCACGC TGGGCGTAAC CACCACACCC GCCGCGCTTA ATGGGGCGCT ACAGGGCGCG
     2281 TGGGGATGAT CCACTAGTTA GGGATAACAG GGTAATTAAG GTTTCAGTCA CACTACGGAT
     2341 ACTTTTACAA CGGGAGCAGT TATTCAAGTT TATCATTATC AATACTGCCA TTTCAAAGAA
     2401 TACGTAAATA ATTAATAGTA GTGATTTTCC TAACTTTATT TAGTCAAAAA ATTAGCCTTT
     2461 TAATTCTGCT GTAACCCGTA CATGCCCAAA ATAGGGGGCG GGTTACACAG AATATATAAC
     2521 ATCGTAGGTG TCTGGGTGAA CAGTTTATTC CTGGCATCCA CTAAATATAA TGGAGCCCGC
     2581 TTTTTAAGCT GGCATCCAGA AAAAAAAAGA ATCCCAGCAC CAAAATATTG TTTTCTTCAC
     2641 CAACCATCAG TTCATAGGTC CATTCTCTTA GCGCAACTAC AGAGAACAGG GGCACAAACA
     2701 GGCAAAAAAC GGGCACAACC TCAATGGAGT GATGCAACCT GCCTGGAGTA AATGATGACA
     2761 CAAGGCAATT GACCCACGCA TGTATCTATC TCATTTTCTT ACACCTTCTA TTACCTTCTG
     2821 CTCTCTCTGA TTTGGAAAAA GCTGAAAAAA AAGGTTGAAA CCAGTTCCCT GAAATTATTC
     2881 CCCTACTTGA CTAATAAGTA TATAAAGACG GTAGGTATTG ATTGTAATTC TGTAAATCTA
     2941 TTTCTTAAAC TTCTTAAATT CTACTTTTAT AGTTAGTCTT TTTTTTAGTT TTAAAACACC
     3001 AAGAACTTAG TTTCGAATAA ACACACATAA ACAAACAAAA TGGTTTCCGG AGTCGGGGGT
     3061 AGTGGCGGTG GCCGTGGCGG TGGCCGTGGC GGAGAAGAAG AACCGTCGTC AAGTCACACT
     3121 CCTAATAACC GAAGAGGAGG AGAACAAGCT CAATCGTCGG GAACGAAATC TCTCAGACCA
     3181 AGAAGCAACA CTGAATCAAT GAGCAAAGCA ATTCAACAGT ACACCGTCGA CGCAAGACTC
     3241 CACGCCGTTT TCGAACAATC CGGCGAATCA GGGAAATCAT TCGACTACTC ACAATCACTC
     3301 AAAACGACGA CGTACGGTTC CTCTGTACCT GAGCAACAGA TCACAGCTTA TCTCTCTCGA
     3361 ATCCAGCGAG GTGGTTACAT TCAGCCTTTC GGATGTATGA TCGCCGTCGA TGAATCCAGT
     3421 TTCCGGATCA TCGGTTACAG TGAAAACGCC AGAGAAATGT TAGGGATTAT GCCTCAATCT
     3481 GTTCCTACTC TTGAGAAACC TGAGATTCTA GCTATGGGAA CTGATGTGAG ATCTTTGTTC
     3541 ACTTCTTCGA GCTCGATTCT ACTCGAGCGT GCTTTCGTTG CTCGAGAGAT TACCTTGTTA
     3601 AATCCGGTTT GGATACATTC CAAGAATACT GGTAAACCGT TTTACGCCAT TCTTCATAGG
     3661 ATTGATGTTG GTGTTGTTAT TGATTTAGAG CCAGCTAGAA CTGAAGATCC TGCGCTTTCT
     3721 ATTGCTGGTG CTGTTCAATC GCAGAAACTC GCGGTTCGTG CGATTTCTCA GTTACAGGCT
     3781 CTTCCTGGTG GAGATATTAA GCTTTTGTGT GACACTGTCG TGGAAAGTGT GAGGGACTTG
     3841 ACTGGTTATG ATCGTGTTAT GGTTTATAAG TTTCATGAAG ATGAGCATGG AGAAGTTGTA
     3901 GCTGAGAGTA AACGAGATGA TTTAGAGCCT TATATTGGAC TGCATTATCC TGCTACTGAT
     3961 ATTCCTCAAG CGTCAAGGTT CTTGTTTAAG CAGAACCGTG TCCGAATGAT AGTAGATTGC
     4021 AATGCCACAC CTGTTCTTGT GGTCCAGGAC GATAGGCTAA CTCAGTCTAT GTGCTTGGTT
     4081 GGTTCTACTC TTAGGGCTCC TCATGGTTGT CACTCTCAGT ATATGGCTAA CATGGGATCT
     4141 ATTGCGTCTT TAGCAATGGC GGTTATAATC AATGGAAATG AAGATGATGG GAGCAATGTA
     4201 GCTAGTGGAA GAAGCTCGAT GAGGCTTTGG GGTTTGGTTG TTTGCCATCA CACTTCTTCT
     4261 CGCTGCATAC CGTTTCCGCT AAGGTATGCT TGTGAGTTTT TGATGCAGGC TTTCGGTTTA
     4321 CAGTTAAACA TGGAATTGCA GTTAGCTTTG CAAATGTCAG AGAAACGCGT TTTGAGAACG
     4381 CAGACACTGT TATGTGATAT GCTTCTGCGT GACTCGCCTG CTGGAATTGT TACACAGAGT
     4441 CCCAGTATCA TGGACTTAGT GAAATGTGAC GGTGCAGCAT TTCTTTACCA CGGGAAGTAT
     4501 TACCCGTTGG GTGTTGCTCC TAGTGAAGTT CAGATAAAAG ATGTTGTGGA GTGGTTGCTT
     4561 GCGAATCATG CGGATTCAAC CGGATTAAGC ACTGATAGTT TAGGCGATGC GGGGTATCCC
     4621 GGTGCAGCTG CGTTAGGGGA TGCTGTGTGC GGTATGGCAG TTGCATATAT CACAAAAAGA
     4681 GACTTTCTTT TTTGGTTTCG ATCTCACACT GCGAAAGAAA TCAAATGGGG AGGCGCTAAG
     4741 CATCATCCGG AGGATAAAGA TGATGGGCAA CGAATGCATC CTCGTTCGTC CTTTCAGGCT
     4801 TTTCTTGAAG TTGTTAAGAG CCGGAGTCAG CCATGGGAAA CTGCGGAAAT GGATGCGATT
     4861 CACTCGCTCC AGCTTATTCT GAGAGACTCT TTTAAAGAAT CTAGGCCATT AAAGCGTAAG
     4921 AAAGGGCGCG CCGACGCGCT GGACGATTTC GATCTCGACA TGCTGGGTTC TGATGCCCTC
     4981 GATGACTTTG ACCTGGATAT GTTGGGAAGC GACGCATTGG ATGACTTTGA TCTGGACATG
     5041 CTCGGCTCCG ATGCTCTGGA CGATTTCGAT CTCGATATGT TATGAGTGAA TTTACTTTAA
     5101 ATCTTGCATT TAAATAAATT TTCTTTTTAT AGCTTTATGA CTTAGTTTCA ATTTATATAC
     5161 TATTTTAATG ACATTTTCGA TTCATTGATT GAAAGCTTTG TGTTTTTTCT TGATGCGCTA
     5221 TTGCATTGTT CTTGTCTTTT TCGCCACATG TAATATCTGT AGTAGATACC TGATACATTG
     5281 TGGATGCTGA GTGAAATTTT AGTTAATAAT GGAGGCGCTC TTAATAATTT TGGGGATATT
     5341 GGCTTTTTTT TTTAAAGTTT ACAAATGAAT TTTTTCCGCC AGGATAACGA TTCTGAAGTT
     5401 ACTCTTAGCG TTCCTATCGG TACAGCCATC AAATCATGCC TATAAATCAT GCCTATATTT
     5461 GCGTGCAGTC AGTATCATCT ACATGACAAT AAGTGCTATC CTGAATCTCT GGTTGTGAAA
     5521 CATCCAACTG GCACCGCTGG CTTGAACAAC AATACCAGCC TTCCAACTTC TGTAAATAAC
     5581 GGCGGTACGC CAGTGCCACC AGTACCGTTA CCTTTCGGTA TACCTCCTTT CCCCATGTTT
     5641 CCAATGCCCT TCATGCCTCC AACGGCTACT ATCACAAATC CTCATCAAGC TGACGCAAGC
     5701 CCTAAGAAAT GAATAACAAT ACTGACAGTA CTAAATAATT GCCTACTTGG CTTCACATAC
     5761 GTTGCATACG TCGATATAGA TAATAATGAT AATGACAGCA GGATTATCGT AATACGTAAT
     5821 AGTTGAAAAT CTCAAAAATG TGTGGGTCAT TACGTAAATA ATGATAGGAA TGGGATTCTT
     5881 CTATTTTTCC TTTTTCCATT CTAGCAGCCG TCGGGAAAAC GTGGCATCCT CTCTTTCGGG
     5941 CTCAATTGGA GTCACGCTGC CGTGAGCATC CTCTCTTTCC ATATCTAACA ACTGAGCACG
     6001 TAACCAATGG AAAAGCATGA GCTTAGCGTT GCTCCAAAAA AGTATTGGAT GGTTAATACC
     6061 ATTTGTCTGT TCTCTTCTGA CTTTGACTCC TCAAAAAAAA AAAATCTACA ATCAACAGAT
     6121 CGCTTCAATT ACGCCCTCAC AAAAACTTTT TTCCTTCTTC TTCGCCCACG TTAAATTTTA
     6181 TCCCTCATGT TGTCTAACGG ATTTCTGCAC TTGATTTATT ATAAAAAGAC AAAGACATAA
     6241 TACTTCTCTA TCAATTTCAG TTATTGTTCT TCCTTGCGTT ATTCTTCTGT TCTTCTTTTT
     6301 CTTTTGTCAT ATATAACCAT AACCAAGTAA TACATATTCA AAATGCCTCT GTTTGAGCTT
     6361 TTCAGGCTCA CCAAAGCTAA GCTTGAATCT GCTCAAGACA GGAACCCTTC TCCACCTGTA
     6421 GATGAAGTTG TGGAGCTGGT GTGGGAAAAT GGTCAGATAT CAACTCAAAG TCAGTCAAGT
     6481 AGATCGAGGA ACATTCCTCC ACCACAAGCA AACTCTTCTA GAGCTAGAGA GATTGGAAAT
     6541 GGCTCAAAGA CGACTATGGT GGACGAGATC CCTATGTCAG TGCCATCACT AATGACGGGT
     6601 TTGAGTCAAG ACGATGACTT TGTTCCATGG TTGAATCATC ATCCCTCCCT TGATGGATAT
     6661 TGCTCTGATT TCTTGCGTGA TGTGTCGTCT CCTGTTACTG TCAACGAGCA AGAGAGTGAT
     6721 ATGGCGGTAA ACCAAACTGC TTTCCCGTTG TTTCAGAGAA GAAAGGATGG CAATGAATCA
     6781 GCTCCTGCTG CTTCTTCGTC GCAGTATAAC GGTTTCCAAT CGCATTCTCT GTATGGAAGT
     6841 GATAGAGCTA GAGATCTTCC TAGCCAACAA ACCAATCCGG ATCGGTTTAC TCAGACGCAG
     6901 GAACCACTAA TTACTAGTAA CAAGCCTAGT TTGGTCAACT TTTCACATTT CTTACGCCCT
     6961 GCAACTTTTG CGAAGACTAC TAATAATAAC CTTCATGACA CTAAAGAAAA GAGTCCTCAA
     7021 AGCCCGCCAA ATGTGTTTCA GACCAGAGTT CTTGGAGCTA AAGACTCTGA AGATAAGGTT
     7081 CTTAACGAGT CTGTTGCTTC TGCTACGCCT AAAGATAACC AAAAGGCTTG CCTAATATCA
     7141 GAGGACTCAT GTAGAAAAGA CCAAGAGAGT GAAAAAGCAG TTGTATGTTC TTCTGTTGGC
     7201 TCGGGTAATA GTCTCGATGG CCCATCCGAA AGTCCTTCAC TTTCTTTAAA GAGAAAGCAT
     7261 TCGAATATTC AAGACATTGA CTGTCATAGT GAAGATGTGG AAGAAGAATC AGGAGATGGA
     7321 AGAAAGGAAG CAGGTCCATC TCGAACGGGT TTGGGTTCAA AGAGAAGCCG CTCTGCAGAA
     7381 GTGCATAATC TGTCTGAAAG GAGACGGCGT GATAGGATCA ACGAGAAGAT GCGTGCCCTG
     7441 CAAGAACTCA TTCCAAACTG TAACAAGGTG GACAAAGCTT CGATGCTAGA TGAAGCCATC
     7501 GAGTATCTCA AGTCACTCCA ACTTCAAGTG CAGATCATGT CAATGGCGTC TGGTTACTAT
     7561 CTGCCACCGG CGGTTATGTT CCCACCGGGT ATGGGGCATT ACCCGGCAGC AGCTGCTGCA
     7621 ATGGCAATGG GTATGGGAAT GCCTTATGCA ATGGGCTTGC CTGATTTGAG CCGTGGTGGT
     7681 TCATCGGTTA ACCACGGACC ACAGTTCCAA GTCTCGGGGA TGCAACAACA ACCAGTGGCG
     7741 ATGGGTATTC CACGTGTCTC TGGTGGTGGT ATCTTTGCCG GTTCTTCGAC GATTGGCAAT
     7801 GGCTCGACTA GAGATTTATC TGGTTCTAAA GATCAAACAA CGACGAATAA CAACAGTAAC
     7861 TTGAAACCAA TAAAGAGAAA ACAGGGGTCT TCTGATCAGT TTTGTGGATC GTCGCATCAC
     7921 CCCAAAAAGA AACGTAAGGT GGGCCGCGGA ATGGATAAGA AATACTCAAT AGGCTTAGCT
     7981 ATCGGCACAA ATAGCGTCGG ATGGGCGGTG ATCACTGATG AATATAAGGT TCCGTCTAAA
     8041 AAGTTCAAGG TTCTGGGAAA TACAGACCGC CACAGTATCA AAAAAAATCT TATAGGGGCT
     8101 CTTTTATTTG ACAGTGGAGA GACAGCGGAA GCGACTCGTC TCAAACGGAC AGCTCGTAGA
     8161 AGGTATACAC GTCGGAAGAA TCGTATTTGT TATCTACAGG AGATTTTTTC AAATGAGATG
     8221 GCGAAAGTAG ATGATAGTTT CTTTCATCGA CTTGAAGAGT CTTTTTTGGT GGAAGAAGAC
     8281 AAGAAGCATG AACGTCATCC TATTTTTGGA AATATAGTAG ATGAAGTTGC TTATCATGAG
     8341 AAATATCCAA CTATCTATCA TCTGCGAAAA AAATTGGTAG ATTCTACTGA TAAAGCGGAT
     8401 TTGCGCTTAA TCTATTTGGC CTTAGCGCAT ATGATTAAGT TTCGTGGTCA TTTTTTGATT
     8461 GAGGGAGATT TAAATCCTGA TAATAGTGAT GTGGACAAAC TATTTATCCA GTTGGTACAA
     8521 ACCTACAATC AATTATTTGA AGAAAACCCT ATTAACGCAA GTGGAGTAGA TGCTAAAGCG
     8581 ATTCTTTCTG CACGATTGAG TAAATCAAGA CGATTAGAAA ATCTCATTGC TCAGCTCCCC
     8641 GGTGAGAAGA AAAATGGCTT ATTTGGGAAT CTCATTGCTT TGTCATTGGG TTTGACCCCT
     8701 AATTTTAAAT CAAATTTTGA TTTGGCAGAA GATGCTAAAT TACAGCTTTC AAAAGATACT
     8761 TACGATGATG ATTTAGATAA TTTATTGGCG CAAATTGGAG ATCAATATGC TGATTTGTTT
     8821 TTGGCAGCTA AGAATTTATC AGATGCTATT TTACTTTCAG ATATCCTAAG AGTAAATACT
     8881 GAAATAACTA AGGCTCCCCT ATCAGCTTCA ATGATTAAAC GCTACGATGA ACATCATCAA
     8941 GACTTGACTC TTTTAAAAGC TTTAGTTCGA CAACAACTTC CAGAAAAGTA TAAAGAAATC
     9001 TTTTTTGATC AATCAAAAAA CGGATATGCA GGTTATATTG ATGGGGGAGC TAGCCAAGAA
     9061 GAATTTTATA AATTTATCAA ACCAATTTTA GAAAAAATGG ATGGTACTGA GGAATTATTG
     9121 GTGAAACTAA ATCGTGAAGA TTTGCTGCGC AAGCAACGGA CCTTTGACAA CGGCTCTATT
     9181 CCCCATCAAA TTCACTTGGG TGAGCTGCAT GCTATTTTGA GAAGACAAGA AGACTTTTAT
     9241 CCATTTTTAA AAGACAATCG TGAGAAGATT GAAAAAATCT TGACTTTTCG AATTCCTTAT
     9301 TATGTTGGTC CATTGGCGCG TGGCAATAGT CGTTTTGCAT GGATGACTCG GAAGTCTGAA
     9361 GAAACAATTA CCCCATGGAA TTTTGAAGAA GTTGTCGATA AAGGTGCTTC AGCTCAATCA
     9421 TTTATTGAAC GCATGACAAA CTTTGATAAA AATCTTCCAA ATGAAAAAGT ACTACCAAAA
     9481 CATAGTTTGC TTTATGAGTA TTTTACGGTT TATAACGAAT TGACAAAGGT CAAATATGTT
     9541 ACTGAAGGAA TGCGAAAACC AGCATTTCTT TCAGGTGAAC AGAAGAAAGC CATTGTTGAT
     9601 TTACTCTTCA AAACAAATCG AAAAGTAACC GTTAAGCAAT TAAAAGAAGA TTATTTCAAA
     9661 AAAATAGAAT GTTTTGATAG TGTTGAAATT TCAGGAGTTG AAGATAGATT TAATGCTTCA
     9721 TTAGGTACCT ACCATGATTT GCTAAAAATT ATTAAAGATA AAGATTTTTT GGATAATGAA
     9781 GAAAATGAAG ATATCTTAGA GGATATTGTT TTAACATTGA CCTTATTTGA AGATAGGGAG
     9841 ATGATTGAGG AAAGACTTAA AACATATGCT CACCTCTTTG ATGATAAGGT GATGAAACAG
     9901 CTTAAACGTC GCCGTTATAC TGGTTGGGGA CGTTTGTCTC GAAAATTGAT TAATGGTATT
     9961 AGGGATAAGC AATCTGGCAA AACAATATTA GATTTTTTGA AATCAGATGG TTTTGCCAAT
    10021 CGCAATTTTA TGCAGCTGAT CCATGATGAT AGTTTGACAT TTAAAGAAGA CATTCAAAAA
    10081 GCACAAGTGT CTGGACAAGG CGATAGTTTA CATGAACATA TTGCAAATTT AGCTGGTAGC
    10141 CCTGCTATTA AAAAAGGTAT TTTACAGACT GTAAAAGTTG TTGATGAATT GGTCAAAGTA
    10201 ATGGGGCGGC ATAAGCCAGA AAATATCGTT ATTGAAATGG CACGTGAAAA TCAGACAACT
    10261 CAAAAGGGCC AGAAAAATTC GCGAGAGCGT ATGAAACGAA TCGAAGAAGG TATCAAAGAA
    10321 TTAGGAAGTC AGATTCTTAA AGAGCATCCT GTTGAAAATA CTCAATTGCA AAATGAAAAG
    10381 CTCTATCTCT ATTATCTCCA AAATGGAAGA GACATGTATG TGGACCAAGA ATTAGATATT
    10441 AATCGTTTAA GTGATTATGA TGTCGATGCC ATTGTTCCAC AAAGTTTCCT TAAAGACGAT
    10501 TCAATAGACA ATAAGGTCTT AACGCGTTCT GATAAAAATC GTGGTAAATC GGATAACGTT
    10561 CCAAGTGAAG AAGTAGTCAA AAAGATGAAA AACTATTGGA GACAACTTCT AAACGCCAAG
    10621 TTAATCACTC AACGTAAGTT TGATAATTTA ACGAAAGCTG AACGTGGAGG TTTGAGTGAA
    10681 CTTGATAAAG CTGGTTTTAT CAAACGCCAA TTGGTTGAAA CTCGCCAAAT CACTAAGCAT
    10741 GTGGCACAAA TTTTGGATAG TCGCATGAAT ACTAAATACG ATGAAAATGA TAAACTTATT
    10801 CGAGAGGTTA AAGTGATTAC CTTAAAATCT AAATTAGTTT CTGACTTCCG AAAAGATTTC
    10861 CAATTCTATA AAGTACGTGA GATTAACAAT TACCATCATG CCCATGATGC GTATCTAAAT
    10921 GCCGTCGTTG GAACTGCTTT GATTAAGAAA TATCCAAAAC TTGAATCGGA GTTTGTCTAT
    10981 GGTGATTATA AAGTTTATGA TGTTCGTAAA ATGATTGCTA AGTCTGAGCA AGAAATAGGC
    11041 AAAGCAACCG CAAAATATTT CTTTTACTCT AATATCATGA ACTTCTTCAA AACAGAAATT
    11101 ACACTTGCAA ATGGAGAGAT TCGCAAACGC CCTCTAATCG AAACTAATGG GGAAACTGGA
    11161 GAAATTGTCT GGGATAAAGG GCGAGATTTT GCCACAGTGC GCAAAGTATT GTCCATGCCC
    11221 CAAGTCAATA TTGTCAAGAA AACAGAAGTA CAGACAGGCG GATTCTCCAA GGAGTCAATT
    11281 TTACCAAAAA GAAATTCGGA CAAGCTTATT GCTCGTAAAA AAGACTGGGA TCCAAAAAAA
    11341 TATGGTGGTT TTGATAGTCC AACGGTAGCT TATTCAGTCC TAGTGGTTGC TAAGGTGGAA
    11401 AAAGGGAAAT CGAAGAAGTT AAAATCCGTT AAAGAGTTAC TAGGGATCAC AATTATGGAA
    11461 AGAAGTTCCT TTGAAAAAAA TCCGATTGAC TTTTTAGAAG CTAAAGGATA TAAGGAAGTT
    11521 AAAAAAGACT TAATCATTAA ACTACCTAAA TATAGTCTTT TTGAGTTAGA AAACGGTCGT
    11581 AAACGGATGC TGGCTAGTGC CGGAGAATTA CAAAAAGGAA ATGAGCTGGC TCTGCCAAGC
    11641 AAATATGTGA ATTTTTTATA TTTAGCTAGT CATTATGAAA AGTTGAAGGG TAGTCCAGAA
    11701 GATAACGAAC AAAAACAATT GTTTGTGGAG CAGCATAAGC ATTATTTAGA TGAGATTATT
    11761 GAGCAAATCA GTGAATTTTC TAAGCGTGTT ATTTTAGCAG ATGCCAATTT AGATAAAGTT
    11821 CTTAGTGCAT ATAACAAACA TAGAGACAAA CCAATACGTG AACAAGCAGA AAATATTATT
    11881 CATTTATTTA CGTTGACGAA TCTTGGAGCT CCCGCTGCTT TTAAATATTT TGATACAACA
    11941 ATTGATCGTA AACGATATAC GTCTACAAAA GAAGTTTTAG ATGCCACTCT TATCCATCAA
    12001 TCCATCACTG GTCTTTATGA AACACGCATT GATTTGAGTC AGCTAGGAGG TGACTAGAGT
    12061 TAATTCAAAT TAATTGATAT AGTTTTTTAA TGAGTATTGA ATCTGTTTAG AAATAATGGA
    12121 ATATTATTTT TATTTATTTA TTTATATTAT TGGTCGGCTC TTTTCTTCTG AAGGTCAATG
    12181 ACAAAATGAT ATGAAGGAAA TAATGATTTC TAAAATTTTA CAACGTAAGA TATTTTTACA
    12241 AAAGCCTAGC TCATCTTTTG TCATGCACTA TTTTACTCAC GCTTGAAATT AACGGCCAGT
    12301 CCACTGCGGA GTCATTTCAA AGTCATCCTA ATCGATCTAT CGTTTTTGAT AGCTCATTTT
    12361 GGAGTTCGCG ATTGTCTTCT GTTATTCACA ACTGTTTTAA TTTTTATTTC ATTCTGGAAC
    12421 TCTTCGAGTT CTTTGTAAAG TCTTTCATAG TAGCTTACTA ACTGTGGGAA TACTCAGGTA
    12481 TCGTAAGATG CAAGAGTTCG AATCTCTTAG CAACCATTAT TTTTTTCCTC AACATAACGA
    12541 GAACACACAG GGGCGCTATC GCACAGAATC AAATTCGATG ACTGGAAATT TTTTGTTAAT
    12601 TTCAGAGGTC GCCTGACGCA TATACCTTTT TCAACTGAAA AATTGGGAGA AAAAGGAAAG
    12661 GTGAGAGGCC GGAACCGGCT TTTCATATAG AATAGAGAAG CGTTCATGAC TAAATGCTTG
    12721 CATCACAATA CTTGAAGTTG ACAATATTAT TTAAGGACCT ATTGTTTTTT CCAATAGGTG
    12781 GTTAGCAATC GTCTTACTTT CTAACTTTTC TTACCTTTTA CATTTCAGCA ATATATATAT
    12841 ATATTTCAAG GATATACCAT TCTAATGTCT GCCCCTAAGA AGATCGTCGT TTTGCCAGGT
    12901 GACCACGTTG GTCAAGAAAT CACAGCCGAA GCCATTAAGG TTCTTAAAGC TATTTCTGAT
    12961 GTTCGTTCCA ATGTCAAGTT CGATTTCGAA AATCATTTAA TTGGTGGTGC TGCTATCGAT
    13021 GCTACAGGTG TCCCACTTCC AGATGAGGCG CTGGAAGCCT CCAAGAAGGT TGATGCCGTT
    13081 TTGTTAGGTG CTGTGGGTGG TCCTAAATGG GGTACAGGTA GTGTTAGACC TGAACAAGGT
    13141 TTACTAAAAA TCCGTAAAGA ACTTCAATTG TACGCCAACT TAAGACCATG TAACTTTGCA
    13201 TCCGACTCTC TTTTAGACTT ATCTCCAATC AAGCCACAAT TTGCTAAAGG TACTGACTTC
    13261 GTTGTTGTCA GAGAATTAGT GGGAGGTATT TACTTTGGTA AGAGAAAGGA AGACGATGGT
    13321 GATGGTGTCG CTTGGGATAG TGAACAATAC ACCGTTCCAG AAGTGCAAAG AATCACAAGA
    13381 ATGGCCGCTT TCATGGCCCT ACAACATGAG CCACCATTGC CTATTTGGTC CTTGGATAAA
    13441 GCTAATGTTT TGGCCTCTTC AAGATTATGG AGAAAAACTG TGGAGGAAAC CATCAAGAAC
    13501 GAATTTCCTA CATTGAAGGT TCAACATCAA TTGATTGATT CTGCCGCCAT GATCCTAGTT
    13561 AAGAACCCAA CCCACCTAAA TGGTATTATA ATCACCAGCA ACATGTTTGG TGATATCATC
    13621 TCCGATGAAG CCTCCGTTAT CCCAGGTTCC TTGGGTTTGT TGCCATCTGC GTCCTTGGCC
    13681 TCTTTGCCAG ACAAGAACAC CGCATTTGGT TTGTACGAAC CATGCCACGG TTCTGCTCCA
    13741 GATTTGCCAA AGAATAAGGT TGACCCTATC GCCACTATCT TGTCTGCTGC AATGATGTTG
    13801 AAATTGTCAT TGAACTTGCC TGAAGAAGGT AAGGCCATTG AAGATGCAGT TAAAAAGGTT
    13861 TTGGATGCAG GTATCAGAAC TGGTGATTTA GGTGGTTCCA ACAGTACCAC CGAAGTCGGT
    13921 GATGCTGTCG CCGAAGAAGT TAAGAAAATC CTTGCTTAAA AAGATTCTCT TTTTTTATGA
    13981 TATTTGTACA TAAACTTTAT AAATGAAATT CATAATAGAA ACGACACGAA ATTACAAAAT
    14041 GGAATATGTT CATAGGGTAG TATTGCGTGT GATACTTCAG GAGAACCGTT ATTCCGTAAA
    14101 ACTACAGTCA ATTACCCTGT TATCCCTACG GCCCTGCATT AATGAATCGG CCAACGCGCG
    14161 GGGAGAGGCG GTTTGCGTAT TGGGCGCTCT TCCGCTTCCT CGCTCACTGA CTCGCTGCGC
    14221 TCGGTCGTTC GGCTGCGGCG AGCGGTATCA GCTCACTCAA AGGCGGTAAT ACGGTTATCC
    14281 ACAGAATCAG GGGATAACGC AGGAAAGAAC ATGTGAGCAA AAGGCCAGCA AAAGCCCAGG
    14341 AACCGTAAAA AGGCCGCGTT GCTGGCGTTT TTCCATAGGC TCCGCCCCCC TGACGAGCAT
    14401 CACAAAAATC GACGCTCAAG TCAGAGGTGG CGAAAC
//
