# Supplementary material for: PhiReX 2.0: A Programmable and Red Light-Regulated CRISPR-dCas9 System for the Activation of Endogenous Genes in Saccharomyces cerevisiae
Source: ACS Synth Biol. 2023 Apr 4;12(4):1046–57. doi: 10.1021/acssynbio.2c00517 (PMC10127447; doi:10.1021/acssynbio.2c00517)
Supplement: Supplementary file 2 — sb2c00517_si_002.zip [file sb2c00517_si_002.zip › pGY003.gb]

LOCUS       Exported               13607 bp DNA     circular SYN 13-MAY-2022
DEFINITION  synthetic circular DNA
ACCESSION   .
VERSION     .
KEYWORDS    pGY003
SOURCE      synthetic DNA construct
  ORGANISM  synthetic DNA construct
REFERENCE   1  (bases 1 to 13607)
  AUTHORS   .
  TITLE     Direct Submission
  JOURNAL   Exported May 13, 2022 from SnapGene 6.0.2
            https://www.snapgene.com
FEATURES             Location/Qualifiers
     source          1..13607
                     /mol_type="other DNA"
                     /organism="synthetic DNA construct"
     CDS             complement(693..1553)
                     /label=Carb
                     /label=ORF frame 3
     misc_feature    1647..2144
                     /label=ura3 buffer
     misc_feature    1895..1902
                     /label=PmeI
                     /note="restriction site"
     misc_feature    2299..2316
                     /label=I-SceI
                     /note="restriction site"
     Region          2317..2366
                     /label=B0*
     promoter        2367..3126
                     /label=GMP1-Pro
     CDS             3127..4989
                     /label=PhyBNT
     CDS             4990..5010
                     /label=Cdc1-NLS
     CDS             5020..5169
                     /label=VP64-AD
     terminator      5173..5572
                     /label=GMP1-Ter
     Region          5573..5608
                     /label=B1*
     promoter        5609..6428
                     /label=FBA1-Pro
     CDS             6429..6728
                     /label=PIF3(APB)
     CDS             6735..6755
                     /label=SV40NLSa
                     /label=2aa-SV40NLSa
     CDS             6765..10868
                     /label=dCas9
     CDS             10893..10913
                     /label=SV40-NLSb
     CDS             10926..11228
                     /label=PIF3(APB)
     terminator      11229..11630
                     /label=FBA1-Ter
     promoter        11631..12035
                     /label=LEU2 promoter
     CDS             12036..13130
                     /product="LEU2"
                     /label=LEU2
     misc_feature    12036..12086
                     /label=BR*
                     /note="BR*"
     Region          13232..13281
                     /label=C0*
     misc_feature    13282..13299
                     /label=I-SceI
                     /note="restriction site"
     misc_feature    complement(join(13526..13607,1..538))
                     /label=pBR322_origin
ORIGIN
        1 ccgacaggac tataaagata ccaggcgttt ccccctggaa gctccctcgt gcgctctcct
       61 gttccgaccc tgccgcttac cggatacctg tccgcctttc tcccttcggg aagcgtggcg
      121 ctttctcata gctcacgctg taggtatctc agttcggtgt aggtcgttcg ctccaagctg
      181 ggctgtgtgc acgaaccccc cgttcagccc gaccgctgcg ccttatccgg taactatcgt
      241 cttgagtcca acccggtaag acacgactta tcgccactgg cagcagccac tggtaacagg
      301 attagcagag cgaggtatgt aggcggtgct acagagttct tgaagtggtg gcctaactac
      361 ggctacacta gaaggacagt atttggtatc tgcgctctgc tgaagccagt taccttcgga
      421 aaaagagttg gtagctcttg atccggcaaa caaaccaccg ctggtagcgg tggttttttt
      481 gtttgcaagc agcagattac gcgcagaaaa aaaggatctc aagaagatcc tttgatcttt
      541 tctacggggt ctgacgctca gtggaacgaa aactcacgtt aagggatttt ggtcatgaga
      601 ttatcaaaaa ggatcttcac ctagatcctt ttaaattaaa aatgaagttt taaatcaatc
      661 taaagtatat atgagtaaac ttggtctgac agttaccaat gcttaatcag tgaggcacct
      721 atctcagcga tctgtctatt tcgttcatcc atagttgcct gactccccgt cgtgtagata
      781 actacgatac gggagcgctt accatctggc cccagtgctg caatgatacc gcgagaccca
      841 cgctcaccgg ctccagattt atcagcaata aaccagccag ccggaagggc cgagcgcaga
      901 agtggtcctg caactttatc cgcctccatc cagtctatta attgttgccg ggaagctaga
      961 gtaagtagtt cgccagttaa tagtttgcgc aacgttgttg gcattgctac aggcatcgtg
     1021 gtgtcactct cgtcgtttgg tatggcttca ttcagctccg gttcccaacg atcaaggcga
     1081 gttacatgat cccccatgtt gtgcaaaaaa gcggttagct ccttcggtcc tccgatcgtt
     1141 gtcagaagta agttggccgc agtgttatca ctcatggtta tggcagcact gcataattct
     1201 cttactgtca tgccatccgt aagatgcttt tctgtgactg gtgagtactc aaccaagtca
     1261 ttctgagaat agtgtatgcg gcgaccgagt tgctcttgcc cggcgtcaat acgggataat
     1321 agtgtatcac atagcagaac tttaaaagtg ctcatcattg gaaaacgttc ttcggggcga
     1381 aaactctcaa ggatcttacc gctgttgaga tccagttcga tgtaacccac tcgtgcaccc
     1441 aactgatctt cagcatcttt tactttcacc agcgtttctg ggtgagcaaa aacaggaagg
     1501 caaaatgccg caaaaaaggg aataagggcg acacggaaat gttgaatact catactcttc
     1561 ctttttcaat gggtaataac tgatataatt aaattgaagc tctaatttgt gagtttagta
     1621 tacatgcatt tacttataat acagttatct tgactgattt ttccatggag ggcacagtta
     1681 agccgctaaa ggcattatcc gccaagtaca attttttact cttcgaagac agaaaatttg
     1741 ctgacattgg taatacagtc aaattgcagt actctgcggg tgtatacaga atagcagaat
     1801 gggcagacat tacgaatgca cacggtgtgg tgggcccagg tattgttagc ggtttgaagc
     1861 aggcggcaga agaagtaaca aaggaaccta gagggtttaa acccttttga tgttagcaga
     1921 attgtcatgc aagggctccc tatctactgg agaatatact aagggtactg ttgacattgc
     1981 gaagagcgac aaagattttg ttatcggctt tattgctcaa agagacatgg gtggaagaga
     2041 tgaaggttac gattggttga ttatgacacc cggtgtgggt ttagatgaca agggagacgc
     2101 attgggtcaa cagtatagaa ccgtggatga tgtggtctct acaggggaaa gccggcgaac
     2161 gtggcgagaa aggaagggaa gaaagcgaaa ggagcggggg ctagggcggt gggaagtgta
     2221 ggggtcacgc tgggcgtaac caccacaccc gccgcgctta atggggcgct acagggcgcg
     2281 tggggatgat ccactagtta gggataacag ggtaattaag gtttcagtca cactacggat
     2341 acttttacaa cgggagcagt tattcatagt cgtgcaatgt atgactttaa gatttgtgag
     2401 caggaagaaa agggagaatc ttctaacgat aaacccttga aaaactgggt agactacgct
     2461 atgttgagtt gctacgcagg ctgcacaatt acacgagaat gctcccgcct aggatttaag
     2521 gctaagggac gtgcaatgca gacgacagat ctaaatgacc gtgtcggtga agtgttcgcc
     2581 aaacttttcg gttaacacat gcagtgatgc acgcgcgatg gtgctaagtt acatatatat
     2641 atatatatat atatatatat atatatagcc atagtgatgt ctaagtaacc tttatggtat
     2701 atttcttaat gtggaaagat actagcgcgc gcacccacac acaagcttcg tcttttcttg
     2761 aagaaaagag gaagctcgct aaatgggatt ccactttccg ttccctgcca gctgatggaa
     2821 aaaggttagt ggaacgatga agaataaaaa gagagatcca ctgaggtgaa atttcagctg
     2881 acagcgagtt tcatgatcgt gatgaacaat ggtaacgagt tgtggctgtt gccagggagg
     2941 gtggttctca acttttaatg tatggccaaa tcgctacttg ggtttgttat ataacaaaga
     3001 agaaataatg aactgattct cttcctcctt cttgtccttt cttaattctg ttgtaattac
     3061 cttcctttgt aatttttttt gtaattattc ttcttaataa tccaaacaaa cacacatatt
     3121 acaataatgg tttccggagt cgggggtagt ggcggtggcc gtggcggtgg ccgtggcgga
     3181 gaagaagaac cgtcgtcaag tcacactcct aataaccgaa gaggaggaga acaagctcaa
     3241 tcgtcgggaa cgaaatctct cagaccaaga agcaacactg aatcaatgag caaagcaatt
     3301 caacagtaca ccgtcgacgc aagactccac gccgttttcg aacaatccgg cgaatcaggg
     3361 aaatcattcg actactcaca atcactcaaa acgacgacgt acggttcctc tgtacctgag
     3421 caacagatca cagcttatct ctctcgaatc cagcgaggtg gttacattca gcctttcgga
     3481 tgtatgatcg ccgtcgatga atccagtttc cggatcatcg gttacagtga aaacgccaga
     3541 gaaatgttag ggattatgcc tcaatctgtt cctactcttg agaaacctga gattctagct
     3601 atgggaactg atgtgagatc tttgttcact tcttcgagct cgattctact cgagcgtgct
     3661 ttcgttgctc gagagattac cttgttaaat ccggtttgga tacattccaa gaatactggt
     3721 aaaccgtttt acgccattct tcataggatt gatgttggtg ttgttattga tttagagcca
     3781 gctagaactg aagatcctgc gctttctatt gctggtgctg ttcaatcgca gaaactcgcg
     3841 gttcgtgcga tttctcagtt acaggctctt cctggtggag atattaagct tttgtgtgac
     3901 actgtcgtgg aaagtgtgag ggacttgact ggttatgatc gtgttatggt ttataagttt
     3961 catgaagatg agcatggaga agttgtagct gagagtaaac gagatgattt agagccttat
     4021 attggactgc attatcctgc tactgatatt cctcaagcgt caaggttctt gtttaagcag
     4081 aaccgtgtcc gaatgatagt agattgcaat gccacacctg ttcttgtggt ccaggacgat
     4141 aggctaactc agtctatgtg cttggttggt tctactctta gggctcctca tggttgtcac
     4201 tctcagtata tggctaacat gggatctatt gcgtctttag caatggcggt tataatcaat
     4261 ggaaatgaag atgatgggag caatgtagct agtggaagaa gctcgatgag gctttggggt
     4321 ttggttgttt gccatcacac ttcttctcgc tgcataccgt ttccgctaag gtatgcttgt
     4381 gagtttttga tgcaggcttt cggtttacag ttaaacatgg aattgcagtt agctttgcaa
     4441 atgtcagaga aacgcgtttt gagaacgcag acactgttat gtgatatgct tctgcgtgac
     4501 tcgcctgctg gaattgttac acagagtccc agtatcatgg acttagtgaa atgtgacggt
     4561 gcagcatttc tttaccacgg gaagtattac ccgttgggtg ttgctcctag tgaagttcag
     4621 ataaaagatg ttgtggagtg gttgcttgcg aatcatgcgg attcaaccgg attaagcact
     4681 gatagtttag gcgatgcggg gtatcccggt gcagctgcgt taggggatgc tgtgtgcggt
     4741 atggcagttg catatatcac aaaaagagac tttctttttt ggtttcgatc tcacactgcg
     4801 aaagaaatca aatggggagg cgctaagcat catccggagg ataaagatga tgggcaacga
     4861 atgcatcctc gttcgtcctt tcaggctttt cttgaagttg ttaagagccg gagtcagcca
     4921 tgggaaactg cggaaatgga tgcgattcac tcgctccagc ttattctgag agactctttt
     4981 aaagaatcta ggccattaaa gcgtaagaaa gggcgcgccg acgcgctgga cgatttcgat
     5041 ctcgacatgc tgggttctga tgccctcgat gactttgacc tggatatgtt gggaagcgac
     5101 gcattggatg actttgatct ggacatgctc ggctccgatg ctctggacga tttcgatctc
     5161 gatatgttat gagtctgaag aatgaatgat ttgatgattt ctttttccct ccatttttct
     5221 tactgaatat atcaatgata tagacttgta tagtttatta tttcaaatta agtagctata
     5281 tatagtcaag ataacgtttg tttgacacga ttacattatt cgtcgacatc ttttttcagc
     5341 ctgtcgtggt agcaatttga ggagtattat taattgaata ggttcatttt gcgctcgcat
     5401 aaacagtttt cgtcagggac agtatgttgg aatgagtggt aattaatggt gacatgacat
     5461 gttatagcaa taaccttgat gtttacatcg tagtttaatg tacaccccgc gaattcgttc
     5521 aagtaggagt gcaccaattg caaagggaaa agctgaatgg gcagttcgaa tacaataagt
     5581 gctatcctga atctctggtt gtgaaacatc caactggcac cgctggcttg aacaacaata
     5641 ccagccttcc aacttctgta aataacggcg gtacgccagt gccaccagta ccgttacctt
     5701 tcggtatacc tcctttcccc atgtttccaa tgcccttcat gcctccaacg gctactatca
     5761 caaatcctca tcaagctgac gcaagcccta agaaatgaat aacaatactg acagtactaa
     5821 ataattgcct acttggcttc acatacgttg catacgtcga tatagataat aatgataatg
     5881 acagcaggat tatcgtaata cgtaatagtt gaaaatctca aaaatgtgtg ggtcattacg
     5941 taaataatga taggaatggg attcttctat ttttcctttt tccattctag cagccgtcgg
     6001 gaaaacgtgg catcctctct ttcgggctca attggagtca cgctgccgtg agcatcctct
     6061 ctttccatat ctaacaactg agcacgtaac caatggaaaa gcatgagctt agcgttgctc
     6121 caaaaaagta ttggatggtt aataccattt gtctgttctc ttctgacttt gactcctcaa
     6181 aaaaaaaaaa tctacaatca acagatcgct tcaattacgc cctcacaaaa acttttttcc
     6241 ttcttcttcg cccacgttaa attttatccc tcatgttgtc taacggattt ctgcacttga
     6301 tttattataa aaagacaaag acataatact tctctatcaa tttcagttat tgttcttcct
     6361 tgcgttattc ttctgttctt ctttttcttt tgtcatatat aaccataacc aagtaataca
     6421 tattcaaaat gcctctgttt gagcttttca ggctcaccaa agctaagctt gaatctgctc
     6481 aagacaggaa cccttctcca cctgtagatg aagttgtgga gctggtgtgg gaaaatggtc
     6541 agatatcaac tcaaagtcag tcaagtagat cgaggaacat tcctccacca caagcaaact
     6601 cttctagagc tagagagatt ggaaatggct caaagacgac tatggtggac gagatcccta
     6661 tgtcagtgcc atcactaatg acgggtttga gtcaagacga tgactttgtt ccatggttga
     6721 atcatcatca tcaccccaaa aagaaacgta aggtgggccg cggaatggat aagaaatact
     6781 caataggctt agctatcggc acaaatagcg tcggatgggc ggtgatcact gatgaatata
     6841 aggttccgtc taaaaagttc aaggttctgg gaaatacaga ccgccacagt atcaaaaaaa
     6901 atcttatagg ggctctttta tttgacagtg gagagacagc ggaagcgact cgtctcaaac
     6961 ggacagctcg tagaaggtat acacgtcgga agaatcgtat ttgttatcta caggagattt
     7021 tttcaaatga gatggcgaaa gtagatgata gtttctttca tcgacttgaa gagtcttttt
     7081 tggtggaaga agacaagaag catgaacgtc atcctatttt tggaaatata gtagatgaag
     7141 ttgcttatca tgagaaatat ccaactatct atcatctgcg aaaaaaattg gtagattcta
     7201 ctgataaagc ggatttgcgc ttaatctatt tggccttagc gcatatgatt aagtttcgtg
     7261 gtcatttttt gattgaggga gatttaaatc ctgataatag tgatgtggac aaactattta
     7321 tccagttggt acaaacctac aatcaattat ttgaagaaaa ccctattaac gcaagtggag
     7381 tagatgctaa agcgattctt tctgcacgat tgagtaaatc aagacgatta gaaaatctca
     7441 ttgctcagct ccccggtgag aagaaaaatg gcttatttgg gaatctcatt gctttgtcat
     7501 tgggtttgac ccctaatttt aaatcaaatt ttgatttggc agaagatgct aaattacagc
     7561 tttcaaaaga tacttacgat gatgatttag ataatttatt ggcgcaaatt ggagatcaat
     7621 atgctgattt gtttttggca gctaagaatt tatcagatgc tattttactt tcagatatcc
     7681 taagagtaaa tactgaaata actaaggctc ccctatcagc ttcaatgatt aaacgctacg
     7741 atgaacatca tcaagacttg actcttttaa aagctttagt tcgacaacaa cttccagaaa
     7801 agtataaaga aatctttttt gatcaatcaa aaaacggata tgcaggttat attgatgggg
     7861 gagctagcca agaagaattt tataaattta tcaaaccaat tttagaaaaa atggatggta
     7921 ctgaggaatt attggtgaaa ctaaatcgtg aagatttgct gcgcaagcaa cggacctttg
     7981 acaacggctc tattccccat caaattcact tgggtgagct gcatgctatt ttgagaagac
     8041 aagaagactt ttatccattt ttaaaagaca atcgtgagaa gattgaaaaa atcttgactt
     8101 ttcgaattcc ttattatgtt ggtccattgg cgcgtggcaa tagtcgtttt gcatggatga
     8161 ctcggaagtc tgaagaaaca attaccccat ggaattttga agaagttgtc gataaaggtg
     8221 cttcagctca atcatttatt gaacgcatga caaactttga taaaaatctt ccaaatgaaa
     8281 aagtactacc aaaacatagt ttgctttatg agtattttac ggtttataac gaattgacaa
     8341 aggtcaaata tgttactgaa ggaatgcgaa aaccagcatt tctttcaggt gaacagaaga
     8401 aagccattgt tgatttactc ttcaaaacaa atcgaaaagt aaccgttaag caattaaaag
     8461 aagattattt caaaaaaata gaatgttttg atagtgttga aatttcagga gttgaagata
     8521 gatttaatgc ttcattaggt acctaccatg atttgctaaa aattattaaa gataaagatt
     8581 ttttggataa tgaagaaaat gaagatatct tagaggatat tgttttaaca ttgaccttat
     8641 ttgaagatag ggagatgatt gaggaaagac ttaaaacata tgctcacctc tttgatgata
     8701 aggtgatgaa acagcttaaa cgtcgccgtt atactggttg gggacgtttg tctcgaaaat
     8761 tgattaatgg tattagggat aagcaatctg gcaaaacaat attagatttt ttgaaatcag
     8821 atggttttgc caatcgcaat tttatgcagc tgatccatga tgatagtttg acatttaaag
     8881 aagacattca aaaagcacaa gtgtctggac aaggcgatag tttacatgaa catattgcaa
     8941 atttagctgg tagccctgct attaaaaaag gtattttaca gactgtaaaa gttgttgatg
     9001 aattggtcaa agtaatgggg cggcataagc cagaaaatat cgttattgaa atggcacgtg
     9061 aaaatcagac aactcaaaag ggccagaaaa attcgcgaga gcgtatgaaa cgaatcgaag
     9121 aaggtatcaa agaattagga agtcagattc ttaaagagca tcctgttgaa aatactcaat
     9181 tgcaaaatga aaagctctat ctctattatc tccaaaatgg aagagacatg tatgtggacc
     9241 aagaattaga tattaatcgt ttaagtgatt atgatgtcga tgccattgtt ccacaaagtt
     9301 tccttaaaga cgattcaata gacaataagg tcttaacgcg ttctgataaa aatcgtggta
     9361 aatcggataa cgttccaagt gaagaagtag tcaaaaagat gaaaaactat tggagacaac
     9421 ttctaaacgc caagttaatc actcaacgta agtttgataa tttaacgaaa gctgaacgtg
     9481 gaggtttgag tgaacttgat aaagctggtt ttatcaaacg ccaattggtt gaaactcgcc
     9541 aaatcactaa gcatgtggca caaattttgg atagtcgcat gaatactaaa tacgatgaaa
     9601 atgataaact tattcgagag gttaaagtga ttaccttaaa atctaaatta gtttctgact
     9661 tccgaaaaga tttccaattc tataaagtac gtgagattaa caattaccat catgcccatg
     9721 atgcgtatct aaatgccgtc gttggaactg ctttgattaa gaaatatcca aaacttgaat
     9781 cggagtttgt ctatggtgat tataaagttt atgatgttcg taaaatgatt gctaagtctg
     9841 agcaagaaat aggcaaagca accgcaaaat atttctttta ctctaatatc atgaacttct
     9901 tcaaaacaga aattacactt gcaaatggag agattcgcaa acgccctcta atcgaaacta
     9961 atggggaaac tggagaaatt gtctgggata aagggcgaga ttttgccaca gtgcgcaaag
    10021 tattgtccat gccccaagtc aatattgtca agaaaacaga agtacagaca ggcggattct
    10081 ccaaggagtc aattttacca aaaagaaatt cggacaagct tattgctcgt aaaaaagact
    10141 gggatccaaa aaaatatggt ggttttgata gtccaacggt agcttattca gtcctagtgg
    10201 ttgctaaggt ggaaaaaggg aaatcgaaga agttaaaatc cgttaaagag ttactaggga
    10261 tcacaattat ggaaagaagt tcctttgaaa aaaatccgat tgacttttta gaagctaaag
    10321 gatataagga agttaaaaaa gacttaatca ttaaactacc taaatatagt ctttttgagt
    10381 tagaaaacgg tcgtaaacgg atgctggcta gtgccggaga attacaaaaa ggaaatgagc
    10441 tggctctgcc aagcaaatat gtgaattttt tatatttagc tagtcattat gaaaagttga
    10501 agggtagtcc agaagataac gaacaaaaac aattgtttgt ggagcagcat aagcattatt
    10561 tagatgagat tattgagcaa atcagtgaat tttctaagcg tgttatttta gcagatgcca
    10621 atttagataa agttcttagt gcatataaca aacatagaga caaaccaata cgtgaacaag
    10681 cagaaaatat tattcattta tttacgttga cgaatcttgg agctcccgct gcttttaaat
    10741 attttgatac aacaattgat cgtaaacgat atacgtctac aaaagaagtt ttagatgcca
    10801 ctcttatcca tcaatccatc actggtcttt atgaaacacg cattgatttg agtcagctag
    10861 gaggtgaccc aattgccgga tccaaggcta gcccgaaaaa gaaacgcaaa gttgggcgcg
    10921 ccaccatgcc tctgtttgag cttttcaggc tcaccaaagc taagcttgaa tctgctcaag
    10981 acaggaaccc ttctccacct gtagatgaag ttgtggagct ggtgtgggaa aatggtcaga
    11041 tatcaactca aagtcagtca agtagatcga ggaacattcc tccaccacaa gcaaactctt
    11101 ctagagctag agagattgga aatggctcaa agacgactat ggtggacgag atccctatgt
    11161 cagtgccatc actaatgacg ggtttgagtc aagacgatga ctttgttcca tggttgaatc
    11221 atcattagag ttaattcaaa ttaattgata tagtttttta atgagtattg aatctgttta
    11281 gaaataatgg aatattattt ttatttattt atttatatta ttggtcggct cttttcttct
    11341 gaaggtcaat gacaaaatga tatgaaggaa ataatgattt ctaaaatttt acaacgtaag
    11401 atatttttac aaaagcctag ctcatctttt gtcatgcact attttactca cgcttgaaat
    11461 taacggccag tccactgcgg agtcatttca aagtcatcct aatcgatcta tcgtttttga
    11521 tagctcattt tggagttcgc gattgtcttc tgttattcac aactgtttta atttttattt
    11581 cattctggaa ctcttcgagt tctttgtaaa gtctttcata gtagcttact aactgtggga
    11641 atactcaggt atcgtaagat gcaagagttc gaatctctta gcaaccatta tttttttcct
    11701 caacataacg agaacacaca ggggcgctat cgcacagaat caaattcgat gactggaaat
    11761 tttttgttaa tttcagaggt cgcctgacgc atataccttt ttcaactgaa aaattgggag
    11821 aaaaaggaaa ggtgagaggc cggaaccggc ttttcatata gaatagagaa gcgttcatga
    11881 ctaaatgctt gcatcacaat acttgaagtt gacaatatta tttaaggacc tattgttttt
    11941 tccaataggt ggttagcaat cgtcttactt tctaactttt cttacctttt acatttcagc
    12001 aatatatata tatatttcaa ggatatacca ttctaatgtc tgcccctaag aagatcgtcg
    12061 ttttgccagg tgaccacgtt ggtcaagaaa tcacagccga agccattaag gttcttaaag
    12121 ctatttctga tgttcgttcc aatgtcaagt tcgatttcga aaatcattta attggtggtg
    12181 ctgctatcga tgctacaggt gtcccacttc cagatgaggc gctggaagcc tccaagaagg
    12241 ttgatgccgt tttgttaggt gctgtgggtg gtcctaaatg gggtacaggt agtgttagac
    12301 ctgaacaagg tttactaaaa atccgtaaag aacttcaatt gtacgccaac ttaagaccat
    12361 gtaactttgc atccgactct cttttagact tatctccaat caagccacaa tttgctaaag
    12421 gtactgactt cgttgttgtc agagaattag tgggaggtat ttactttggt aagagaaagg
    12481 aagacgatgg tgatggtgtc gcttgggata gtgaacaata caccgttcca gaagtgcaaa
    12541 gaatcacaag aatggccgct ttcatggccc tacaacatga gccaccattg cctatttggt
    12601 ccttggataa agctaatgtt ttggcctctt caagattatg gagaaaaact gtggaggaaa
    12661 ccatcaagaa cgaatttcct acattgaagg ttcaacatca attgattgat tctgccgcca
    12721 tgatcctagt taagaaccca acccacctaa atggtattat aatcaccagc aacatgtttg
    12781 gtgatatcat ctccgatgaa gcctccgtta tcccaggttc cttgggtttg ttgccatctg
    12841 cgtccttggc ctctttgcca gacaagaaca ccgcatttgg tttgtacgaa ccatgccacg
    12901 gttctgctcc agatttgcca aagaataagg ttgaccctat cgccactatc ttgtctgctg
    12961 caatgatgtt gaaattgtca ttgaacttgc ctgaagaagg taaggccatt gaagatgcag
    13021 ttaaaaaggt tttggatgca ggtatcagaa ctggtgattt aggtggttcc aacagtacca
    13081 ccgaagtcgg tgatgctgtc gccgaagaag ttaagaaaat ccttgcttaa aaagattctc
    13141 tttttttatg atatttgtac ataaacttta taaatgaaat tcataataga aacgacacga
    13201 aattacaaaa tggaatatgt tcatagggta gtattgcgtg tgatacttca ggagaaccgt
    13261 tattccgtaa aactacagtc aattaccctg ttatccctac ggccctgcat taatgaatcg
    13321 gccaacgcgc ggggagaggc ggtttgcgta ttgggcgctc ttccgcttcc tcgctcactg
    13381 actcgctgcg ctcggtcgtt cggctgcggc gagcggtatc agctcactca aaggcggtaa
    13441 tacggttatc cacagaatca ggggataacg caggaaagaa catgtgagca aaaggccagc
    13501 aaaagcccag gaaccgtaaa aaggccgcgt tgctggcgtt tttccatagg ctccgccccc
    13561 ctgacgagca tcacaaaaat cgacgctcaa gtcagaggtg gcgaaac
//
