# Supplementary material for: PhiReX 2.0: A Programmable and Red Light-Regulated CRISPR-dCas9 System for the Activation of Endogenous Genes in Saccharomyces cerevisiae
Source: ACS Synth Biol. 2023 Apr 4;12(4):1046–57. doi: 10.1021/acssynbio.2c00517 (PMC10127447; doi:10.1021/acssynbio.2c00517)
Supplement: Supplementary file 2 — sb2c00517_si_002.zip [file sb2c00517_si_002.zip › pGY004.gb]

LOCUS       Exported               14522 bp DNA     circular SYN 13-MAY-2022
DEFINITION  synthetic circular DNA
ACCESSION   .
VERSION     .
KEYWORDS    pGY004
SOURCE      synthetic DNA construct
  ORGANISM  synthetic DNA construct
REFERENCE   1  (bases 1 to 14522)
  AUTHORS   .
  TITLE     Direct Submission
  JOURNAL   Exported May 13, 2022 from SnapGene 6.0.2
            https://www.snapgene.com
FEATURES             Location/Qualifiers
     source          1..14522
                     /mol_type="other DNA"
                     /organism="synthetic DNA construct"
     CDS             complement(693..1553)
                     /label=Carb
                     /label=ORF frame 3
     misc_feature    1647..2144
                     /label=ura3 buffer
     misc_feature    1895..1902
                     /label=PmeI
                     /note="restriction site"
     misc_feature    2299..2316
                     /label=I-SceI
                     /note="restriction site"
     Region          2317..2366
                     /label=B0*
     promoter        2367..3126
                     /label=GMP1-Pro
     CDS             3127..4989
                     /label=PhyBNT
     CDS             4990..5010
                     /label=Cdc1-NLS
     CDS             5020..5169
                     /label=VP64-AD
     terminator      5173..5572
                     /label=GMP1-Ter
     Region          5573..5608
                     /label=B1*
     promoter        5609..6428
                     /label=FBA1-Pro
     CDS             6429..8000
                     /label=PIF3
     CDS             8007..8027
                     /label=SV40-NLSa
     CDS             8037..12140
                     /label=dCas9
     terminator      12144..12545
                     /label=FBA1-Ter
     promoter        12546..12950
                     /label=LEU2 promoter
     CDS             12951..14045
                     /product="LEU2"
                     /label=LEU2
     misc_feature    12951..13001
                     /label=BR*
                     /note="BR*"
     Region          14147..14196
                     /label=C0*
     misc_feature    14197..14214
                     /label=I-SceI
                     /note="restriction site"
     misc_feature    complement(join(14441..14522,1..538))
                     /label=pBR322_origin
ORIGIN
        1 ccgacaggac tataaagata ccaggcgttt ccccctggaa gctccctcgt gcgctctcct
       61 gttccgaccc tgccgcttac cggatacctg tccgcctttc tcccttcggg aagcgtggcg
      121 ctttctcata gctcacgctg taggtatctc agttcggtgt aggtcgttcg ctccaagctg
      181 ggctgtgtgc acgaaccccc cgttcagccc gaccgctgcg ccttatccgg taactatcgt
      241 cttgagtcca acccggtaag acacgactta tcgccactgg cagcagccac tggtaacagg
      301 attagcagag cgaggtatgt aggcggtgct acagagttct tgaagtggtg gcctaactac
      361 ggctacacta gaaggacagt atttggtatc tgcgctctgc tgaagccagt taccttcgga
      421 aaaagagttg gtagctcttg atccggcaaa caaaccaccg ctggtagcgg tggttttttt
      481 gtttgcaagc agcagattac gcgcagaaaa aaaggatctc aagaagatcc tttgatcttt
      541 tctacggggt ctgacgctca gtggaacgaa aactcacgtt aagggatttt ggtcatgaga
      601 ttatcaaaaa ggatcttcac ctagatcctt ttaaattaaa aatgaagttt taaatcaatc
      661 taaagtatat atgagtaaac ttggtctgac agttaccaat gcttaatcag tgaggcacct
      721 atctcagcga tctgtctatt tcgttcatcc atagttgcct gactccccgt cgtgtagata
      781 actacgatac gggagcgctt accatctggc cccagtgctg caatgatacc gcgagaccca
      841 cgctcaccgg ctccagattt atcagcaata aaccagccag ccggaagggc cgagcgcaga
      901 agtggtcctg caactttatc cgcctccatc cagtctatta attgttgccg ggaagctaga
      961 gtaagtagtt cgccagttaa tagtttgcgc aacgttgttg gcattgctac aggcatcgtg
     1021 gtgtcactct cgtcgtttgg tatggcttca ttcagctccg gttcccaacg atcaaggcga
     1081 gttacatgat cccccatgtt gtgcaaaaaa gcggttagct ccttcggtcc tccgatcgtt
     1141 gtcagaagta agttggccgc agtgttatca ctcatggtta tggcagcact gcataattct
     1201 cttactgtca tgccatccgt aagatgcttt tctgtgactg gtgagtactc aaccaagtca
     1261 ttctgagaat agtgtatgcg gcgaccgagt tgctcttgcc cggcgtcaat acgggataat
     1321 agtgtatcac atagcagaac tttaaaagtg ctcatcattg gaaaacgttc ttcggggcga
     1381 aaactctcaa ggatcttacc gctgttgaga tccagttcga tgtaacccac tcgtgcaccc
     1441 aactgatctt cagcatcttt tactttcacc agcgtttctg ggtgagcaaa aacaggaagg
     1501 caaaatgccg caaaaaaggg aataagggcg acacggaaat gttgaatact catactcttc
     1561 ctttttcaat gggtaataac tgatataatt aaattgaagc tctaatttgt gagtttagta
     1621 tacatgcatt tacttataat acagttatct tgactgattt ttccatggag ggcacagtta
     1681 agccgctaaa ggcattatcc gccaagtaca attttttact cttcgaagac agaaaatttg
     1741 ctgacattgg taatacagtc aaattgcagt actctgcggg tgtatacaga atagcagaat
     1801 gggcagacat tacgaatgca cacggtgtgg tgggcccagg tattgttagc ggtttgaagc
     1861 aggcggcaga agaagtaaca aaggaaccta gagggtttaa acccttttga tgttagcaga
     1921 attgtcatgc aagggctccc tatctactgg agaatatact aagggtactg ttgacattgc
     1981 gaagagcgac aaagattttg ttatcggctt tattgctcaa agagacatgg gtggaagaga
     2041 tgaaggttac gattggttga ttatgacacc cggtgtgggt ttagatgaca agggagacgc
     2101 attgggtcaa cagtatagaa ccgtggatga tgtggtctct acaggggaaa gccggcgaac
     2161 gtggcgagaa aggaagggaa gaaagcgaaa ggagcggggg ctagggcggt gggaagtgta
     2221 ggggtcacgc tgggcgtaac caccacaccc gccgcgctta atggggcgct acagggcgcg
     2281 tggggatgat ccactagtta gggataacag ggtaattaag gtttcagtca cactacggat
     2341 acttttacaa cgggagcagt tattcatagt cgtgcaatgt atgactttaa gatttgtgag
     2401 caggaagaaa agggagaatc ttctaacgat aaacccttga aaaactgggt agactacgct
     2461 atgttgagtt gctacgcagg ctgcacaatt acacgagaat gctcccgcct aggatttaag
     2521 gctaagggac gtgcaatgca gacgacagat ctaaatgacc gtgtcggtga agtgttcgcc
     2581 aaacttttcg gttaacacat gcagtgatgc acgcgcgatg gtgctaagtt acatatatat
     2641 atatatatat atatatatat atatatagcc atagtgatgt ctaagtaacc tttatggtat
     2701 atttcttaat gtggaaagat actagcgcgc gcacccacac acaagcttcg tcttttcttg
     2761 aagaaaagag gaagctcgct aaatgggatt ccactttccg ttccctgcca gctgatggaa
     2821 aaaggttagt ggaacgatga agaataaaaa gagagatcca ctgaggtgaa atttcagctg
     2881 acagcgagtt tcatgatcgt gatgaacaat ggtaacgagt tgtggctgtt gccagggagg
     2941 gtggttctca acttttaatg tatggccaaa tcgctacttg ggtttgttat ataacaaaga
     3001 agaaataatg aactgattct cttcctcctt cttgtccttt cttaattctg ttgtaattac
     3061 cttcctttgt aatttttttt gtaattattc ttcttaataa tccaaacaaa cacacatatt
     3121 acaataatgg tttccggagt cgggggtagt ggcggtggcc gtggcggtgg ccgtggcgga
     3181 gaagaagaac cgtcgtcaag tcacactcct aataaccgaa gaggaggaga acaagctcaa
     3241 tcgtcgggaa cgaaatctct cagaccaaga agcaacactg aatcaatgag caaagcaatt
     3301 caacagtaca ccgtcgacgc aagactccac gccgttttcg aacaatccgg cgaatcaggg
     3361 aaatcattcg actactcaca atcactcaaa acgacgacgt acggttcctc tgtacctgag
     3421 caacagatca cagcttatct ctctcgaatc cagcgaggtg gttacattca gcctttcgga
     3481 tgtatgatcg ccgtcgatga atccagtttc cggatcatcg gttacagtga aaacgccaga
     3541 gaaatgttag ggattatgcc tcaatctgtt cctactcttg agaaacctga gattctagct
     3601 atgggaactg atgtgagatc tttgttcact tcttcgagct cgattctact cgagcgtgct
     3661 ttcgttgctc gagagattac cttgttaaat ccggtttgga tacattccaa gaatactggt
     3721 aaaccgtttt acgccattct tcataggatt gatgttggtg ttgttattga tttagagcca
     3781 gctagaactg aagatcctgc gctttctatt gctggtgctg ttcaatcgca gaaactcgcg
     3841 gttcgtgcga tttctcagtt acaggctctt cctggtggag atattaagct tttgtgtgac
     3901 actgtcgtgg aaagtgtgag ggacttgact ggttatgatc gtgttatggt ttataagttt
     3961 catgaagatg agcatggaga agttgtagct gagagtaaac gagatgattt agagccttat
     4021 attggactgc attatcctgc tactgatatt cctcaagcgt caaggttctt gtttaagcag
     4081 aaccgtgtcc gaatgatagt agattgcaat gccacacctg ttcttgtggt ccaggacgat
     4141 aggctaactc agtctatgtg cttggttggt tctactctta gggctcctca tggttgtcac
     4201 tctcagtata tggctaacat gggatctatt gcgtctttag caatggcggt tataatcaat
     4261 ggaaatgaag atgatgggag caatgtagct agtggaagaa gctcgatgag gctttggggt
     4321 ttggttgttt gccatcacac ttcttctcgc tgcataccgt ttccgctaag gtatgcttgt
     4381 gagtttttga tgcaggcttt cggtttacag ttaaacatgg aattgcagtt agctttgcaa
     4441 atgtcagaga aacgcgtttt gagaacgcag acactgttat gtgatatgct tctgcgtgac
     4501 tcgcctgctg gaattgttac acagagtccc agtatcatgg acttagtgaa atgtgacggt
     4561 gcagcatttc tttaccacgg gaagtattac ccgttgggtg ttgctcctag tgaagttcag
     4621 ataaaagatg ttgtggagtg gttgcttgcg aatcatgcgg attcaaccgg attaagcact
     4681 gatagtttag gcgatgcggg gtatcccggt gcagctgcgt taggggatgc tgtgtgcggt
     4741 atggcagttg catatatcac aaaaagagac tttctttttt ggtttcgatc tcacactgcg
     4801 aaagaaatca aatggggagg cgctaagcat catccggagg ataaagatga tgggcaacga
     4861 atgcatcctc gttcgtcctt tcaggctttt cttgaagttg ttaagagccg gagtcagcca
     4921 tgggaaactg cggaaatgga tgcgattcac tcgctccagc ttattctgag agactctttt
     4981 aaagaatcta ggccattaaa gcgtaagaaa gggcgcgccg acgcgctgga cgatttcgat
     5041 ctcgacatgc tgggttctga tgccctcgat gactttgacc tggatatgtt gggaagcgac
     5101 gcattggatg actttgatct ggacatgctc ggctccgatg ctctggacga tttcgatctc
     5161 gatatgttat gagtctgaag aatgaatgat ttgatgattt ctttttccct ccatttttct
     5221 tactgaatat atcaatgata tagacttgta tagtttatta tttcaaatta agtagctata
     5281 tatagtcaag ataacgtttg tttgacacga ttacattatt cgtcgacatc ttttttcagc
     5341 ctgtcgtggt agcaatttga ggagtattat taattgaata ggttcatttt gcgctcgcat
     5401 aaacagtttt cgtcagggac agtatgttgg aatgagtggt aattaatggt gacatgacat
     5461 gttatagcaa taaccttgat gtttacatcg tagtttaatg tacaccccgc gaattcgttc
     5521 aagtaggagt gcaccaattg caaagggaaa agctgaatgg gcagttcgaa tacaataagt
     5581 gctatcctga atctctggtt gtgaaacatc caactggcac cgctggcttg aacaacaata
     5641 ccagccttcc aacttctgta aataacggcg gtacgccagt gccaccagta ccgttacctt
     5701 tcggtatacc tcctttcccc atgtttccaa tgcccttcat gcctccaacg gctactatca
     5761 caaatcctca tcaagctgac gcaagcccta agaaatgaat aacaatactg acagtactaa
     5821 ataattgcct acttggcttc acatacgttg catacgtcga tatagataat aatgataatg
     5881 acagcaggat tatcgtaata cgtaatagtt gaaaatctca aaaatgtgtg ggtcattacg
     5941 taaataatga taggaatggg attcttctat ttttcctttt tccattctag cagccgtcgg
     6001 gaaaacgtgg catcctctct ttcgggctca attggagtca cgctgccgtg agcatcctct
     6061 ctttccatat ctaacaactg agcacgtaac caatggaaaa gcatgagctt agcgttgctc
     6121 caaaaaagta ttggatggtt aataccattt gtctgttctc ttctgacttt gactcctcaa
     6181 aaaaaaaaaa tctacaatca acagatcgct tcaattacgc cctcacaaaa acttttttcc
     6241 ttcttcttcg cccacgttaa attttatccc tcatgttgtc taacggattt ctgcacttga
     6301 tttattataa aaagacaaag acataatact tctctatcaa tttcagttat tgttcttcct
     6361 tgcgttattc ttctgttctt ctttttcttt tgtcatatat aaccataacc aagtaataca
     6421 tattcaaaat gcctctgttt gagcttttca ggctcaccaa agctaagctt gaatctgctc
     6481 aagacaggaa cccttctcca cctgtagatg aagttgtgga gctggtgtgg gaaaatggtc
     6541 agatatcaac tcaaagtcag tcaagtagat cgaggaacat tcctccacca caagcaaact
     6601 cttctagagc tagagagatt ggaaatggct caaagacgac tatggtggac gagatcccta
     6661 tgtcagtgcc atcactaatg acgggtttga gtcaagacga tgactttgtt ccatggttga
     6721 atcatcatcc ctcccttgat ggatattgct ctgatttctt gcgtgatgtg tcgtctcctg
     6781 ttactgtcaa cgagcaagag agtgatatgg cggtaaacca aactgctttc ccgttgtttc
     6841 agagaagaaa ggatggcaat gaatcagctc ctgctgcttc ttcgtcgcag tataacggtt
     6901 tccaatcgca ttctctgtat ggaagtgata gagctagaga tcttcctagc caacaaacca
     6961 atccggatcg gtttactcag acgcaggaac cactaattac tagtaacaag cctagtttgg
     7021 tcaacttttc acatttctta cgccctgcaa cttttgcgaa gactactaat aataaccttc
     7081 atgacactaa agaaaagagt cctcaaagcc cgccaaatgt gtttcagacc agagttcttg
     7141 gagctaaaga ctctgaagat aaggttctta acgagtctgt tgcttctgct acgcctaaag
     7201 ataaccaaaa ggcttgccta atatcagagg actcatgtag aaaagaccaa gagagtgaaa
     7261 aagcagttgt atgttcttct gttggctcgg gtaatagtct cgatggccca tccgaaagtc
     7321 cttcactttc tttaaagaga aagcattcga atattcaaga cattgactgt catagtgaag
     7381 atgtggaaga agaatcagga gatggaagaa aggaagcagg tccatctcga acgggtttgg
     7441 gttcaaagag aagccgctct gcagaagtgc ataatctgtc tgaaaggaga cggcgtgata
     7501 ggatcaacga gaagatgcgt gccctgcaag aactcattcc aaactgtaac aaggtggaca
     7561 aagcttcgat gctagatgaa gccatcgagt atctcaagtc actccaactt caagtgcaga
     7621 tcatgtcaat ggcgtctggt tactatctgc caccggcggt tatgttccca ccgggtatgg
     7681 ggcattaccc ggcagcagct gctgcaatgg caatgggtat gggaatgcct tatgcaatgg
     7741 gcttgcctga tttgagccgt ggtggttcat cggttaacca cggaccacag ttccaagtct
     7801 cggggatgca acaacaacca gtggcgatgg gtattccacg tgtctctggt ggtggtatct
     7861 ttgccggttc ttcgacgatt ggcaatggct cgactagaga tttatctggt tctaaagatc
     7921 aaacaacgac gaataacaac agtaacttga aaccaataaa gagaaaacag gggtcttctg
     7981 atcagttttg tggatcgtcg catcacccca aaaagaaacg taaggtgggc cgcggaatgg
     8041 ataagaaata ctcaataggc ttagctatcg gcacaaatag cgtcggatgg gcggtgatca
     8101 ctgatgaata taaggttccg tctaaaaagt tcaaggttct gggaaataca gaccgccaca
     8161 gtatcaaaaa aaatcttata ggggctcttt tatttgacag tggagagaca gcggaagcga
     8221 ctcgtctcaa acggacagct cgtagaaggt atacacgtcg gaagaatcgt atttgttatc
     8281 tacaggagat tttttcaaat gagatggcga aagtagatga tagtttcttt catcgacttg
     8341 aagagtcttt tttggtggaa gaagacaaga agcatgaacg tcatcctatt tttggaaata
     8401 tagtagatga agttgcttat catgagaaat atccaactat ctatcatctg cgaaaaaaat
     8461 tggtagattc tactgataaa gcggatttgc gcttaatcta tttggcctta gcgcatatga
     8521 ttaagtttcg tggtcatttt ttgattgagg gagatttaaa tcctgataat agtgatgtgg
     8581 acaaactatt tatccagttg gtacaaacct acaatcaatt atttgaagaa aaccctatta
     8641 acgcaagtgg agtagatgct aaagcgattc tttctgcacg attgagtaaa tcaagacgat
     8701 tagaaaatct cattgctcag ctccccggtg agaagaaaaa tggcttattt gggaatctca
     8761 ttgctttgtc attgggtttg acccctaatt ttaaatcaaa ttttgatttg gcagaagatg
     8821 ctaaattaca gctttcaaaa gatacttacg atgatgattt agataattta ttggcgcaaa
     8881 ttggagatca atatgctgat ttgtttttgg cagctaagaa tttatcagat gctattttac
     8941 tttcagatat cctaagagta aatactgaaa taactaaggc tcccctatca gcttcaatga
     9001 ttaaacgcta cgatgaacat catcaagact tgactctttt aaaagcttta gttcgacaac
     9061 aacttccaga aaagtataaa gaaatctttt ttgatcaatc aaaaaacgga tatgcaggtt
     9121 atattgatgg gggagctagc caagaagaat tttataaatt tatcaaacca attttagaaa
     9181 aaatggatgg tactgaggaa ttattggtga aactaaatcg tgaagatttg ctgcgcaagc
     9241 aacggacctt tgacaacggc tctattcccc atcaaattca cttgggtgag ctgcatgcta
     9301 ttttgagaag acaagaagac ttttatccat ttttaaaaga caatcgtgag aagattgaaa
     9361 aaatcttgac ttttcgaatt ccttattatg ttggtccatt ggcgcgtggc aatagtcgtt
     9421 ttgcatggat gactcggaag tctgaagaaa caattacccc atggaatttt gaagaagttg
     9481 tcgataaagg tgcttcagct caatcattta ttgaacgcat gacaaacttt gataaaaatc
     9541 ttccaaatga aaaagtacta ccaaaacata gtttgcttta tgagtatttt acggtttata
     9601 acgaattgac aaaggtcaaa tatgttactg aaggaatgcg aaaaccagca tttctttcag
     9661 gtgaacagaa gaaagccatt gttgatttac tcttcaaaac aaatcgaaaa gtaaccgtta
     9721 agcaattaaa agaagattat ttcaaaaaaa tagaatgttt tgatagtgtt gaaatttcag
     9781 gagttgaaga tagatttaat gcttcattag gtacctacca tgatttgcta aaaattatta
     9841 aagataaaga ttttttggat aatgaagaaa atgaagatat cttagaggat attgttttaa
     9901 cattgacctt atttgaagat agggagatga ttgaggaaag acttaaaaca tatgctcacc
     9961 tctttgatga taaggtgatg aaacagctta aacgtcgccg ttatactggt tggggacgtt
    10021 tgtctcgaaa attgattaat ggtattaggg ataagcaatc tggcaaaaca atattagatt
    10081 ttttgaaatc agatggtttt gccaatcgca attttatgca gctgatccat gatgatagtt
    10141 tgacatttaa agaagacatt caaaaagcac aagtgtctgg acaaggcgat agtttacatg
    10201 aacatattgc aaatttagct ggtagccctg ctattaaaaa aggtatttta cagactgtaa
    10261 aagttgttga tgaattggtc aaagtaatgg ggcggcataa gccagaaaat atcgttattg
    10321 aaatggcacg tgaaaatcag acaactcaaa agggccagaa aaattcgcga gagcgtatga
    10381 aacgaatcga agaaggtatc aaagaattag gaagtcagat tcttaaagag catcctgttg
    10441 aaaatactca attgcaaaat gaaaagctct atctctatta tctccaaaat ggaagagaca
    10501 tgtatgtgga ccaagaatta gatattaatc gtttaagtga ttatgatgtc gatgccattg
    10561 ttccacaaag tttccttaaa gacgattcaa tagacaataa ggtcttaacg cgttctgata
    10621 aaaatcgtgg taaatcggat aacgttccaa gtgaagaagt agtcaaaaag atgaaaaact
    10681 attggagaca acttctaaac gccaagttaa tcactcaacg taagtttgat aatttaacga
    10741 aagctgaacg tggaggtttg agtgaacttg ataaagctgg ttttatcaaa cgccaattgg
    10801 ttgaaactcg ccaaatcact aagcatgtgg cacaaatttt ggatagtcgc atgaatacta
    10861 aatacgatga aaatgataaa cttattcgag aggttaaagt gattacctta aaatctaaat
    10921 tagtttctga cttccgaaaa gatttccaat tctataaagt acgtgagatt aacaattacc
    10981 atcatgccca tgatgcgtat ctaaatgccg tcgttggaac tgctttgatt aagaaatatc
    11041 caaaacttga atcggagttt gtctatggtg attataaagt ttatgatgtt cgtaaaatga
    11101 ttgctaagtc tgagcaagaa ataggcaaag caaccgcaaa atatttcttt tactctaata
    11161 tcatgaactt cttcaaaaca gaaattacac ttgcaaatgg agagattcgc aaacgccctc
    11221 taatcgaaac taatggggaa actggagaaa ttgtctggga taaagggcga gattttgcca
    11281 cagtgcgcaa agtattgtcc atgccccaag tcaatattgt caagaaaaca gaagtacaga
    11341 caggcggatt ctccaaggag tcaattttac caaaaagaaa ttcggacaag cttattgctc
    11401 gtaaaaaaga ctgggatcca aaaaaatatg gtggttttga tagtccaacg gtagcttatt
    11461 cagtcctagt ggttgctaag gtggaaaaag ggaaatcgaa gaagttaaaa tccgttaaag
    11521 agttactagg gatcacaatt atggaaagaa gttcctttga aaaaaatccg attgactttt
    11581 tagaagctaa aggatataag gaagttaaaa aagacttaat cattaaacta cctaaatata
    11641 gtctttttga gttagaaaac ggtcgtaaac ggatgctggc tagtgccgga gaattacaaa
    11701 aaggaaatga gctggctctg ccaagcaaat atgtgaattt tttatattta gctagtcatt
    11761 atgaaaagtt gaagggtagt ccagaagata acgaacaaaa acaattgttt gtggagcagc
    11821 ataagcatta tttagatgag attattgagc aaatcagtga attttctaag cgtgttattt
    11881 tagcagatgc caatttagat aaagttctta gtgcatataa caaacataga gacaaaccaa
    11941 tacgtgaaca agcagaaaat attattcatt tatttacgtt gacgaatctt ggagctcccg
    12001 ctgcttttaa atattttgat acaacaattg atcgtaaacg atatacgtct acaaaagaag
    12061 ttttagatgc cactcttatc catcaatcca tcactggtct ttatgaaaca cgcattgatt
    12121 tgagtcagct aggaggtgac tagagttaat tcaaattaat tgatatagtt ttttaatgag
    12181 tattgaatct gtttagaaat aatggaatat tatttttatt tatttattta tattattggt
    12241 cggctctttt cttctgaagg tcaatgacaa aatgatatga aggaaataat gatttctaaa
    12301 attttacaac gtaagatatt tttacaaaag cctagctcat cttttgtcat gcactatttt
    12361 actcacgctt gaaattaacg gccagtccac tgcggagtca tttcaaagtc atcctaatcg
    12421 atctatcgtt tttgatagct cattttggag ttcgcgattg tcttctgtta ttcacaactg
    12481 ttttaatttt tatttcattc tggaactctt cgagttcttt gtaaagtctt tcatagtagc
    12541 ttactaactg tgggaatact caggtatcgt aagatgcaag agttcgaatc tcttagcaac
    12601 cattattttt ttcctcaaca taacgagaac acacaggggc gctatcgcac agaatcaaat
    12661 tcgatgactg gaaatttttt gttaatttca gaggtcgcct gacgcatata cctttttcaa
    12721 ctgaaaaatt gggagaaaaa ggaaaggtga gaggccggaa ccggcttttc atatagaata
    12781 gagaagcgtt catgactaaa tgcttgcatc acaatacttg aagttgacaa tattatttaa
    12841 ggacctattg ttttttccaa taggtggtta gcaatcgtct tactttctaa cttttcttac
    12901 cttttacatt tcagcaatat atatatatat ttcaaggata taccattcta atgtctgccc
    12961 ctaagaagat cgtcgttttg ccaggtgacc acgttggtca agaaatcaca gccgaagcca
    13021 ttaaggttct taaagctatt tctgatgttc gttccaatgt caagttcgat ttcgaaaatc
    13081 atttaattgg tggtgctgct atcgatgcta caggtgtccc acttccagat gaggcgctgg
    13141 aagcctccaa gaaggttgat gccgttttgt taggtgctgt gggtggtcct aaatggggta
    13201 caggtagtgt tagacctgaa caaggtttac taaaaatccg taaagaactt caattgtacg
    13261 ccaacttaag accatgtaac tttgcatccg actctctttt agacttatct ccaatcaagc
    13321 cacaatttgc taaaggtact gacttcgttg ttgtcagaga attagtggga ggtatttact
    13381 ttggtaagag aaaggaagac gatggtgatg gtgtcgcttg ggatagtgaa caatacaccg
    13441 ttccagaagt gcaaagaatc acaagaatgg ccgctttcat ggccctacaa catgagccac
    13501 cattgcctat ttggtccttg gataaagcta atgttttggc ctcttcaaga ttatggagaa
    13561 aaactgtgga ggaaaccatc aagaacgaat ttcctacatt gaaggttcaa catcaattga
    13621 ttgattctgc cgccatgatc ctagttaaga acccaaccca cctaaatggt attataatca
    13681 ccagcaacat gtttggtgat atcatctccg atgaagcctc cgttatccca ggttccttgg
    13741 gtttgttgcc atctgcgtcc ttggcctctt tgccagacaa gaacaccgca tttggtttgt
    13801 acgaaccatg ccacggttct gctccagatt tgccaaagaa taaggttgac cctatcgcca
    13861 ctatcttgtc tgctgcaatg atgttgaaat tgtcattgaa cttgcctgaa gaaggtaagg
    13921 ccattgaaga tgcagttaaa aaggttttgg atgcaggtat cagaactggt gatttaggtg
    13981 gttccaacag taccaccgaa gtcggtgatg ctgtcgccga agaagttaag aaaatccttg
    14041 cttaaaaaga ttctcttttt ttatgatatt tgtacataaa ctttataaat gaaattcata
    14101 atagaaacga cacgaaatta caaaatggaa tatgttcata gggtagtatt gcgtgtgata
    14161 cttcaggaga accgttattc cgtaaaacta cagtcaatta ccctgttatc cctacggccc
    14221 tgcattaatg aatcggccaa cgcgcgggga gaggcggttt gcgtattggg cgctcttccg
    14281 cttcctcgct cactgactcg ctgcgctcgg tcgttcggct gcggcgagcg gtatcagctc
    14341 actcaaaggc ggtaatacgg ttatccacag aatcagggga taacgcagga aagaacatgt
    14401 gagcaaaagg ccagcaaaag cccaggaacc gtaaaaaggc cgcgttgctg gcgtttttcc
    14461 ataggctccg cccccctgac gagcatcaca aaaatcgacg ctcaagtcag aggtggcgaa
    14521 ac
//
