# Supplementary material for: PhiReX 2.0: A Programmable and Red Light-Regulated CRISPR-dCas9 System for the Activation of Endogenous Genes in Saccharomyces cerevisiae
Source: ACS Synth Biol. 2023 Apr 4;12(4):1046–57. doi: 10.1021/acssynbio.2c00517 (PMC10127447; doi:10.1021/acssynbio.2c00517)
Supplement: Supplementary file 2 — sb2c00517_si_002.zip [file sb2c00517_si_002.zip › pGY005.gbk]

LOCUS       pGY005      7841 bp    DNA     circular UNA 
ACCESSION   pran00002
VERSION     pran00002
KEYWORDS    .
FEATURES             Location/Qualifiers
     Region          1..36
                     /label="B1*"
     rep_origin      86..705
                     /label="pBR322_origin"
     CDS             complement(818..1618)
                     /translation="MSKATYKERAATHPSPVAAKLFNIMHEKQTNLCASLDVRTTKEL
                     LELVEALGPKICLLKTHVDILTDFSMEGTVKPLKALSAKYNFLLFEDRKFADIGNTVK
                     LQYSAGVYRIAEWADITNAHGVVGPGIVSGLKQAAEEVTKEPRGLLMLAELSCKGSLS
                     TGEYTKGTVDIAKSDKDFVIGFIAQRDMGGRDEGYDWLIMTPGVGLDDKGDALGQQYR
                     TVDDVVSTGSDIIIVGRGLFAKGRDAKVEGERYRKAGWEAYLRRCGQQN*"
                     /label="URA3"
     rep_origin      1848..3319
                     /label="2micron_origin"
                     /translation="MSTVPLVYSPVDREPLHDNSANIKRPLGSFVTSSAACFKPLTIP
                     GPTTPCAFVMSAHSAILYTPAEYCNLTVLPMSANFLSSKSKKLYLADNAFSGLTVPSM
                     EKSVKISTCVFSKQILGPNASTNSSNSLVVRTSNEAHKFVCFSCMILNSLAATGLG*"
     CDS             complement(3664..4458)
                     /label="Kana"
     Region          4672..4721
                     /label="B0*"
     promoter        4722..5394
                     /label="TDH3-Pro"
     CDS             5395..7257
                     /label="PhyBNT"
     CDS             7258..7278
                     /label="Cdc1-NLS"
     CDS             7288..7437
                     /label="VP64AD"
     terminator      7441..7841
                     /label="ADH3-ter"
                     /label="TDH3-ter"
ORIGIN
        1 CAATAAGTGC TATCCTGAAT CTCTGGTTGT GAAACAATTT AAATGGCGCG CCGTTTAAAC
       61 CCTGCAGGGG CCGGCCCCGT AGAAAAGATC AAAGGATCTT CTTGAGATCC TTTTTTTCTG
      121 CGCGTAATCT GCTGCTTGCA AACAAAAAAA CCACCGCTAC CAGCGGTGGT TTGTTTGCCG
      181 GATCAAGAGC TACCAACTCT TTTTCCGAAG GTAACTGGCT TCAGCAGAGC GCAGATACCA
      241 AATACTGTTC TTCTAGTGTA GCCGTAGTTA GGCCACCACT TCAAGAACTC TGTAGCACCG
      301 CCTACATACC TCGCTCTGCT AATCCTGTTA CCAGTGGCTG CTGCCAGTGG CGATAAGTCG
      361 TGTCTTACCG GGTTGGACTC AAGACGATAG TTACCGGATA AGGCGCAGCG GTCGGGCTGA
      421 ACGGGGGGTT CGTGCACACA GCCCAGCTTG GAGCGAACGA CCTACACCGA ACTGAGATAC
      481 CTACAGCGTG AGCTATGAGA AAGCGCCACG CTTCCCGAAG GGAGAAAGGC GGACAGGTAT
      541 CCGGTAAGCG GCAGGGTCGG AACAGGAGAG CGCACGAGGG AGCTTCCAGG GGGAAACGCC
      601 TGGTATCTTT ATAGTCCTGT CGGGTTTCGC CACCTCTGAC TTGAGCGTCG ATTTTTGTGA
      661 TGCTCGTCAG GGGGGCGGAG CCTATGGAAA AACGCCAGCA ACGCGGCCTT TTTACGGTTC
      721 CTGGCCTTTT GCTGGCCTTT TGCTCATGAT ATAATTAAAT TGAAGCTCTA ATTTGTGAGT
      781 TTAGTATACA TGCATTTACT TATAATACAG TTTTTTAGTT TTGCTGGCCG CATCTTCTCA
      841 AATATGCTTC CCAGCCTGCT TTTCTGTAAC GTTCACCCTC TACCTTAGCA TCCCTTCCCT
      901 TTGCAAATAG TCCTCTTCCA ACAATAATAA TGTCAGATCC TGTAGAGACC ACATCATCCA
      961 CGGTTCTATA CTGTTGACCC AATGCGTCTC CCTTGTCATC TAAACCCACA CCGGGTGTCA
     1021 TAATCAACCA ATCGTAACCT TCATCTCTTC CACCCATGTC TCTTTGAGCA ATAAAGCCGA
     1081 TAACAAAATC TTTGTCGCTC TTCGCAATGT CAACAGTACC CTTAGTATAT TCTCCAGTAG
     1141 ATAGGGAGCC CTTGCATGAC AATTCTGCTA ACATCAAAAG GCCTCTAGGT TCCTTTGTTA
     1201 CTTCTTCTGC CGCCTGCTTC AAACCGCTAA CAATACCTGG GCCCACCACA CCGTGTGCAT
     1261 TCGTAATGTC TGCCCATTCT GCTATTCTGT ATACACCCGC AGAGTACTGC AATTTGACTG
     1321 TATTACCAAT GTCAGCAAAT TTTCTGTCTT CGAAGAGTAA AAAATTGTAC TTGGCGGATA
     1381 ATGCCTTTAG CGGCTTAACT GTGCCCTCCA TGGAAAAATC AGTCAAGATA TCCACATGTG
     1441 TTTTTAGTAA ACAAATTTTG GGACCTAATG CTTCAACTAA CTCCAGTAAT TCCTTGGTGG
     1501 TACGAACATC CAATGAAGCA CACAAGTTTG TTTGCTTTTC GTGCATGATA TTAAATAGCT
     1561 TGGCAGCAAC AGGACTAGGA TGAGTAGCAG CACGTTCCTT ATATGTAGCT TTCGACATGA
     1621 TTTATCTTCG TTTCCTGCAG GTTTTTGTTC TGTGCAGTTG GGTTAAGAAT ACTGGGCAAT
     1681 TTCATGTTTC TTCAACACTA CATATGCGTA TATATACCAA TCTAAGTCTG TGCTCCTTCC
     1741 TTCGTTCTTC CTTCTGTTCG GAGATTACCG AATCAAAAAA ATTTCAAAGA AACCGAAATC
     1801 AAAAAAAAGA ATAAAAAAAA AATGATGAAT TGAATTGAAA AGCTAGCTTA TCGATGATAA
     1861 GCTGTCAAAG ATGAGAATTA ATTCCACGGA CTATAGACTA TACTAGATAC TCCGTCTACT
     1921 GTACGATACA CTTCCGCTCA GGTCCTTGTC CTTTAACGAG GCCTTACCAC TCTTTTGTTA
     1981 CTCTATTGAT CCAGCTCAGC AAAGGCAGTG TGATCTAAGA TTCTATCTTC GCGATGTAGT
     2041 AAAACTAGCT AGACCGAGAA AGAGACTAGA AATGCAAAAG GCACTTCTAC AATGGCTGCC
     2101 ATCATTATTA TCCGATGTGA CGCTGCAGCT TCTCAATGAT ATTCGAATAC GCTTTGAGGA
     2161 GATACAGCCT AATATCCGAC AAACTGTTTT ACAGATTTAC GATCGTACTT GTTACCCATC
     2221 ATTGAATTTT GAACATCCGA ACCTGGGAGT TTTCCCTGAA ACAGATAGTA TATTTGAACC
     2281 TGTATAATAA TATATAGTCT AGCGCTTTAC GGAAGACAAT GTATGTATTT CGGTTCCTGG
     2341 AGAAACTATT GCATCTATTG CATAGGTAAT CTTGCACGTC GCATCCCCGG TTCATTTTCT
     2401 GCGTTTCCAT CTTGCACTTC AATAGCATAT CTTTGTTAAC GAAGCATCTG TGCTTCATTT
     2461 TGTAGAACAA AAATGCAACG CGAGAGCGCT AATTTTTCAA ACAAAGAATC TGAGCTGCAT
     2521 TTTTACAGAA CAGAAATGCA ACGCGAAAGC GCTATTTTAC CAACGAAGAA TCTGTGCTTC
     2581 ATTTTTGTAA AACAAAAATG CAACGCGACG AGAGCGCTAA TTTTTCAAAC AAAGAATCTG
     2641 AGCTGCATTT TTACAGAACA GAAATGCAAC GCGAGAGCGC TATTTTACCA ACAAAGAATC
     2701 TATACTTCTT TTTTGTTCTA CAAAAATGCA TCCCGAGAGC GCTATTTTTC TAACAAAGCA
     2761 TCTTAGATTA CTTTTTTTCT CCTTTGTGCG CTCTATAATG CAGTCTCTTG ATAACTTTTT
     2821 GCACTGTAGG TCCGTTAAGG TTAGAAGAAG GCTACTTTGG TGTCTATTTT CTCTTCCATA
     2881 AAAAAAGCCT GACTCCACTT CCCGCGTTTA CTGATTACTA GCGAAGCTGC GGGTGCATTT
     2941 TTTCAAGATA AAGGCATCCC CGATTATATT CTATACCGAT GTGGATTGCG CATACTTTGT
     3001 GAACAGAAAG TGATAGCGTT GATGATTCTT CATTGGTCAG AAAATTATGA ACGGTTTCTT
     3061 CTATTTTGTC TCTATATACT ACGTATAGGA AATGTTTACA TTTTCGTATT GTTTTCGATT
     3121 CACTCTATGA ATAGTTCTTA CTACAATTTT TTTGTCTAAA GAGTAATACT AGAGATAAAC
     3181 ATAAAAAATG TAGAGGTCGA GTTTAGATGC AAGTTCAAGG AGCGAAAGGT GGATGGGTAG
     3241 GTTATATAGG GATATAGCAC AGAGATATAT AGCAAAGAGA TACTTTTGAG CAATGTTTGT
     3301 GGAAGCGGTA TTCGCAATGG GAAGCTCCAC CCCGGTTGAT AATCAGAAAA GCCCCAAAAA
     3361 CAGGAAGATT GTATAAGCAA ATATTTAAAT TGTAATTCTT TCCTGCGTTA TCCCCTGATT
     3421 CTGTGGATAA CCGTATTACC GCCTTTGAGT GAGCTGATAC CGCTCGCCGC AGCCGAACGA
     3481 CCGAGCGCAG CGAGTCAGTG AGCGAGGAAG CGGAAGAGGG TCTGACGCTC AGTGGAACGA
     3541 AAACTCACGT TAAGGGATTT TGGTCATGAG ATTATCAAAA AGGATCTTCA CCTAGATCCT
     3601 TTTAAATTAA AAATGAAGTT TTAAATCAAT CTAAAGTATA TATGAGTAAA CTTGGTCTGA
     3661 CAGTCAGAAG AACTCGTCAA GAAGGCGATA GAAGGCGATG CGCTGCGAAT CGGGAGCGGC
     3721 GATACCGTAA AGCACGAGGA AGCGGTCAGC CCATTCGCCG CCAAGCTCTT CAGCAATATC
     3781 ACGGGTAGCC AACGCTATGT CCTGATAGCG GTCCGCCACA CCCAGCCGGC CACAGTCGAT
     3841 GAATCCAGAA AAGCGGCCAT TTTCCACCAT GATATTCGGC AAGCAGGCAT CGTCATGGGT
     3901 CACGACGAGA TCCTCGCCGT CGGGCATGCT CGCCTTGAGC CTGGCGAACA GTTCGGCTGG
     3961 CGCGAGCCCC TGATGCTCTT CGTCCAGATC ATCCTGATCG ACAAGACCGG CTTCCATCCG
     4021 AGTACGTGCT CGCTCGATGC GATGTTTCGC TTGGTGGTCG AATGGGCAGG TAGCCGGATC
     4081 AAGCGTATGC AGCCGCCGCA TTGCATCAGC CATGATGGAT ACTTTCTCGG CAGGAGCAAG
     4141 GTGAGATGAC AGGAGATCCT GCCCCGGCAC TTCGCCCAAT AGCAGCCAGT CCCTTCCCGC
     4201 TTCAGTGACA ACGTCGAGCA CAGCTGCGCA AGGAACGCCC GTCGTGGCCA GCCACGATAG
     4261 CCGCGCTGCC TCGTCTTGCA GTTCATTCAG GGCACCGGAC AGGTCGGTCT TGACAAAAAG
     4321 AACCGGGCGC CCCTGCGCTG ACAGCCGGAA CACGGCGGCA TCAGAGCAGC CGATTGTCTG
     4381 TTGTGCCCAG TCATAGCCGA ATAGCCTCTC CACCCAAGCG GCCGGAGAAC CTGCGTGCAA
     4441 TCCATCTTGT TCAATCATAC TCTTCCTTTT TCAATATTAT TGAAGCATTT ATCAGGGTTA
     4501 TTGTCTCATG AGCGGATACA TATTTGAATG TATTTAGAAA AATAAACAAA TAGGGGTTCC
     4561 GCGCACATTT CCCCGAAAAG TGCCACCTGA CGTCGGACGG ATCGCTTGCC TGTAACTTAC
     4621 ACGCGCCTCG TGGCGCGCCC CTGCAGGATT TAAATGGCCG GCCGTTTAAA CTAAGGTTTC
     4681 AGTCACACTA CGGATACTTT TACAACGGGA GCAGTTATTC AAGTTTATCA TTATCAATAC
     4741 TGCCATTTCA AAGAATACGT AAATAATTAA TAGTAGTGAT TTTCCTAACT TTATTTAGTC
     4801 AAAAAATTAG CCTTTTAATT CTGCTGTAAC CCGTACATGC CCAAAATAGG GGGCGGGTTA
     4861 CACAGAATAT ATAACATCGT AGGTGTCTGG GTGAACAGTT TATTCCTGGC ATCCACTAAA
     4921 TATAATGGAG CCCGCTTTTT AAGCTGGCAT CCAGAAAAAA AAAGAATCCC AGCACCAAAA
     4981 TATTGTTTTC TTCACCAACC ATCAGTTCAT AGGTCCATTC TCTTAGCGCA ACTACAGAGA
     5041 ACAGGGGCAC AAACAGGCAA AAAACGGGCA CAACCTCAAT GGAGTGATGC AACCTGCCTG
     5101 GAGTAAATGA TGACACAAGG CAATTGACCC ACGCATGTAT CTATCTCATT TTCTTACACC
     5161 TTCTATTACC TTCTGCTCTC TCTGATTTGG AAAAAGCTGA AAAAAAAGGT TGAAACCAGT
     5221 TCCCTGAAAT TATTCCCCTA CTTGACTAAT AAGTATATAA AGACGGTAGG TATTGATTGT
     5281 AATTCTGTAA ATCTATTTCT TAAACTTCTT AAATTCTACT TTTATAGTTA GTCTTTTTTT
     5341 TAGTTTTAAA ACACCAAGAA CTTAGTTTCG AATAAACACA CATAAACAAA CAAAATGGTT
     5401 TCCGGAGTCG GGGGTAGTGG CGGTGGCCGT GGCGGTGGCC GTGGCGGAGA AGAAGAACCG
     5461 TCGTCAAGTC ACACTCCTAA TAACCGAAGA GGAGGAGAAC AAGCTCAATC GTCGGGAACG
     5521 AAATCTCTCA GACCAAGAAG CAACACTGAA TCAATGAGCA AAGCAATTCA ACAGTACACC
     5581 GTCGACGCAA GACTCCACGC CGTTTTCGAA CAATCCGGCG AATCAGGGAA ATCATTCGAC
     5641 TACTCACAAT CACTCAAAAC GACGACGTAC GGTTCCTCTG TACCTGAGCA ACAGATCACA
     5701 GCTTATCTCT CTCGAATCCA GCGAGGTGGT TACATTCAGC CTTTCGGATG TATGATCGCC
     5761 GTCGATGAAT CCAGTTTCCG GATCATCGGT TACAGTGAAA ACGCCAGAGA AATGTTAGGG
     5821 ATTATGCCTC AATCTGTTCC TACTCTTGAG AAACCTGAGA TTCTAGCTAT GGGAACTGAT
     5881 GTGAGATCTT TGTTCACTTC TTCGAGCTCG ATTCTACTCG AGCGTGCTTT CGTTGCTCGA
     5941 GAGATTACCT TGTTAAATCC GGTTTGGATA CATTCCAAGA ATACTGGTAA ACCGTTTTAC
     6001 GCCATTCTTC ATAGGATTGA TGTTGGTGTT GTTATTGATT TAGAGCCAGC TAGAACTGAA
     6061 GATCCTGCGC TTTCTATTGC TGGTGCTGTT CAATCGCAGA AACTCGCGGT TCGTGCGATT
     6121 TCTCAGTTAC AGGCTCTTCC TGGTGGAGAT ATTAAGCTTT TGTGTGACAC TGTCGTGGAA
     6181 AGTGTGAGGG ACTTGACTGG TTATGATCGT GTTATGGTTT ATAAGTTTCA TGAAGATGAG
     6241 CATGGAGAAG TTGTAGCTGA GAGTAAACGA GATGATTTAG AGCCTTATAT TGGACTGCAT
     6301 TATCCTGCTA CTGATATTCC TCAAGCGTCA AGGTTCTTGT TTAAGCAGAA CCGTGTCCGA
     6361 ATGATAGTAG ATTGCAATGC CACACCTGTT CTTGTGGTCC AGGACGATAG GCTAACTCAG
     6421 TCTATGTGCT TGGTTGGTTC TACTCTTAGG GCTCCTCATG GTTGTCACTC TCAGTATATG
     6481 GCTAACATGG GATCTATTGC GTCTTTAGCA ATGGCGGTTA TAATCAATGG AAATGAAGAT
     6541 GATGGGAGCA ATGTAGCTAG TGGAAGAAGC TCGATGAGGC TTTGGGGTTT GGTTGTTTGC
     6601 CATCACACTT CTTCTCGCTG CATACCGTTT CCGCTAAGGT ATGCTTGTGA GTTTTTGATG
     6661 CAGGCTTTCG GTTTACAGTT AAACATGGAA TTGCAGTTAG CTTTGCAAAT GTCAGAGAAA
     6721 CGCGTTTTGA GAACGCAGAC ACTGTTATGT GATATGCTTC TGCGTGACTC GCCTGCTGGA
     6781 ATTGTTACAC AGAGTCCCAG TATCATGGAC TTAGTGAAAT GTGACGGTGC AGCATTTCTT
     6841 TACCACGGGA AGTATTACCC GTTGGGTGTT GCTCCTAGTG AAGTTCAGAT AAAAGATGTT
     6901 GTGGAGTGGT TGCTTGCGAA TCATGCGGAT TCAACCGGAT TAAGCACTGA TAGTTTAGGC
     6961 GATGCGGGGT ATCCCGGTGC AGCTGCGTTA GGGGATGCTG TGTGCGGTAT GGCAGTTGCA
     7021 TATATCACAA AAAGAGACTT TCTTTTTTGG TTTCGATCTC ACACTGCGAA AGAAATCAAA
     7081 TGGGGAGGCG CTAAGCATCA TCCGGAGGAT AAAGATGATG GGCAACGAAT GCATCCTCGT
     7141 TCGTCCTTTC AGGCTTTTCT TGAAGTTGTT AAGAGCCGGA GTCAGCCATG GGAAACTGCG
     7201 GAAATGGATG CGATTCACTC GCTCCAGCTT ATTCTGAGAG ACTCTTTTAA AGAATCTAGG
     7261 CCATTAAAGC GTAAGAAAGG GCGCGCCGAC GCGCTGGACG ATTTCGATCT CGACATGCTG
     7321 GGTTCTGATG CCCTCGATGA CTTTGACCTG GATATGTTGG GAAGCGACGC ATTGGATGAC
     7381 TTTGATCTGG ACATGCTCGG CTCCGATGCT CTGGACGATT TCGATCTCGA TATGTTATGA
     7441 GTGAATTTAC TTTAAATCTT GCATTTAAAT AAATTTTCTT TTTATAGCTT TATGACTTAG
     7501 TTTCAATTTA TATACTATTT TAATGACATT TTCGATTCAT TGATTGAAAG CTTTGTGTTT
     7561 TTTCTTGATG CGCTATTGCA TTGTTCTTGT CTTTTTCGCC ACATGTAATA TCTGTAGTAG
     7621 ATACCTGATA CATTGTGGAT GCTGAGTGAA ATTTTAGTTA ATAATGGAGG CGCTCTTAAT
     7681 AATTTTGGGG ATATTGGCTT TTTTTTTTAA AGTTTACAAA TGAATTTTTT CCGCCAGGAT
     7741 AACGATTCTG AAGTTACTCT TAGCGTTCCT ATCGGTACAG CCATCAAATC ATGCCTATAA
     7801 ATCATGCCTA TATTTGCGTG CAGTCAGTAT CATCTACATG A
//
