# Supplementary material for: PhiReX 2.0: A Programmable and Red Light-Regulated CRISPR-dCas9 System for the Activation of Endogenous Genes in Saccharomyces cerevisiae
Source: ACS Synth Biol. 2023 Apr 4;12(4):1046–57. doi: 10.1021/acssynbio.2c00517 (PMC10127447; doi:10.1021/acssynbio.2c00517)
Supplement: Supplementary file 2 — sb2c00517_si_002.zip [file sb2c00517_si_002.zip › pGY006.gbk]

LOCUS       pGY006      7907 bp    DNA     circular UNA 
ACCESSION   pran00002
VERSION     pran00002
KEYWORDS    .
FEATURES             Location/Qualifiers
     Region          1..36
                     /label="B1*"
     rep_origin      86..705
                     /label="pBR322_origin"
     CDS             complement(818..1618)
                     /translation="MSKATYKERAATHPSPVAAKLFNIMHEKQTNLCASLDVRTTKEL
                     LELVEALGPKICLLKTHVDILTDFSMEGTVKPLKALSAKYNFLLFEDRKFADIGNTVK
                     LQYSAGVYRIAEWADITNAHGVVGPGIVSGLKQAAEEVTKEPRGLLMLAELSCKGSLS
                     TGEYTKGTVDIAKSDKDFVIGFIAQRDMGGRDEGYDWLIMTPGVGLDDKGDALGQQYR
                     TVDDVVSTGSDIIIVGRGLFAKGRDAKVEGERYRKAGWEAYLRRCGQQN*"
                     /label="URA3"
     rep_origin      1848..3319
                     /translation="MSTVPLVYSPVDREPLHDNSANIKRPLGSFVTSSAACFKPLTIP
                     GPTTPCAFVMSAHSAILYTPAEYCNLTVLPMSANFLSSKSKKLYLADNAFSGLTVPSM
                     EKSVKISTCVFSKQILGPNASTNSSNSLVVRTSNEAHKFVCFSCMILNSLAATGLG*"
                     /label="2micron_origin"
     CDS             complement(3664..4458)
                     /label="Kana"
     Region          4672..4721
                     /label="B0*"
     promoter        4722..5461
                     /label="GMP1-Pro"
     CDS             5462..7324
                     /label="PhyBNT"
     CDS             7325..7345
                     /label="Cdc1-NLS"
     CDS             7355..7504
                     /label="VP64-AD"
     terminator      7508..7907
                     /label="GMP1-Ter"
ORIGIN
        1 CAATAAGTGC TATCCTGAAT CTCTGGTTGT GAAACAATTT AAATGGCGCG CCGTTTAAAC
       61 CCTGCAGGGG CCGGCCCCGT AGAAAAGATC AAAGGATCTT CTTGAGATCC TTTTTTTCTG
      121 CGCGTAATCT GCTGCTTGCA AACAAAAAAA CCACCGCTAC CAGCGGTGGT TTGTTTGCCG
      181 GATCAAGAGC TACCAACTCT TTTTCCGAAG GTAACTGGCT TCAGCAGAGC GCAGATACCA
      241 AATACTGTTC TTCTAGTGTA GCCGTAGTTA GGCCACCACT TCAAGAACTC TGTAGCACCG
      301 CCTACATACC TCGCTCTGCT AATCCTGTTA CCAGTGGCTG CTGCCAGTGG CGATAAGTCG
      361 TGTCTTACCG GGTTGGACTC AAGACGATAG TTACCGGATA AGGCGCAGCG GTCGGGCTGA
      421 ACGGGGGGTT CGTGCACACA GCCCAGCTTG GAGCGAACGA CCTACACCGA ACTGAGATAC
      481 CTACAGCGTG AGCTATGAGA AAGCGCCACG CTTCCCGAAG GGAGAAAGGC GGACAGGTAT
      541 CCGGTAAGCG GCAGGGTCGG AACAGGAGAG CGCACGAGGG AGCTTCCAGG GGGAAACGCC
      601 TGGTATCTTT ATAGTCCTGT CGGGTTTCGC CACCTCTGAC TTGAGCGTCG ATTTTTGTGA
      661 TGCTCGTCAG GGGGGCGGAG CCTATGGAAA AACGCCAGCA ACGCGGCCTT TTTACGGTTC
      721 CTGGCCTTTT GCTGGCCTTT TGCTCATGAT ATAATTAAAT TGAAGCTCTA ATTTGTGAGT
      781 TTAGTATACA TGCATTTACT TATAATACAG TTTTTTAGTT TTGCTGGCCG CATCTTCTCA
      841 AATATGCTTC CCAGCCTGCT TTTCTGTAAC GTTCACCCTC TACCTTAGCA TCCCTTCCCT
      901 TTGCAAATAG TCCTCTTCCA ACAATAATAA TGTCAGATCC TGTAGAGACC ACATCATCCA
      961 CGGTTCTATA CTGTTGACCC AATGCGTCTC CCTTGTCATC TAAACCCACA CCGGGTGTCA
     1021 TAATCAACCA ATCGTAACCT TCATCTCTTC CACCCATGTC TCTTTGAGCA ATAAAGCCGA
     1081 TAACAAAATC TTTGTCGCTC TTCGCAATGT CAACAGTACC CTTAGTATAT TCTCCAGTAG
     1141 ATAGGGAGCC CTTGCATGAC AATTCTGCTA ACATCAAAAG GCCTCTAGGT TCCTTTGTTA
     1201 CTTCTTCTGC CGCCTGCTTC AAACCGCTAA CAATACCTGG GCCCACCACA CCGTGTGCAT
     1261 TCGTAATGTC TGCCCATTCT GCTATTCTGT ATACACCCGC AGAGTACTGC AATTTGACTG
     1321 TATTACCAAT GTCAGCAAAT TTTCTGTCTT CGAAGAGTAA AAAATTGTAC TTGGCGGATA
     1381 ATGCCTTTAG CGGCTTAACT GTGCCCTCCA TGGAAAAATC AGTCAAGATA TCCACATGTG
     1441 TTTTTAGTAA ACAAATTTTG GGACCTAATG CTTCAACTAA CTCCAGTAAT TCCTTGGTGG
     1501 TACGAACATC CAATGAAGCA CACAAGTTTG TTTGCTTTTC GTGCATGATA TTAAATAGCT
     1561 TGGCAGCAAC AGGACTAGGA TGAGTAGCAG CACGTTCCTT ATATGTAGCT TTCGACATGA
     1621 TTTATCTTCG TTTCCTGCAG GTTTTTGTTC TGTGCAGTTG GGTTAAGAAT ACTGGGCAAT
     1681 TTCATGTTTC TTCAACACTA CATATGCGTA TATATACCAA TCTAAGTCTG TGCTCCTTCC
     1741 TTCGTTCTTC CTTCTGTTCG GAGATTACCG AATCAAAAAA ATTTCAAAGA AACCGAAATC
     1801 AAAAAAAAGA ATAAAAAAAA AATGATGAAT TGAATTGAAA AGCTAGCTTA TCGATGATAA
     1861 GCTGTCAAAG ATGAGAATTA ATTCCACGGA CTATAGACTA TACTAGATAC TCCGTCTACT
     1921 GTACGATACA CTTCCGCTCA GGTCCTTGTC CTTTAACGAG GCCTTACCAC TCTTTTGTTA
     1981 CTCTATTGAT CCAGCTCAGC AAAGGCAGTG TGATCTAAGA TTCTATCTTC GCGATGTAGT
     2041 AAAACTAGCT AGACCGAGAA AGAGACTAGA AATGCAAAAG GCACTTCTAC AATGGCTGCC
     2101 ATCATTATTA TCCGATGTGA CGCTGCAGCT TCTCAATGAT ATTCGAATAC GCTTTGAGGA
     2161 GATACAGCCT AATATCCGAC AAACTGTTTT ACAGATTTAC GATCGTACTT GTTACCCATC
     2221 ATTGAATTTT GAACATCCGA ACCTGGGAGT TTTCCCTGAA ACAGATAGTA TATTTGAACC
     2281 TGTATAATAA TATATAGTCT AGCGCTTTAC GGAAGACAAT GTATGTATTT CGGTTCCTGG
     2341 AGAAACTATT GCATCTATTG CATAGGTAAT CTTGCACGTC GCATCCCCGG TTCATTTTCT
     2401 GCGTTTCCAT CTTGCACTTC AATAGCATAT CTTTGTTAAC GAAGCATCTG TGCTTCATTT
     2461 TGTAGAACAA AAATGCAACG CGAGAGCGCT AATTTTTCAA ACAAAGAATC TGAGCTGCAT
     2521 TTTTACAGAA CAGAAATGCA ACGCGAAAGC GCTATTTTAC CAACGAAGAA TCTGTGCTTC
     2581 ATTTTTGTAA AACAAAAATG CAACGCGACG AGAGCGCTAA TTTTTCAAAC AAAGAATCTG
     2641 AGCTGCATTT TTACAGAACA GAAATGCAAC GCGAGAGCGC TATTTTACCA ACAAAGAATC
     2701 TATACTTCTT TTTTGTTCTA CAAAAATGCA TCCCGAGAGC GCTATTTTTC TAACAAAGCA
     2761 TCTTAGATTA CTTTTTTTCT CCTTTGTGCG CTCTATAATG CAGTCTCTTG ATAACTTTTT
     2821 GCACTGTAGG TCCGTTAAGG TTAGAAGAAG GCTACTTTGG TGTCTATTTT CTCTTCCATA
     2881 AAAAAAGCCT GACTCCACTT CCCGCGTTTA CTGATTACTA GCGAAGCTGC GGGTGCATTT
     2941 TTTCAAGATA AAGGCATCCC CGATTATATT CTATACCGAT GTGGATTGCG CATACTTTGT
     3001 GAACAGAAAG TGATAGCGTT GATGATTCTT CATTGGTCAG AAAATTATGA ACGGTTTCTT
     3061 CTATTTTGTC TCTATATACT ACGTATAGGA AATGTTTACA TTTTCGTATT GTTTTCGATT
     3121 CACTCTATGA ATAGTTCTTA CTACAATTTT TTTGTCTAAA GAGTAATACT AGAGATAAAC
     3181 ATAAAAAATG TAGAGGTCGA GTTTAGATGC AAGTTCAAGG AGCGAAAGGT GGATGGGTAG
     3241 GTTATATAGG GATATAGCAC AGAGATATAT AGCAAAGAGA TACTTTTGAG CAATGTTTGT
     3301 GGAAGCGGTA TTCGCAATGG GAAGCTCCAC CCCGGTTGAT AATCAGAAAA GCCCCAAAAA
     3361 CAGGAAGATT GTATAAGCAA ATATTTAAAT TGTAATTCTT TCCTGCGTTA TCCCCTGATT
     3421 CTGTGGATAA CCGTATTACC GCCTTTGAGT GAGCTGATAC CGCTCGCCGC AGCCGAACGA
     3481 CCGAGCGCAG CGAGTCAGTG AGCGAGGAAG CGGAAGAGGG TCTGACGCTC AGTGGAACGA
     3541 AAACTCACGT TAAGGGATTT TGGTCATGAG ATTATCAAAA AGGATCTTCA CCTAGATCCT
     3601 TTTAAATTAA AAATGAAGTT TTAAATCAAT CTAAAGTATA TATGAGTAAA CTTGGTCTGA
     3661 CAGTCAGAAG AACTCGTCAA GAAGGCGATA GAAGGCGATG CGCTGCGAAT CGGGAGCGGC
     3721 GATACCGTAA AGCACGAGGA AGCGGTCAGC CCATTCGCCG CCAAGCTCTT CAGCAATATC
     3781 ACGGGTAGCC AACGCTATGT CCTGATAGCG GTCCGCCACA CCCAGCCGGC CACAGTCGAT
     3841 GAATCCAGAA AAGCGGCCAT TTTCCACCAT GATATTCGGC AAGCAGGCAT CGTCATGGGT
     3901 CACGACGAGA TCCTCGCCGT CGGGCATGCT CGCCTTGAGC CTGGCGAACA GTTCGGCTGG
     3961 CGCGAGCCCC TGATGCTCTT CGTCCAGATC ATCCTGATCG ACAAGACCGG CTTCCATCCG
     4021 AGTACGTGCT CGCTCGATGC GATGTTTCGC TTGGTGGTCG AATGGGCAGG TAGCCGGATC
     4081 AAGCGTATGC AGCCGCCGCA TTGCATCAGC CATGATGGAT ACTTTCTCGG CAGGAGCAAG
     4141 GTGAGATGAC AGGAGATCCT GCCCCGGCAC TTCGCCCAAT AGCAGCCAGT CCCTTCCCGC
     4201 TTCAGTGACA ACGTCGAGCA CAGCTGCGCA AGGAACGCCC GTCGTGGCCA GCCACGATAG
     4261 CCGCGCTGCC TCGTCTTGCA GTTCATTCAG GGCACCGGAC AGGTCGGTCT TGACAAAAAG
     4321 AACCGGGCGC CCCTGCGCTG ACAGCCGGAA CACGGCGGCA TCAGAGCAGC CGATTGTCTG
     4381 TTGTGCCCAG TCATAGCCGA ATAGCCTCTC CACCCAAGCG GCCGGAGAAC CTGCGTGCAA
     4441 TCCATCTTGT TCAATCATAC TCTTCCTTTT TCAATATTAT TGAAGCATTT ATCAGGGTTA
     4501 TTGTCTCATG AGCGGATACA TATTTGAATG TATTTAGAAA AATAAACAAA TAGGGGTTCC
     4561 GCGCACATTT CCCCGAAAAG TGCCACCTGA CGTCGGACGG ATCGCTTGCC TGTAACTTAC
     4621 ACGCGCCTCG TGGCGCGCCC CTGCAGGATT TAAATGGCCG GCCGTTTAAA CTAAGGTTTC
     4681 AGTCACACTA CGGATACTTT TACAACGGGA GCAGTTATTC ATAGTCGTGC AATGTATGAC
     4741 TTTAAGATTT GTGAGCAGGA AGAAAAGGGA GAATCTTCTA ACGATAAACC CTTGAAAAAC
     4801 TGGGTAGACT ACGCTATGTT GAGTTGCTAC GCAGGCTGCA CAATTACACG AGAATGCTCC
     4861 CGCCTAGGAT TTAAGGCTAA GGGACGTGCA ATGCAGACGA CAGATCTAAA TGACCGTGTC
     4921 GGTGAAGTGT TCGCCAAACT TTTCGGTTAA CACATGCAGT GATGCACGCG CGATGGTGCT
     4981 AAGTTACATA TATATATATA TAGCCATAGT GATGTCTAAG TAACCTTTAT GGTATATTTC
     5041 TTAATGTGGA AAGATACTAG CGCGCGCACC CACACACAAG CTTCGTCTTT TCTTGAAGAA
     5101 AAGAGGAAGC TCGCTAAATG GGATTCCACT TTCCGTTCCC TGCCAGCTGA TGGAAAAAGG
     5161 TTAGTGGAAC GATGAAGAAT AAAAAGAGAG ATCCACTGAG GTGAAATTTC AGCTGACAGC
     5221 GAGTTTCATG ATCGTGATGA ACAATGGTAA CGAGTTGTGG CTGTTGCCAG GGAGGGTGGT
     5281 TCTCAACTTT TAATGTATGG CCAAATCGCT ACTTGGGTTT GTTATATAAC AAAGAAGAAA
     5341 TAATGAACTG ATTCTCTTCC TCCTTCTTGT CCTTTCTTAA TTCTGTTGTA ATTACCTTCC
     5401 TTTGTAATTT TTTTTGTAAT TATTCTTCTT AATAATCCAA ACAAACACAC ATATTACAAT
     5461 AATGGTTTCC GGAGTCGGGG GTAGTGGCGG TGGCCGTGGC GGTGGCCGTG GCGGAGAAGA
     5521 AGAACCGTCG TCAAGTCACA CTCCTAATAA CCGAAGAGGA GGAGAACAAG CTCAATCGTC
     5581 GGGAACGAAA TCTCTCAGAC CAAGAAGCAA CACTGAATCA ATGAGCAAAG CAATTCAACA
     5641 GTACACCGTC GACGCAAGAC TCCACGCCGT TTTCGAACAA TCCGGCGAAT CAGGGAAATC
     5701 ATTCGACTAC TCACAATCAC TCAAAACGAC GACGTACGGT TCCTCTGTAC CTGAGCAACA
     5761 GATCACAGCT TATCTCTCTC GAATCCAGCG AGGTGGTTAC ATTCAGCCTT TCGGATGTAT
     5821 GATCGCCGTC GATGAATCCA GTTTCCGGAT CATCGGTTAC AGTGAAAACG CCAGAGAAAT
     5881 GTTAGGGATT ATGCCTCAAT CTGTTCCTAC TCTTGAGAAA CCTGAGATTC TAGCTATGGG
     5941 AACTGATGTG AGATCTTTGT TCACTTCTTC GAGCTCGATT CTACTCGAGC GTGCTTTCGT
     6001 TGCTCGAGAG ATTACCTTGT TAAATCCGGT TTGGATACAT TCCAAGAATA CTGGTAAACC
     6061 GTTTTACGCC ATTCTTCATA GGATTGATGT TGGTGTTGTT ATTGATTTAG AGCCAGCTAG
     6121 AACTGAAGAT CCTGCGCTTT CTATTGCTGG TGCTGTTCAA TCGCAGAAAC TCGCGGTTCG
     6181 TGCGATTTCT CAGTTACAGG CTCTTCCTGG TGGAGATATT AAGCTTTTGT GTGACACTGT
     6241 CGTGGAAAGT GTGAGGGACT TGACTGGTTA TGATCGTGTT ATGGTTTATA AGTTTCATGA
     6301 AGATGAGCAT GGAGAAGTTG TAGCTGAGAG TAAACGAGAT GATTTAGAGC CTTATATTGG
     6361 ACTGCATTAT CCTGCTACTG ATATTCCTCA AGCGTCAAGG TTCTTGTTTA AGCAGAACCG
     6421 TGTCCGAATG ATAGTAGATT GCAATGCCAC ACCTGTTCTT GTGGTCCAGG ACGATAGGCT
     6481 AACTCAGTCT ATGTGCTTGG TTGGTTCTAC TCTTAGGGCT CCTCATGGTT GTCACTCTCA
     6541 GTATATGGCT AACATGGGAT CTATTGCGTC TTTAGCAATG GCGGTTATAA TCAATGGAAA
     6601 TGAAGATGAT GGGAGCAATG TAGCTAGTGG AAGAAGCTCG ATGAGGCTTT GGGGTTTGGT
     6661 TGTTTGCCAT CACACTTCTT CTCGCTGCAT ACCGTTTCCG CTAAGGTATG CTTGTGAGTT
     6721 TTTGATGCAG GCTTTCGGTT TACAGTTAAA CATGGAATTG CAGTTAGCTT TGCAAATGTC
     6781 AGAGAAACGC GTTTTGAGAA CGCAGACACT GTTATGTGAT ATGCTTCTGC GTGACTCGCC
     6841 TGCTGGAATT GTTACACAGA GTCCCAGTAT CATGGACTTA GTGAAATGTG ACGGTGCAGC
     6901 ATTTCTTTAC CACGGGAAGT ATTACCCGTT GGGTGTTGCT CCTAGTGAAG TTCAGATAAA
     6961 AGATGTTGTG GAGTGGTTGC TTGCGAATCA TGCGGATTCA ACCGGATTAA GCACTGATAG
     7021 TTTAGGCGAT GCGGGGTATC CCGGTGCAGC TGCGTTAGGG GATGCTGTGT GCGGTATGGC
     7081 AGTTGCATAT ATCACAAAAA GAGACTTTCT TTTTTGGTTT CGATCTCACA CTGCGAAAGA
     7141 AATCAAATGG GGAGGCGCTA AGCATCATCC GGAGGATAAA GATGATGGGC AACGAATGCA
     7201 TCCTCGTTCG TCCTTTCAGG CTTTTCTTGA AGTTGTTAAG AGCCGGAGTC AGCCATGGGA
     7261 AACTGCGGAA ATGGATGCGA TTCACTCGCT CCAGCTTATT CTGAGAGACT CTTTTAAAGA
     7321 ATCTAGGCCA TTAAAGCGTA AGAAAGGGCG CGCCGACGCG CTGGACGATT TCGATCTCGA
     7381 CATGCTGGGT TCTGATGCCC TCGATGACTT TGACCTGGAT ATGTTGGGAA GCGACGCATT
     7441 GGATGACTTT GATCTGGACA TGCTCGGCTC CGATGCTCTG GACGATTTCG ATCTCGATAT
     7501 GTTATGAGTC TGAAGAATGA ATGATTTGAT GATTTCTTTT TCCCTCCATT TTTCTTACTG
     7561 AATATATCAA TGATATAGAC TTGTATAGTT TATTATTTCA AATTAAGTAG CTATATATAG
     7621 TCAAGATAAC GTTTGTTTGA CACGATTACA TTATTCGTCG ACATCTTTTT TCAGCCTGTC
     7681 GTGGTAGCAA TTTGAGGAGT ATTATTAATT GAATAGGTTC ATTTTGCGCT CGCATAAACA
     7741 GTTTTCGTCA GGGACAGTAT GTTGGAATGA GTGGTAATTA ATGGTGACAT GACATGTTAT
     7801 AGCAATAACC TTGATGTTTA CATCGTAGTT TAATGTACAC CCCGCGAATT CGTTCAAGTA
     7861 GGAGTGCACC AATTGCAAAG GGAAAAGCTG AATGGGCAGT TCGAATA
//
