# Supplementary material for: PhiReX 2.0: A Programmable and Red Light-Regulated CRISPR-dCas9 System for the Activation of Endogenous Genes in Saccharomyces cerevisiae
Source: ACS Synth Biol. 2023 Apr 4;12(4):1046–57. doi: 10.1021/acssynbio.2c00517 (PMC10127447; doi:10.1021/acssynbio.2c00517)
Supplement: Supplementary file 2 — sb2c00517_si_002.zip [file sb2c00517_si_002.zip › pGY007.gb]

LOCUS       Exported               11152 bp DNA     circular SYN 13-MAY-2022
DEFINITION  synthetic circular DNA
ACCESSION   pran00003
VERSION     .
KEYWORDS    .
SOURCE      synthetic DNA construct
  ORGANISM  synthetic DNA construct
REFERENCE   1  (bases 1 to 11152)
  AUTHORS   .
  TITLE     Direct Submission
  JOURNAL   Exported May 13, 2022 from SnapGene 6.0.2
            https://www.snapgene.com
FEATURES             Location/Qualifiers
     source          1..11152
                     /mol_type="other DNA"
                     /organism="synthetic DNA construct"
     misc_feature    406..456
                     /label=BR*
                     /label=nonstandard type: Region
     rep_origin      509..1128
                     /label=pBR322_origin
     CDS             complement(1241..2041)
                     /codon_start=1
                     /label=URA3
                     /translation="MSKATYKERAATHPSPVAAKLFNIMHEKQTNLCASLDVRTTKELL
                     ELVEALGPKICLLKTHVDILTDFSMEGTVKPLKALSAKYNFLLFEDRKFADIGNTVKLQ
                     YSAGVYRIAEWADITNAHGVVGPGIVSGLKQAAEEVTKEPRGLLMLAELSCKGSLSTGE
                     YTKGTVDIAKSDKDFVIGFIAQRDMGGRDEGYDWLIMTPGVGLDDKGDALGQQYRTVDD
                     VVSTGSDIIIVGRGLFAKGRDAKVEGERYRKAGWEAYLRRCGQQN"
     rep_origin      2271..3742
                     /label=2micron_origin
                     /note="/translation=MSTVPLVYSPVDREPLHDNSANIKRPLGSFVTSSAACFK
                     PLTIP 
                     GPTTPCAFVMSAHSAILYTPAEYCNLTVLPMSANFLSSKSKKLYLADNAFSGLTVPSM 
                     EKSVKISTCVFSKQILGPNASTNSSNSLVVRTSNEAHKFVCFSCMILNSLAATGLG*"
     CDS             complement(4087..4881)
                     /codon_start=1
                     /label=Kana
                     /translation="MIEQDGLHAGSPAAWVERLFGYDWAQQTIGCSDAAVFRLSAQGRP
                     VLFVKTDLSGALNELQDEAARLSWLATTGVPCAAVLDVVTEAGRDWLLLGEVPGQDLLS
                     SHLAPAEKVSIMADAMRRLHTLDPATCPFDHQAKHRIERARTRMEAGLVDQDDLDEEHQ
                     GLAPAELFARLKASMPDGEDLVVTHDDACLPNIMVENGRFSGFIDCGRLGVADRYQDIA
                     LATRDIAEELGGEWADRFLVLYGIAAPDSQRIAFYRLLDEFF"
     misc_feature    5095..5130
                     /label=B1*
                     /label=nonstandard type: Region
     misc_feature    5131..6250
                     /label=FBA1Pro-PIF3(APB)
                     /label=nonstandard type: user_defined
     promoter        5131..5950
                     /label=FBA1p
     CDS             5951..6250
                     /codon_start=1
                     /label=PIF3(APB)
                     /translation="MPLFELFRLTKAKLESAQDRNPSPPVDEVVELVWENGQISTQSQS
                     SRSRNIPPPQANSSRAREIGNGSKTTMVDEIPMSVPSLMTGLSQDDDFVPWLNHH"
     CDS             6257..6277
                     /codon_start=1
                     /label=2aa-SV40NLSa
                     /label=SV40NLSa
                     /translation="PKKKRKV"
     CDS             6287..10390
                     /codon_start=1
                     /label=dCas9
                     /translation="MDKKYSIGLAIGTNSVGWAVITDEYKVPSKKFKVLGNTDRHSIKK
                     NLIGALLFDSGETAEATRLKRTARRRYTRRKNRICYLQEIFSNEMAKVDDSFFHRLEES
                     FLVEEDKKHERHPIFGNIVDEVAYHEKYPTIYHLRKKLVDSTDKADLRLIYLALAHMIK
                     FRGHFLIEGDLNPDNSDVDKLFIQLVQTYNQLFEENPINASGVDAKAILSARLSKSRRL
                     ENLIAQLPGEKKNGLFGNLIALSLGLTPNFKSNFDLAEDAKLQLSKDTYDDDLDNLLAQ
                     IGDQYADLFLAAKNLSDAILLSDILRVNTEITKAPLSASMIKRYDEHHQDLTLLKALVR
                     QQLPEKYKEIFFDQSKNGYAGYIDGGASQEEFYKFIKPILEKMDGTEELLVKLNREDLL
                     RKQRTFDNGSIPHQIHLGELHAILRRQEDFYPFLKDNREKIEKILTFRIPYYVGPLARG
                     NSRFAWMTRKSEETITPWNFEEVVDKGASAQSFIERMTNFDKNLPNEKVLPKHSLLYEY
                     FTVYNELTKVKYVTEGMRKPAFLSGEQKKAIVDLLFKTNRKVTVKQLKEDYFKKIECFD
                     SVEISGVEDRFNASLGTYHDLLKIIKDKDFLDNEENEDILEDIVLTLTLFEDREMIEER
                     LKTYAHLFDDKVMKQLKRRRYTGWGRLSRKLINGIRDKQSGKTILDFLKSDGFANRNFM
                     QLIHDDSLTFKEDIQKAQVSGQGDSLHEHIANLAGSPAIKKGILQTVKVVDELVKVMGR
                     HKPENIVIEMARENQTTQKGQKNSRERMKRIEEGIKELGSQILKEHPVENTQLQNEKLY
                     LYYLQNGRDMYVDQELDINRLSDYDVDAIVPQSFLKDDSIDNKVLTRSDKNRGKSDNVP
                     SEEVVKKMKNYWRQLLNAKLITQRKFDNLTKAERGGLSELDKAGFIKRQLVETRQITKH
                     VAQILDSRMNTKYDENDKLIREVKVITLKSKLVSDFRKDFQFYKVREINNYHHAHDAYL
                     NAVVGTALIKKYPKLESEFVYGDYKVYDVRKMIAKSEQEIGKATAKYFFYSNIMNFFKT
                     EITLANGEIRKRPLIETNGETGEIVWDKGRDFATVRKVLSMPQVNIVKKTEVQTGGFSK
                     ESILPKRNSDKLIARKKDWDPKKYGGFDSPTVAYSVLVVAKVEKGKSKKLKSVKELLGI
                     TIMERSSFEKNPIDFLEAKGYKEVKKDLIIKLPKYSLFELENGRKRMLASAGELQKGNE
                     LALPSKYVNFLYLASHYEKLKGSPEDNEQKQLFVEQHKHYLDEIIEQISEFSKRVILAD
                     ANLDKVLSAYNKHRDKPIREQAENIIHLFTLTNLGAPAAFKYFDTTIDRKRYTSTKEVL
                     DATLIHQSITGLYETRIDLSQLGGD"
     CDS             10415..10435
                     /codon_start=1
                     /label=SV40-NLSb
                     /translation="PKKKRKV"
     CDS             10448..10750
                     /codon_start=1
                     /label=PIF3(APB)
                     /translation="MPLFELFRLTKAKLESAQDRNPSPPVDEVVELVWENGQISTQSQS
                     SRSRNIPPPQANSSRAREIGNGSKTTMVDEIPMSVPSLMTGLSQDDDFVPWLNHH"
     terminator      10751..11152
                     /label=FBA1-Ter
ORIGIN
        1 aactgtggga atactcaggt atcgtaagat gcaagagttc gaatctctta gcaaccatta
       61 tttttttcct caacataacg agaacacaca ggggcgctat cgcacagaat caaattcgat
      121 gactggaaat tttttgttaa tttcagaggt cgcctgacgc atataccttt ttcaactgaa
      181 aaattgggag aaaaaggaaa ggtgagaggc cggaaccggc ttttcatata gaatagagaa
      241 gcgttcatga ctaaatgctt gcatcacaat acttgaagtt gacaatatta tttaaggacc
      301 tattgttttt tccaataggt ggttagcaat cgtcttactt tctaactttt cttacctttt
      361 acatttcagc aatatatata tatatttcaa ggatatacca ttctaatgtc tgcccctaag
      421 aagatcgtcg ttttgccagg tgaccacgtt ggtcaatgaa tttaaatggc gcgccgttta
      481 aaccctgcag gggccggccc cgtagaaaag atcaaaggat cttcttgaga tccttttttt
      541 ctgcgcgtaa tctgctgctt gcaaacaaaa aaaccaccgc taccagcggt ggtttgtttg
      601 ccggatcaag agctaccaac tctttttccg aaggtaactg gcttcagcag agcgcagata
      661 ccaaatactg ttcttctagt gtagccgtag ttaggccacc acttcaagaa ctctgtagca
      721 ccgcctacat acctcgctct gctaatcctg ttaccagtgg ctgctgccag tggcgataag
      781 tcgtgtctta ccgggttgga ctcaagacga tagttaccgg ataaggcgca gcggtcgggc
      841 tgaacggggg gttcgtgcac acagcccagc ttggagcgaa cgacctacac cgaactgaga
      901 tacctacagc gtgagctatg agaaagcgcc acgcttcccg aagggagaaa ggcggacagg
      961 tatccggtaa gcggcagggt cggaacagga gagcgcacga gggagcttcc agggggaaac
     1021 gcctggtatc tttatagtcc tgtcgggttt cgccacctct gacttgagcg tcgatttttg
     1081 tgatgctcgt caggggggcg gagcctatgg aaaaacgcca gcaacgcggc ctttttacgg
     1141 ttcctggcct tttgctggcc ttttgctcat gatataatta aattgaagct ctaatttgtg
     1201 agtttagtat acatgcattt acttataata cagtttttta gttttgctgg ccgcatcttc
     1261 tcaaatatgc ttcccagcct gcttttctgt aacgttcacc ctctacctta gcatcccttc
     1321 cctttgcaaa tagtcctctt ccaacaataa taatgtcaga tcctgtagag accacatcat
     1381 ccacggttct atactgttga cccaatgcgt ctcccttgtc atctaaaccc acaccgggtg
     1441 tcataatcaa ccaatcgtaa ccttcatctc ttccacccat gtctctttga gcaataaagc
     1501 cgataacaaa atctttgtcg ctcttcgcaa tgtcaacagt acccttagta tattctccag
     1561 tagataggga gcccttgcat gacaattctg ctaacatcaa aaggcctcta ggttcctttg
     1621 ttacttcttc tgccgcctgc ttcaaaccgc taacaatacc tgggcccacc acaccgtgtg
     1681 cattcgtaat gtctgcccat tctgctattc tgtatacacc cgcagagtac tgcaatttga
     1741 ctgtattacc aatgtcagca aattttctgt cttcgaagag taaaaaattg tacttggcgg
     1801 ataatgcctt tagcggctta actgtgccct ccatggaaaa atcagtcaag atatccacat
     1861 gtgtttttag taaacaaatt ttgggaccta atgcttcaac taactccagt aattccttgg
     1921 tggtacgaac atccaatgaa gcacacaagt ttgtttgctt ttcgtgcatg atattaaata
     1981 gcttggcagc aacaggacta ggatgagtag cagcacgttc cttatatgta gctttcgaca
     2041 tgatttatct tcgtttcctg caggtttttg ttctgtgcag ttgggttaag aatactgggc
     2101 aatttcatgt ttcttcaaca ctacatatgc gtatatatac caatctaagt ctgtgctcct
     2161 tccttcgttc ttccttctgt tcggagatta ccgaatcaaa aaaatttcaa agaaaccgaa
     2221 atcaaaaaaa agaataaaaa aaaaatgatg aattgaattg aaaagctagc ttatcgatga
     2281 taagctgtca aagatgagaa ttaattccac ggactataga ctatactaga tactccgtct
     2341 actgtacgat acacttccgc tcaggtcctt gtcctttaac gaggccttac cactcttttg
     2401 ttactctatt gatccagctc agcaaaggca gtgtgatcta agattctatc ttcgcgatgt
     2461 agtaaaacta gctagaccga gaaagagact agaaatgcaa aaggcacttc tacaatggct
     2521 gccatcatta ttatccgatg tgacgctgca gcttctcaat gatattcgaa tacgctttga
     2581 ggagatacag cctaatatcc gacaaactgt tttacagatt tacgatcgta cttgttaccc
     2641 atcattgaat tttgaacatc cgaacctggg agttttccct gaaacagata gtatatttga
     2701 acctgtataa taatatatag tctagcgctt tacggaagac aatgtatgta tttcggttcc
     2761 tggagaaact attgcatcta ttgcataggt aatcttgcac gtcgcatccc cggttcattt
     2821 tctgcgtttc catcttgcac ttcaatagca tatctttgtt aacgaagcat ctgtgcttca
     2881 ttttgtagaa caaaaatgca acgcgagagc gctaattttt caaacaaaga atctgagctg
     2941 catttttaca gaacagaaat gcaacgcgaa agcgctattt taccaacgaa gaatctgtgc
     3001 ttcatttttg taaaacaaaa atgcaacgcg acgagagcgc taatttttca aacaaagaat
     3061 ctgagctgca tttttacaga acagaaatgc aacgcgagag cgctatttta ccaacaaaga
     3121 atctatactt cttttttgtt ctacaaaaat gcatcccgag agcgctattt ttctaacaaa
     3181 gcatcttaga ttactttttt tctcctttgt gcgctctata atgcagtctc ttgataactt
     3241 tttgcactgt aggtccgtta aggttagaag aaggctactt tggtgtctat tttctcttcc
     3301 ataaaaaaag cctgactcca cttcccgcgt ttactgatta ctagcgaagc tgcgggtgca
     3361 ttttttcaag ataaaggcat ccccgattat attctatacc gatgtggatt gcgcatactt
     3421 tgtgaacaga aagtgatagc gttgatgatt cttcattggt cagaaaatta tgaacggttt
     3481 cttctatttt gtctctatat actacgtata ggaaatgttt acattttcgt attgttttcg
     3541 attcactcta tgaatagttc ttactacaat ttttttgtct aaagagtaat actagagata
     3601 aacataaaaa atgtagaggt cgagtttaga tgcaagttca aggagcgaaa ggtggatggg
     3661 taggttatat agggatatag cacagagata tatagcaaag agatactttt gagcaatgtt
     3721 tgtggaagcg gtattcgcaa tgggaagctc caccccggtt gataatcaga aaagccccaa
     3781 aaacaggaag attgtataag caaatattta aattgtaatt ctttcctgcg ttatcccctg
     3841 attctgtgga taaccgtatt accgcctttg agtgagctga taccgctcgc cgcagccgaa
     3901 cgaccgagcg cagcgagtca gtgagcgagg aagcggaaga gggtctgacg ctcagtggaa
     3961 cgaaaactca cgttaaggga ttttggtcat gagattatca aaaaggatct tcacctagat
     4021 ccttttaaat taaaaatgaa gttttaaatc aatctaaagt atatatgagt aaacttggtc
     4081 tgacagtcag aagaactcgt caagaaggcg atagaaggcg atgcgctgcg aatcgggagc
     4141 ggcgataccg taaagcacga ggaagcggtc agcccattcg ccgccaagct cttcagcaat
     4201 atcacgggta gccaacgcta tgtcctgata gcggtccgcc acacccagcc ggccacagtc
     4261 gatgaatcca gaaaagcggc cattttccac catgatattc ggcaagcagg catcgtcatg
     4321 ggtcacgacg agatcctcgc cgtcgggcat gctcgccttg agcctggcga acagttcggc
     4381 tggcgcgagc ccctgatgct cttcgtccag atcatcctga tcgacaagac cggcttccat
     4441 ccgagtacgt gctcgctcga tgcgatgttt cgcttggtgg tcgaatgggc aggtagccgg
     4501 atcaagcgta tgcagccgcc gcattgcatc agccatgatg gatactttct cggcaggagc
     4561 aaggtgagat gacaggagat cctgccccgg cacttcgccc aatagcagcc agtcccttcc
     4621 cgcttcagtg acaacgtcga gcacagctgc gcaaggaacg cccgtcgtgg ccagccacga
     4681 tagccgcgct gcctcgtctt gcagttcatt cagggcaccg gacaggtcgg tcttgacaaa
     4741 aagaaccggg cgcccctgcg ctgacagccg gaacacggcg gcatcagagc agccgattgt
     4801 ctgttgtgcc cagtcatagc cgaatagcct ctccacccaa gcggccggag aacctgcgtg
     4861 caatccatct tgttcaatca tactcttcct ttttcaatat tattgaagca tttatcaggg
     4921 ttattgtctc atgagcggat acatatttga atgtatttag aaaaataaac aaataggggt
     4981 tccgcgcaca tttccccgaa aagtgccacc tgacgtcgga cggatcgctt gcctgtaact
     5041 tacacgcgcc tcgtggcgcg cccctgcagg atttaaatgg ccggccgttt aaaccaataa
     5101 gtgctatcct gaatctctgg ttgtgaaaca tccaactggc accgctggct tgaacaacaa
     5161 taccagcctt ccaacttctg taaataacgg cggtacgcca gtgccaccag taccgttacc
     5221 tttcggtata cctcctttcc ccatgtttcc aatgcccttc atgcctccaa cggctactat
     5281 cacaaatcct catcaagctg acgcaagccc taagaaatga ataacaatac tgacagtact
     5341 aaataattgc ctacttggct tcacatacgt tgcatacgtc gatatagata ataatgataa
     5401 tgacagcagg attatcgtaa tacgtaatag ttgaaaatct caaaaatgtg tgggtcatta
     5461 cgtaaataat gataggaatg ggattcttct atttttcctt tttccattct agcagccgtc
     5521 gggaaaacgt ggcatcctct ctttcgggct caattggagt cacgctgccg tgagcatcct
     5581 ctctttccat atctaacaac tgagcacgta accaatggaa aagcatgagc ttagcgttgc
     5641 tccaaaaaag tattggatgg ttaataccat ttgtctgttc tcttctgact ttgactcctc
     5701 aaaaaaaaaa aatctacaat caacagatcg cttcaattac gccctcacaa aaactttttt
     5761 ccttcttctt cgcccacgtt aaattttatc cctcatgttg tctaacggat ttctgcactt
     5821 gatttattat aaaaagacaa agacataata cttctctatc aatttcagtt attgttcttc
     5881 cttgcgttat tcttctgttc ttctttttct tttgtcatat ataaccataa ccaagtaata
     5941 catattcaaa atgcctctgt ttgagctttt caggctcacc aaagctaagc ttgaatctgc
     6001 tcaagacagg aacccttctc cacctgtaga tgaagttgtg gagctggtgt gggaaaatgg
     6061 tcagatatca actcaaagtc agtcaagtag atcgaggaac attcctccac cacaagcaaa
     6121 ctcttctaga gctagagaga ttggaaatgg ctcaaagacg actatggtgg acgagatccc
     6181 tatgtcagtg ccatcactaa tgacgggttt gagtcaagac gatgactttg ttccatggtt
     6241 gaatcatcat catcacccca aaaagaaacg taaggtgggc cgcggaatgg ataagaaata
     6301 ctcaataggc ttagctatcg gcacaaatag cgtcggatgg gcggtgatca ctgatgaata
     6361 taaggttccg tctaaaaagt tcaaggttct gggaaataca gaccgccaca gtatcaaaaa
     6421 aaatcttata ggggctcttt tatttgacag tggagagaca gcggaagcga ctcgtctcaa
     6481 acggacagct cgtagaaggt atacacgtcg gaagaatcgt atttgttatc tacaggagat
     6541 tttttcaaat gagatggcga aagtagatga tagtttcttt catcgacttg aagagtcttt
     6601 tttggtggaa gaagacaaga agcatgaacg tcatcctatt tttggaaata tagtagatga
     6661 agttgcttat catgagaaat atccaactat ctatcatctg cgaaaaaaat tggtagattc
     6721 tactgataaa gcggatttgc gcttaatcta tttggcctta gcgcatatga ttaagtttcg
     6781 tggtcatttt ttgattgagg gagatttaaa tcctgataat agtgatgtgg acaaactatt
     6841 tatccagttg gtacaaacct acaatcaatt atttgaagaa aaccctatta acgcaagtgg
     6901 agtagatgct aaagcgattc tttctgcacg attgagtaaa tcaagacgat tagaaaatct
     6961 cattgctcag ctccccggtg agaagaaaaa tggcttattt gggaatctca ttgctttgtc
     7021 attgggtttg acccctaatt ttaaatcaaa ttttgatttg gcagaagatg ctaaattaca
     7081 gctttcaaaa gatacttacg atgatgattt agataattta ttggcgcaaa ttggagatca
     7141 atatgctgat ttgtttttgg cagctaagaa tttatcagat gctattttac tttcagatat
     7201 cctaagagta aatactgaaa taactaaggc tcccctatca gcttcaatga ttaaacgcta
     7261 cgatgaacat catcaagact tgactctttt aaaagcttta gttcgacaac aacttccaga
     7321 aaagtataaa gaaatctttt ttgatcaatc aaaaaacgga tatgcaggtt atattgatgg
     7381 gggagctagc caagaagaat tttataaatt tatcaaacca attttagaaa aaatggatgg
     7441 tactgaggaa ttattggtga aactaaatcg tgaagatttg ctgcgcaagc aacggacctt
     7501 tgacaacggc tctattcccc atcaaattca cttgggtgag ctgcatgcta ttttgagaag
     7561 acaagaagac ttttatccat ttttaaaaga caatcgtgag aagattgaaa aaatcttgac
     7621 ttttcgaatt ccttattatg ttggtccatt ggcgcgtggc aatagtcgtt ttgcatggat
     7681 gactcggaag tctgaagaaa caattacccc atggaatttt gaagaagttg tcgataaagg
     7741 tgcttcagct caatcattta ttgaacgcat gacaaacttt gataaaaatc ttccaaatga
     7801 aaaagtacta ccaaaacata gtttgcttta tgagtatttt acggtttata acgaattgac
     7861 aaaggtcaaa tatgttactg aaggaatgcg aaaaccagca tttctttcag gtgaacagaa
     7921 gaaagccatt gttgatttac tcttcaaaac aaatcgaaaa gtaaccgtta agcaattaaa
     7981 agaagattat ttcaaaaaaa tagaatgttt tgatagtgtt gaaatttcag gagttgaaga
     8041 tagatttaat gcttcattag gtacctacca tgatttgcta aaaattatta aagataaaga
     8101 ttttttggat aatgaagaaa atgaagatat cttagaggat attgttttaa cattgacctt
     8161 atttgaagat agggagatga ttgaggaaag acttaaaaca tatgctcacc tctttgatga
     8221 taaggtgatg aaacagctta aacgtcgccg ttatactggt tggggacgtt tgtctcgaaa
     8281 attgattaat ggtattaggg ataagcaatc tggcaaaaca atattagatt ttttgaaatc
     8341 agatggtttt gccaatcgca attttatgca gctgatccat gatgatagtt tgacatttaa
     8401 agaagacatt caaaaagcac aagtgtctgg acaaggcgat agtttacatg aacatattgc
     8461 aaatttagct ggtagccctg ctattaaaaa aggtatttta cagactgtaa aagttgttga
     8521 tgaattggtc aaagtaatgg ggcggcataa gccagaaaat atcgttattg aaatggcacg
     8581 tgaaaatcag acaactcaaa agggccagaa aaattcgcga gagcgtatga aacgaatcga
     8641 agaaggtatc aaagaattag gaagtcagat tcttaaagag catcctgttg aaaatactca
     8701 attgcaaaat gaaaagctct atctctatta tctccaaaat ggaagagaca tgtatgtgga
     8761 ccaagaatta gatattaatc gtttaagtga ttatgatgtc gatgccattg ttccacaaag
     8821 tttccttaaa gacgattcaa tagacaataa ggtcttaacg cgttctgata aaaatcgtgg
     8881 taaatcggat aacgttccaa gtgaagaagt agtcaaaaag atgaaaaact attggagaca
     8941 acttctaaac gccaagttaa tcactcaacg taagtttgat aatttaacga aagctgaacg
     9001 tggaggtttg agtgaacttg ataaagctgg ttttatcaaa cgccaattgg ttgaaactcg
     9061 ccaaatcact aagcatgtgg cacaaatttt ggatagtcgc atgaatacta aatacgatga
     9121 aaatgataaa cttattcgag aggttaaagt gattacctta aaatctaaat tagtttctga
     9181 cttccgaaaa gatttccaat tctataaagt acgtgagatt aacaattacc atcatgccca
     9241 tgatgcgtat ctaaatgccg tcgttggaac tgctttgatt aagaaatatc caaaacttga
     9301 atcggagttt gtctatggtg attataaagt ttatgatgtt cgtaaaatga ttgctaagtc
     9361 tgagcaagaa ataggcaaag caaccgcaaa atatttcttt tactctaata tcatgaactt
     9421 cttcaaaaca gaaattacac ttgcaaatgg agagattcgc aaacgccctc taatcgaaac
     9481 taatggggaa actggagaaa ttgtctggga taaagggcga gattttgcca cagtgcgcaa
     9541 agtattgtcc atgccccaag tcaatattgt caagaaaaca gaagtacaga caggcggatt
     9601 ctccaaggag tcaattttac caaaaagaaa ttcggacaag cttattgctc gtaaaaaaga
     9661 ctgggatcca aaaaaatatg gtggttttga tagtccaacg gtagcttatt cagtcctagt
     9721 ggttgctaag gtggaaaaag ggaaatcgaa gaagttaaaa tccgttaaag agttactagg
     9781 gatcacaatt atggaaagaa gttcctttga aaaaaatccg attgactttt tagaagctaa
     9841 aggatataag gaagttaaaa aagacttaat cattaaacta cctaaatata gtctttttga
     9901 gttagaaaac ggtcgtaaac ggatgctggc tagtgccgga gaattacaaa aaggaaatga
     9961 gctggctctg ccaagcaaat atgtgaattt tttatattta gctagtcatt atgaaaagtt
    10021 gaagggtagt ccagaagata acgaacaaaa acaattgttt gtggagcagc ataagcatta
    10081 tttagatgag attattgagc aaatcagtga attttctaag cgtgttattt tagcagatgc
    10141 caatttagat aaagttctta gtgcatataa caaacataga gacaaaccaa tacgtgaaca
    10201 agcagaaaat attattcatt tatttacgtt gacgaatctt ggagctcccg ctgcttttaa
    10261 atattttgat acaacaattg atcgtaaacg atatacgtct acaaaagaag ttttagatgc
    10321 cactcttatc catcaatcca tcactggtct ttatgaaaca cgcattgatt tgagtcagct
    10381 aggaggtgac ccaattgccg gatccaaggc tagcccgaaa aagaaacgca aagttgggcg
    10441 cgccaccatg cctctgtttg agcttttcag gctcaccaaa gctaagcttg aatctgctca
    10501 agacaggaac ccttctccac ctgtagatga agttgtggag ctggtgtggg aaaatggtca
    10561 gatatcaact caaagtcagt caagtagatc gaggaacatt cctccaccac aagcaaactc
    10621 ttctagagct agagagattg gaaatggctc aaagacgact atggtggacg agatccctat
    10681 gtcagtgcca tcactaatga cgggtttgag tcaagacgat gactttgttc catggttgaa
    10741 tcatcattag agttaattca aattaattga tatagttttt taatgagtat tgaatctgtt
    10801 tagaaataat ggaatattat ttttatttat ttatttatat tattggtcgg ctcttttctt
    10861 ctgaaggtca atgacaaaat gatatgaagg aaataatgat ttctaaaatt ttacaacgta
    10921 agatattttt acaaaagcct agctcatctt ttgtcatgca ctattttact cacgcttgaa
    10981 attaacggcc agtccactgc ggagtcattt caaagtcatc ctaatcgatc tatcgttttt
    11041 gatagctcat tttggagttc gcgattgtct tctgttattc acaactgttt taatttttat
    11101 ttcattctgg aactcttcga gttctttgta aagtctttca tagtagctta ct
//
