# Supplementary material for: PhiReX 2.0: A Programmable and Red Light-Regulated CRISPR-dCas9 System for the Activation of Endogenous Genes in Saccharomyces cerevisiae
Source: ACS Synth Biol. 2023 Apr 4;12(4):1046–57. doi: 10.1021/acssynbio.2c00517 (PMC10127447; doi:10.1021/acssynbio.2c00517)
Supplement: Supplementary file 2 — sb2c00517_si_002.zip [file sb2c00517_si_002.zip › pGY008.gb]

LOCUS       Exported               12067 bp DNA     circular SYN 13-MAY-2022
DEFINITION  synthetic circular DNA
ACCESSION   pran00003
VERSION     .
KEYWORDS    .
SOURCE      synthetic DNA construct
  ORGANISM  synthetic DNA construct
REFERENCE   1  (bases 1 to 12067)
  AUTHORS   .
  TITLE     Direct Submission
  JOURNAL   Exported May 13, 2022 from SnapGene 6.0.2
            https://www.snapgene.com
FEATURES             Location/Qualifiers
     source          1..12067
                     /mol_type="other DNA"
                     /organism="synthetic DNA construct"
     misc_feature    406..456
                     /label=BR*
                     /label=nonstandard type: Region
     rep_origin      509..1128
                     /label=pBR322_origin
     CDS             complement(1241..2041)
                     /codon_start=1
                     /label=URA3
                     /translation="MSKATYKERAATHPSPVAAKLFNIMHEKQTNLCASLDVRTTKELL
                     ELVEALGPKICLLKTHVDILTDFSMEGTVKPLKALSAKYNFLLFEDRKFADIGNTVKLQ
                     YSAGVYRIAEWADITNAHGVVGPGIVSGLKQAAEEVTKEPRGLLMLAELSCKGSLSTGE
                     YTKGTVDIAKSDKDFVIGFIAQRDMGGRDEGYDWLIMTPGVGLDDKGDALGQQYRTVDD
                     VVSTGSDIIIVGRGLFAKGRDAKVEGERYRKAGWEAYLRRCGQQN"
     rep_origin      2271..3742
                     /label=2micron_origin
                     /note="/translation=MSTVPLVYSPVDREPLHDNSANIKRPLGSFVTSSAACFK
                     PLTIP 
                     GPTTPCAFVMSAHSAILYTPAEYCNLTVLPMSANFLSSKSKKLYLADNAFSGLTVPSM 
                     EKSVKISTCVFSKQILGPNASTNSSNSLVVRTSNEAHKFVCFSCMILNSLAATGLG*"
     CDS             complement(4087..4881)
                     /codon_start=1
                     /label=Kana
                     /translation="MIEQDGLHAGSPAAWVERLFGYDWAQQTIGCSDAAVFRLSAQGRP
                     VLFVKTDLSGALNELQDEAARLSWLATTGVPCAAVLDVVTEAGRDWLLLGEVPGQDLLS
                     SHLAPAEKVSIMADAMRRLHTLDPATCPFDHQAKHRIERARTRMEAGLVDQDDLDEEHQ
                     GLAPAELFARLKASMPDGEDLVVTHDDACLPNIMVENGRFSGFIDCGRLGVADRYQDIA
                     LATRDIAEELGGEWADRFLVLYGIAAPDSQRIAFYRLLDEFF"
     misc_feature    5095..5130
                     /label=B1*
                     /label=nonstandard type: Region
     misc_feature    5131..7522
                     /label=FBA1Pro-PIF3
                     /label=nonstandard type: user_defined
     promoter        5131..5950
                     /label=FBA1p
     CDS             5951..7522
                     /codon_start=1
                     /label=PIF3
                     /translation="MPLFELFRLTKAKLESAQDRNPSPPVDEVVELVWENGQISTQSQS
                     SRSRNIPPPQANSSRAREIGNGSKTTMVDEIPMSVPSLMTGLSQDDDFVPWLNHHPSLD
                     GYCSDFLRDVSSPVTVNEQESDMAVNQTAFPLFQRRKDGNESAPAASSSQYNGFQSHSL
                     YGSDRARDLPSQQTNPDRFTQTQEPLITSNKPSLVNFSHFLRPATFAKTTNNNLHDTKE
                     KSPQSPPNVFQTRVLGAKDSEDKVLNESVASATPKDNQKACLISEDSCRKDQESEKAVV
                     CSSVGSGNSLDGPSESPSLSLKRKHSNIQDIDCHSEDVEEESGDGRKEAGPSRTGLGSK
                     RSRSAEVHNLSERRRRDRINEKMRALQELIPNCNKVDKASMLDEAIEYLKSLQLQVQIM
                     SMASGYYLPPAVMFPPGMGHYPAAAAAMAMGMGMPYAMGLPDLSRGGSSVNHGPQFQVS
                     GMQQQPVAMGIPRVSGGGIFAGSSTIGNGSTRDLSGSKDQTTTNNNSNLKPIKRKQGSS
                     DQFCGSS"
     misc_feature    7523..7549
                     /label=2aa-SV40NLSa
                     /label=nonstandard type: user_defined
     CDS             7529..7549
                     /codon_start=1
                     /label=SV40-NLSa
                     /translation="PKKKRKV"
     CDS             7559..11662
                     /codon_start=1
                     /label=dCas9
                     /translation="MDKKYSIGLAIGTNSVGWAVITDEYKVPSKKFKVLGNTDRHSIKK
                     NLIGALLFDSGETAEATRLKRTARRRYTRRKNRICYLQEIFSNEMAKVDDSFFHRLEES
                     FLVEEDKKHERHPIFGNIVDEVAYHEKYPTIYHLRKKLVDSTDKADLRLIYLALAHMIK
                     FRGHFLIEGDLNPDNSDVDKLFIQLVQTYNQLFEENPINASGVDAKAILSARLSKSRRL
                     ENLIAQLPGEKKNGLFGNLIALSLGLTPNFKSNFDLAEDAKLQLSKDTYDDDLDNLLAQ
                     IGDQYADLFLAAKNLSDAILLSDILRVNTEITKAPLSASMIKRYDEHHQDLTLLKALVR
                     QQLPEKYKEIFFDQSKNGYAGYIDGGASQEEFYKFIKPILEKMDGTEELLVKLNREDLL
                     RKQRTFDNGSIPHQIHLGELHAILRRQEDFYPFLKDNREKIEKILTFRIPYYVGPLARG
                     NSRFAWMTRKSEETITPWNFEEVVDKGASAQSFIERMTNFDKNLPNEKVLPKHSLLYEY
                     FTVYNELTKVKYVTEGMRKPAFLSGEQKKAIVDLLFKTNRKVTVKQLKEDYFKKIECFD
                     SVEISGVEDRFNASLGTYHDLLKIIKDKDFLDNEENEDILEDIVLTLTLFEDREMIEER
                     LKTYAHLFDDKVMKQLKRRRYTGWGRLSRKLINGIRDKQSGKTILDFLKSDGFANRNFM
                     QLIHDDSLTFKEDIQKAQVSGQGDSLHEHIANLAGSPAIKKGILQTVKVVDELVKVMGR
                     HKPENIVIEMARENQTTQKGQKNSRERMKRIEEGIKELGSQILKEHPVENTQLQNEKLY
                     LYYLQNGRDMYVDQELDINRLSDYDVDAIVPQSFLKDDSIDNKVLTRSDKNRGKSDNVP
                     SEEVVKKMKNYWRQLLNAKLITQRKFDNLTKAERGGLSELDKAGFIKRQLVETRQITKH
                     VAQILDSRMNTKYDENDKLIREVKVITLKSKLVSDFRKDFQFYKVREINNYHHAHDAYL
                     NAVVGTALIKKYPKLESEFVYGDYKVYDVRKMIAKSEQEIGKATAKYFFYSNIMNFFKT
                     EITLANGEIRKRPLIETNGETGEIVWDKGRDFATVRKVLSMPQVNIVKKTEVQTGGFSK
                     ESILPKRNSDKLIARKKDWDPKKYGGFDSPTVAYSVLVVAKVEKGKSKKLKSVKELLGI
                     TIMERSSFEKNPIDFLEAKGYKEVKKDLIIKLPKYSLFELENGRKRMLASAGELQKGNE
                     LALPSKYVNFLYLASHYEKLKGSPEDNEQKQLFVEQHKHYLDEIIEQISEFSKRVILAD
                     ANLDKVLSAYNKHRDKPIREQAENIIHLFTLTNLGAPAAFKYFDTTIDRKRYTSTKEVL
                     DATLIHQSITGLYETRIDLSQLGGD"
     terminator      11666..12067
                     /label=FBA1-Ter
ORIGIN
        1 aactgtggga atactcaggt atcgtaagat gcaagagttc gaatctctta gcaaccatta
       61 tttttttcct caacataacg agaacacaca ggggcgctat cgcacagaat caaattcgat
      121 gactggaaat tttttgttaa tttcagaggt cgcctgacgc atataccttt ttcaactgaa
      181 aaattgggag aaaaaggaaa ggtgagaggc cggaaccggc ttttcatata gaatagagaa
      241 gcgttcatga ctaaatgctt gcatcacaat acttgaagtt gacaatatta tttaaggacc
      301 tattgttttt tccaataggt ggttagcaat cgtcttactt tctaactttt cttacctttt
      361 acatttcagc aatatatata tatatttcaa ggatatacca ttctaatgtc tgcccctaag
      421 aagatcgtcg ttttgccagg tgaccacgtt ggtcaatgaa tttaaatggc gcgccgttta
      481 aaccctgcag gggccggccc cgtagaaaag atcaaaggat cttcttgaga tccttttttt
      541 ctgcgcgtaa tctgctgctt gcaaacaaaa aaaccaccgc taccagcggt ggtttgtttg
      601 ccggatcaag agctaccaac tctttttccg aaggtaactg gcttcagcag agcgcagata
      661 ccaaatactg ttcttctagt gtagccgtag ttaggccacc acttcaagaa ctctgtagca
      721 ccgcctacat acctcgctct gctaatcctg ttaccagtgg ctgctgccag tggcgataag
      781 tcgtgtctta ccgggttgga ctcaagacga tagttaccgg ataaggcgca gcggtcgggc
      841 tgaacggggg gttcgtgcac acagcccagc ttggagcgaa cgacctacac cgaactgaga
      901 tacctacagc gtgagctatg agaaagcgcc acgcttcccg aagggagaaa ggcggacagg
      961 tatccggtaa gcggcagggt cggaacagga gagcgcacga gggagcttcc agggggaaac
     1021 gcctggtatc tttatagtcc tgtcgggttt cgccacctct gacttgagcg tcgatttttg
     1081 tgatgctcgt caggggggcg gagcctatgg aaaaacgcca gcaacgcggc ctttttacgg
     1141 ttcctggcct tttgctggcc ttttgctcat gatataatta aattgaagct ctaatttgtg
     1201 agtttagtat acatgcattt acttataata cagtttttta gttttgctgg ccgcatcttc
     1261 tcaaatatgc ttcccagcct gcttttctgt aacgttcacc ctctacctta gcatcccttc
     1321 cctttgcaaa tagtcctctt ccaacaataa taatgtcaga tcctgtagag accacatcat
     1381 ccacggttct atactgttga cccaatgcgt ctcccttgtc atctaaaccc acaccgggtg
     1441 tcataatcaa ccaatcgtaa ccttcatctc ttccacccat gtctctttga gcaataaagc
     1501 cgataacaaa atctttgtcg ctcttcgcaa tgtcaacagt acccttagta tattctccag
     1561 tagataggga gcccttgcat gacaattctg ctaacatcaa aaggcctcta ggttcctttg
     1621 ttacttcttc tgccgcctgc ttcaaaccgc taacaatacc tgggcccacc acaccgtgtg
     1681 cattcgtaat gtctgcccat tctgctattc tgtatacacc cgcagagtac tgcaatttga
     1741 ctgtattacc aatgtcagca aattttctgt cttcgaagag taaaaaattg tacttggcgg
     1801 ataatgcctt tagcggctta actgtgccct ccatggaaaa atcagtcaag atatccacat
     1861 gtgtttttag taaacaaatt ttgggaccta atgcttcaac taactccagt aattccttgg
     1921 tggtacgaac atccaatgaa gcacacaagt ttgtttgctt ttcgtgcatg atattaaata
     1981 gcttggcagc aacaggacta ggatgagtag cagcacgttc cttatatgta gctttcgaca
     2041 tgatttatct tcgtttcctg caggtttttg ttctgtgcag ttgggttaag aatactgggc
     2101 aatttcatgt ttcttcaaca ctacatatgc gtatatatac caatctaagt ctgtgctcct
     2161 tccttcgttc ttccttctgt tcggagatta ccgaatcaaa aaaatttcaa agaaaccgaa
     2221 atcaaaaaaa agaataaaaa aaaaatgatg aattgaattg aaaagctagc ttatcgatga
     2281 taagctgtca aagatgagaa ttaattccac ggactataga ctatactaga tactccgtct
     2341 actgtacgat acacttccgc tcaggtcctt gtcctttaac gaggccttac cactcttttg
     2401 ttactctatt gatccagctc agcaaaggca gtgtgatcta agattctatc ttcgcgatgt
     2461 agtaaaacta gctagaccga gaaagagact agaaatgcaa aaggcacttc tacaatggct
     2521 gccatcatta ttatccgatg tgacgctgca gcttctcaat gatattcgaa tacgctttga
     2581 ggagatacag cctaatatcc gacaaactgt tttacagatt tacgatcgta cttgttaccc
     2641 atcattgaat tttgaacatc cgaacctggg agttttccct gaaacagata gtatatttga
     2701 acctgtataa taatatatag tctagcgctt tacggaagac aatgtatgta tttcggttcc
     2761 tggagaaact attgcatcta ttgcataggt aatcttgcac gtcgcatccc cggttcattt
     2821 tctgcgtttc catcttgcac ttcaatagca tatctttgtt aacgaagcat ctgtgcttca
     2881 ttttgtagaa caaaaatgca acgcgagagc gctaattttt caaacaaaga atctgagctg
     2941 catttttaca gaacagaaat gcaacgcgaa agcgctattt taccaacgaa gaatctgtgc
     3001 ttcatttttg taaaacaaaa atgcaacgcg acgagagcgc taatttttca aacaaagaat
     3061 ctgagctgca tttttacaga acagaaatgc aacgcgagag cgctatttta ccaacaaaga
     3121 atctatactt cttttttgtt ctacaaaaat gcatcccgag agcgctattt ttctaacaaa
     3181 gcatcttaga ttactttttt tctcctttgt gcgctctata atgcagtctc ttgataactt
     3241 tttgcactgt aggtccgtta aggttagaag aaggctactt tggtgtctat tttctcttcc
     3301 ataaaaaaag cctgactcca cttcccgcgt ttactgatta ctagcgaagc tgcgggtgca
     3361 ttttttcaag ataaaggcat ccccgattat attctatacc gatgtggatt gcgcatactt
     3421 tgtgaacaga aagtgatagc gttgatgatt cttcattggt cagaaaatta tgaacggttt
     3481 cttctatttt gtctctatat actacgtata ggaaatgttt acattttcgt attgttttcg
     3541 attcactcta tgaatagttc ttactacaat ttttttgtct aaagagtaat actagagata
     3601 aacataaaaa atgtagaggt cgagtttaga tgcaagttca aggagcgaaa ggtggatggg
     3661 taggttatat agggatatag cacagagata tatagcaaag agatactttt gagcaatgtt
     3721 tgtggaagcg gtattcgcaa tgggaagctc caccccggtt gataatcaga aaagccccaa
     3781 aaacaggaag attgtataag caaatattta aattgtaatt ctttcctgcg ttatcccctg
     3841 attctgtgga taaccgtatt accgcctttg agtgagctga taccgctcgc cgcagccgaa
     3901 cgaccgagcg cagcgagtca gtgagcgagg aagcggaaga gggtctgacg ctcagtggaa
     3961 cgaaaactca cgttaaggga ttttggtcat gagattatca aaaaggatct tcacctagat
     4021 ccttttaaat taaaaatgaa gttttaaatc aatctaaagt atatatgagt aaacttggtc
     4081 tgacagtcag aagaactcgt caagaaggcg atagaaggcg atgcgctgcg aatcgggagc
     4141 ggcgataccg taaagcacga ggaagcggtc agcccattcg ccgccaagct cttcagcaat
     4201 atcacgggta gccaacgcta tgtcctgata gcggtccgcc acacccagcc ggccacagtc
     4261 gatgaatcca gaaaagcggc cattttccac catgatattc ggcaagcagg catcgtcatg
     4321 ggtcacgacg agatcctcgc cgtcgggcat gctcgccttg agcctggcga acagttcggc
     4381 tggcgcgagc ccctgatgct cttcgtccag atcatcctga tcgacaagac cggcttccat
     4441 ccgagtacgt gctcgctcga tgcgatgttt cgcttggtgg tcgaatgggc aggtagccgg
     4501 atcaagcgta tgcagccgcc gcattgcatc agccatgatg gatactttct cggcaggagc
     4561 aaggtgagat gacaggagat cctgccccgg cacttcgccc aatagcagcc agtcccttcc
     4621 cgcttcagtg acaacgtcga gcacagctgc gcaaggaacg cccgtcgtgg ccagccacga
     4681 tagccgcgct gcctcgtctt gcagttcatt cagggcaccg gacaggtcgg tcttgacaaa
     4741 aagaaccggg cgcccctgcg ctgacagccg gaacacggcg gcatcagagc agccgattgt
     4801 ctgttgtgcc cagtcatagc cgaatagcct ctccacccaa gcggccggag aacctgcgtg
     4861 caatccatct tgttcaatca tactcttcct ttttcaatat tattgaagca tttatcaggg
     4921 ttattgtctc atgagcggat acatatttga atgtatttag aaaaataaac aaataggggt
     4981 tccgcgcaca tttccccgaa aagtgccacc tgacgtcgga cggatcgctt gcctgtaact
     5041 tacacgcgcc tcgtggcgcg cccctgcagg atttaaatgg ccggccgttt aaaccaataa
     5101 gtgctatcct gaatctctgg ttgtgaaaca tccaactggc accgctggct tgaacaacaa
     5161 taccagcctt ccaacttctg taaataacgg cggtacgcca gtgccaccag taccgttacc
     5221 tttcggtata cctcctttcc ccatgtttcc aatgcccttc atgcctccaa cggctactat
     5281 cacaaatcct catcaagctg acgcaagccc taagaaatga ataacaatac tgacagtact
     5341 aaataattgc ctacttggct tcacatacgt tgcatacgtc gatatagata ataatgataa
     5401 tgacagcagg attatcgtaa tacgtaatag ttgaaaatct caaaaatgtg tgggtcatta
     5461 cgtaaataat gataggaatg ggattcttct atttttcctt tttccattct agcagccgtc
     5521 gggaaaacgt ggcatcctct ctttcgggct caattggagt cacgctgccg tgagcatcct
     5581 ctctttccat atctaacaac tgagcacgta accaatggaa aagcatgagc ttagcgttgc
     5641 tccaaaaaag tattggatgg ttaataccat ttgtctgttc tcttctgact ttgactcctc
     5701 aaaaaaaaaa aatctacaat caacagatcg cttcaattac gccctcacaa aaactttttt
     5761 ccttcttctt cgcccacgtt aaattttatc cctcatgttg tctaacggat ttctgcactt
     5821 gatttattat aaaaagacaa agacataata cttctctatc aatttcagtt attgttcttc
     5881 cttgcgttat tcttctgttc ttctttttct tttgtcatat ataaccataa ccaagtaata
     5941 catattcaaa atgcctctgt ttgagctttt caggctcacc aaagctaagc ttgaatctgc
     6001 tcaagacagg aacccttctc cacctgtaga tgaagttgtg gagctggtgt gggaaaatgg
     6061 tcagatatca actcaaagtc agtcaagtag atcgaggaac attcctccac cacaagcaaa
     6121 ctcttctaga gctagagaga ttggaaatgg ctcaaagacg actatggtgg acgagatccc
     6181 tatgtcagtg ccatcactaa tgacgggttt gagtcaagac gatgactttg ttccatggtt
     6241 gaatcatcat ccctcccttg atggatattg ctctgatttc ttgcgtgatg tgtcgtctcc
     6301 tgttactgtc aacgagcaag agagtgatat ggcggtaaac caaactgctt tcccgttgtt
     6361 tcagagaaga aaggatggca atgaatcagc tcctgctgct tcttcgtcgc agtataacgg
     6421 tttccaatcg cattctctgt atggaagtga tagagctaga gatcttccta gccaacaaac
     6481 caatccggat cggtttactc agacgcagga accactaatt actagtaaca agcctagttt
     6541 ggtcaacttt tcacatttct tacgccctgc aacttttgcg aagactacta ataataacct
     6601 tcatgacact aaagaaaaga gtcctcaaag cccgccaaat gtgtttcaga ccagagttct
     6661 tggagctaaa gactctgaag ataaggttct taacgagtct gttgcttctg ctacgcctaa
     6721 agataaccaa aaggcttgcc taatatcaga ggactcatgt agaaaagacc aagagagtga
     6781 aaaagcagtt gtatgttctt ctgttggctc gggtaatagt ctcgatggcc catccgaaag
     6841 tccttcactt tctttaaaga gaaagcattc gaatattcaa gacattgact gtcatagtga
     6901 agatgtggaa gaagaatcag gagatggaag aaaggaagca ggtccatctc gaacgggttt
     6961 gggttcaaag agaagccgct ctgcagaagt gcataatctg tctgaaagga gacggcgtga
     7021 taggatcaac gagaagatgc gtgccctgca agaactcatt ccaaactgta acaaggtgga
     7081 caaagcttcg atgctagatg aagccatcga gtatctcaag tcactccaac ttcaagtgca
     7141 gatcatgtca atggcgtctg gttactatct gccaccggcg gttatgttcc caccgggtat
     7201 ggggcattac ccggcagcag ctgctgcaat ggcaatgggt atgggaatgc cttatgcaat
     7261 gggcttgcct gatttgagcc gtggtggttc atcggttaac cacggaccac agttccaagt
     7321 ctcggggatg caacaacaac cagtggcgat gggtattcca cgtgtctctg gtggtggtat
     7381 ctttgccggt tcttcgacga ttggcaatgg ctcgactaga gatttatctg gttctaaaga
     7441 tcaaacaacg acgaataaca acagtaactt gaaaccaata aagagaaaac aggggtcttc
     7501 tgatcagttt tgtggatcgt cgcatcaccc caaaaagaaa cgtaaggtgg gccgcggaat
     7561 ggataagaaa tactcaatag gcttagctat cggcacaaat agcgtcggat gggcggtgat
     7621 cactgatgaa tataaggttc cgtctaaaaa gttcaaggtt ctgggaaata cagaccgcca
     7681 cagtatcaaa aaaaatctta taggggctct tttatttgac agtggagaga cagcggaagc
     7741 gactcgtctc aaacggacag ctcgtagaag gtatacacgt cggaagaatc gtatttgtta
     7801 tctacaggag attttttcaa atgagatggc gaaagtagat gatagtttct ttcatcgact
     7861 tgaagagtct tttttggtgg aagaagacaa gaagcatgaa cgtcatccta tttttggaaa
     7921 tatagtagat gaagttgctt atcatgagaa atatccaact atctatcatc tgcgaaaaaa
     7981 attggtagat tctactgata aagcggattt gcgcttaatc tatttggcct tagcgcatat
     8041 gattaagttt cgtggtcatt ttttgattga gggagattta aatcctgata atagtgatgt
     8101 ggacaaacta tttatccagt tggtacaaac ctacaatcaa ttatttgaag aaaaccctat
     8161 taacgcaagt ggagtagatg ctaaagcgat tctttctgca cgattgagta aatcaagacg
     8221 attagaaaat ctcattgctc agctccccgg tgagaagaaa aatggcttat ttgggaatct
     8281 cattgctttg tcattgggtt tgacccctaa ttttaaatca aattttgatt tggcagaaga
     8341 tgctaaatta cagctttcaa aagatactta cgatgatgat ttagataatt tattggcgca
     8401 aattggagat caatatgctg atttgttttt ggcagctaag aatttatcag atgctatttt
     8461 actttcagat atcctaagag taaatactga aataactaag gctcccctat cagcttcaat
     8521 gattaaacgc tacgatgaac atcatcaaga cttgactctt ttaaaagctt tagttcgaca
     8581 acaacttcca gaaaagtata aagaaatctt ttttgatcaa tcaaaaaacg gatatgcagg
     8641 ttatattgat gggggagcta gccaagaaga attttataaa tttatcaaac caattttaga
     8701 aaaaatggat ggtactgagg aattattggt gaaactaaat cgtgaagatt tgctgcgcaa
     8761 gcaacggacc tttgacaacg gctctattcc ccatcaaatt cacttgggtg agctgcatgc
     8821 tattttgaga agacaagaag acttttatcc atttttaaaa gacaatcgtg agaagattga
     8881 aaaaatcttg acttttcgaa ttccttatta tgttggtcca ttggcgcgtg gcaatagtcg
     8941 ttttgcatgg atgactcgga agtctgaaga aacaattacc ccatggaatt ttgaagaagt
     9001 tgtcgataaa ggtgcttcag ctcaatcatt tattgaacgc atgacaaact ttgataaaaa
     9061 tcttccaaat gaaaaagtac taccaaaaca tagtttgctt tatgagtatt ttacggttta
     9121 taacgaattg acaaaggtca aatatgttac tgaaggaatg cgaaaaccag catttctttc
     9181 aggtgaacag aagaaagcca ttgttgattt actcttcaaa acaaatcgaa aagtaaccgt
     9241 taagcaatta aaagaagatt atttcaaaaa aatagaatgt tttgatagtg ttgaaatttc
     9301 aggagttgaa gatagattta atgcttcatt aggtacctac catgatttgc taaaaattat
     9361 taaagataaa gattttttgg ataatgaaga aaatgaagat atcttagagg atattgtttt
     9421 aacattgacc ttatttgaag atagggagat gattgaggaa agacttaaaa catatgctca
     9481 cctctttgat gataaggtga tgaaacagct taaacgtcgc cgttatactg gttggggacg
     9541 tttgtctcga aaattgatta atggtattag ggataagcaa tctggcaaaa caatattaga
     9601 ttttttgaaa tcagatggtt ttgccaatcg caattttatg cagctgatcc atgatgatag
     9661 tttgacattt aaagaagaca ttcaaaaagc acaagtgtct ggacaaggcg atagtttaca
     9721 tgaacatatt gcaaatttag ctggtagccc tgctattaaa aaaggtattt tacagactgt
     9781 aaaagttgtt gatgaattgg tcaaagtaat ggggcggcat aagccagaaa atatcgttat
     9841 tgaaatggca cgtgaaaatc agacaactca aaagggccag aaaaattcgc gagagcgtat
     9901 gaaacgaatc gaagaaggta tcaaagaatt aggaagtcag attcttaaag agcatcctgt
     9961 tgaaaatact caattgcaaa atgaaaagct ctatctctat tatctccaaa atggaagaga
    10021 catgtatgtg gaccaagaat tagatattaa tcgtttaagt gattatgatg tcgatgccat
    10081 tgttccacaa agtttcctta aagacgattc aatagacaat aaggtcttaa cgcgttctga
    10141 taaaaatcgt ggtaaatcgg ataacgttcc aagtgaagaa gtagtcaaaa agatgaaaaa
    10201 ctattggaga caacttctaa acgccaagtt aatcactcaa cgtaagtttg ataatttaac
    10261 gaaagctgaa cgtggaggtt tgagtgaact tgataaagct ggttttatca aacgccaatt
    10321 ggttgaaact cgccaaatca ctaagcatgt ggcacaaatt ttggatagtc gcatgaatac
    10381 taaatacgat gaaaatgata aacttattcg agaggttaaa gtgattacct taaaatctaa
    10441 attagtttct gacttccgaa aagatttcca attctataaa gtacgtgaga ttaacaatta
    10501 ccatcatgcc catgatgcgt atctaaatgc cgtcgttgga actgctttga ttaagaaata
    10561 tccaaaactt gaatcggagt ttgtctatgg tgattataaa gtttatgatg ttcgtaaaat
    10621 gattgctaag tctgagcaag aaataggcaa agcaaccgca aaatatttct tttactctaa
    10681 tatcatgaac ttcttcaaaa cagaaattac acttgcaaat ggagagattc gcaaacgccc
    10741 tctaatcgaa actaatgggg aaactggaga aattgtctgg gataaagggc gagattttgc
    10801 cacagtgcgc aaagtattgt ccatgcccca agtcaatatt gtcaagaaaa cagaagtaca
    10861 gacaggcgga ttctccaagg agtcaatttt accaaaaaga aattcggaca agcttattgc
    10921 tcgtaaaaaa gactgggatc caaaaaaata tggtggtttt gatagtccaa cggtagctta
    10981 ttcagtccta gtggttgcta aggtggaaaa agggaaatcg aagaagttaa aatccgttaa
    11041 agagttacta gggatcacaa ttatggaaag aagttccttt gaaaaaaatc cgattgactt
    11101 tttagaagct aaaggatata aggaagttaa aaaagactta atcattaaac tacctaaata
    11161 tagtcttttt gagttagaaa acggtcgtaa acggatgctg gctagtgccg gagaattaca
    11221 aaaaggaaat gagctggctc tgccaagcaa atatgtgaat tttttatatt tagctagtca
    11281 ttatgaaaag ttgaagggta gtccagaaga taacgaacaa aaacaattgt ttgtggagca
    11341 gcataagcat tatttagatg agattattga gcaaatcagt gaattttcta agcgtgttat
    11401 tttagcagat gccaatttag ataaagttct tagtgcatat aacaaacata gagacaaacc
    11461 aatacgtgaa caagcagaaa atattattca tttatttacg ttgacgaatc ttggagctcc
    11521 cgctgctttt aaatattttg atacaacaat tgatcgtaaa cgatatacgt ctacaaaaga
    11581 agttttagat gccactctta tccatcaatc catcactggt ctttatgaaa cacgcattga
    11641 tttgagtcag ctaggaggtg actagagtta attcaaatta attgatatag ttttttaatg
    11701 agtattgaat ctgtttagaa ataatggaat attattttta tttatttatt tatattattg
    11761 gtcggctctt ttcttctgaa ggtcaatgac aaaatgatat gaaggaaata atgatttcta
    11821 aaattttaca acgtaagata tttttacaaa agcctagctc atcttttgtc atgcactatt
    11881 ttactcacgc ttgaaattaa cggccagtcc actgcggagt catttcaaag tcatcctaat
    11941 cgatctatcg tttttgatag ctcattttgg agttcgcgat tgtcttctgt tattcacaac
    12001 tgttttaatt tttatttcat tctggaactc ttcgagttct ttgtaaagtc tttcatagta
    12061 gcttact
//
