# Supplementary material for: PhiReX 2.0: A Programmable and Red Light-Regulated CRISPR-dCas9 System for the Activation of Endogenous Genes in Saccharomyces cerevisiae
Source: ACS Synth Biol. 2023 Apr 4;12(4):1046–57. doi: 10.1021/acssynbio.2c00517 (PMC10127447; doi:10.1021/acssynbio.2c00517)
Supplement: Supplementary file 2 — sb2c00517_si_002.zip [file sb2c00517_si_002.zip › pGY009.gbk]

LOCUS       pGY009      9356 bp    DNA     circular UNA 
ACCESSION   pran00002
VERSION     pran00002
KEYWORDS    .
FEATURES             Location/Qualifiers
     Region          1..36
                     /label="B1*"
     rep_origin      86..705
                     /label="pBR322_origin"
     CDS             complement(818..1618)
                     /translation="MSKATYKERAATHPSPVAAKLFNIMHEKQTNLCASLDVRTTKEL
                     LELVEALGPKICLLKTHVDILTDFSMEGTVKPLKALSAKYNFLLFEDRKFADIGNTVK
                     LQYSAGVYRIAEWADITNAHGVVGPGIVSGLKQAAEEVTKEPRGLLMLAELSCKGSLS
                     TGEYTKGTVDIAKSDKDFVIGFIAQRDMGGRDEGYDWLIMTPGVGLDDKGDALGQQYR
                     TVDDVVSTGSDIIIVGRGLFAKGRDAKVEGERYRKAGWEAYLRRCGQQN*"
                     /label="URA3"
     rep_origin      1848..3319
                     /label="2micron_origin"
                     /translation="MSTVPLVYSPVDREPLHDNSANIKRPLGSFVTSSAACFKPLTIP
                     GPTTPCAFVMSAHSAILYTPAEYCNLTVLPMSANFLSSKSKKLYLADNAFSGLTVPSM
                     EKSVKISTCVFSKQILGPNASTNSSNSLVVRTSNEAHKFVCFSCMILNSLAATGLG*"
     CDS             complement(3664..4458)
                     /label="Kana"
     Region          4672..4721
                     /label="B0*"
     promoter        4722..5394
                     /label="TDH3-Pro"
     CDS             5395..8772
                     /label="Mp-Phy"
     CDS             8773..8793
                     /label="Cdc1-NLS"
     CDS             8794..8955
                     /label="3aa-VP64AD"
     terminator      8956..9356
                     /label="TDH3-Ter"
ORIGIN
        1 CAATAAGTGC TATCCTGAAT CTCTGGTTGT GAAACAATTT AAATGGCGCG CCGTTTAAAC
       61 CCTGCAGGGG CCGGCCCCGT AGAAAAGATC AAAGGATCTT CTTGAGATCC TTTTTTTCTG
      121 CGCGTAATCT GCTGCTTGCA AACAAAAAAA CCACCGCTAC CAGCGGTGGT TTGTTTGCCG
      181 GATCAAGAGC TACCAACTCT TTTTCCGAAG GTAACTGGCT TCAGCAGAGC GCAGATACCA
      241 AATACTGTTC TTCTAGTGTA GCCGTAGTTA GGCCACCACT TCAAGAACTC TGTAGCACCG
      301 CCTACATACC TCGCTCTGCT AATCCTGTTA CCAGTGGCTG CTGCCAGTGG CGATAAGTCG
      361 TGTCTTACCG GGTTGGACTC AAGACGATAG TTACCGGATA AGGCGCAGCG GTCGGGCTGA
      421 ACGGGGGGTT CGTGCACACA GCCCAGCTTG GAGCGAACGA CCTACACCGA ACTGAGATAC
      481 CTACAGCGTG AGCTATGAGA AAGCGCCACG CTTCCCGAAG GGAGAAAGGC GGACAGGTAT
      541 CCGGTAAGCG GCAGGGTCGG AACAGGAGAG CGCACGAGGG AGCTTCCAGG GGGAAACGCC
      601 TGGTATCTTT ATAGTCCTGT CGGGTTTCGC CACCTCTGAC TTGAGCGTCG ATTTTTGTGA
      661 TGCTCGTCAG GGGGGCGGAG CCTATGGAAA AACGCCAGCA ACGCGGCCTT TTTACGGTTC
      721 CTGGCCTTTT GCTGGCCTTT TGCTCATGAT ATAATTAAAT TGAAGCTCTA ATTTGTGAGT
      781 TTAGTATACA TGCATTTACT TATAATACAG TTTTTTAGTT TTGCTGGCCG CATCTTCTCA
      841 AATATGCTTC CCAGCCTGCT TTTCTGTAAC GTTCACCCTC TACCTTAGCA TCCCTTCCCT
      901 TTGCAAATAG TCCTCTTCCA ACAATAATAA TGTCAGATCC TGTAGAGACC ACATCATCCA
      961 CGGTTCTATA CTGTTGACCC AATGCGTCTC CCTTGTCATC TAAACCCACA CCGGGTGTCA
     1021 TAATCAACCA ATCGTAACCT TCATCTCTTC CACCCATGTC TCTTTGAGCA ATAAAGCCGA
     1081 TAACAAAATC TTTGTCGCTC TTCGCAATGT CAACAGTACC CTTAGTATAT TCTCCAGTAG
     1141 ATAGGGAGCC CTTGCATGAC AATTCTGCTA ACATCAAAAG GCCTCTAGGT TCCTTTGTTA
     1201 CTTCTTCTGC CGCCTGCTTC AAACCGCTAA CAATACCTGG GCCCACCACA CCGTGTGCAT
     1261 TCGTAATGTC TGCCCATTCT GCTATTCTGT ATACACCCGC AGAGTACTGC AATTTGACTG
     1321 TATTACCAAT GTCAGCAAAT TTTCTGTCTT CGAAGAGTAA AAAATTGTAC TTGGCGGATA
     1381 ATGCCTTTAG CGGCTTAACT GTGCCCTCCA TGGAAAAATC AGTCAAGATA TCCACATGTG
     1441 TTTTTAGTAA ACAAATTTTG GGACCTAATG CTTCAACTAA CTCCAGTAAT TCCTTGGTGG
     1501 TACGAACATC CAATGAAGCA CACAAGTTTG TTTGCTTTTC GTGCATGATA TTAAATAGCT
     1561 TGGCAGCAAC AGGACTAGGA TGAGTAGCAG CACGTTCCTT ATATGTAGCT TTCGACATGA
     1621 TTTATCTTCG TTTCCTGCAG GTTTTTGTTC TGTGCAGTTG GGTTAAGAAT ACTGGGCAAT
     1681 TTCATGTTTC TTCAACACTA CATATGCGTA TATATACCAA TCTAAGTCTG TGCTCCTTCC
     1741 TTCGTTCTTC CTTCTGTTCG GAGATTACCG AATCAAAAAA ATTTCAAAGA AACCGAAATC
     1801 AAAAAAAAGA ATAAAAAAAA AATGATGAAT TGAATTGAAA AGCTAGCTTA TCGATGATAA
     1861 GCTGTCAAAG ATGAGAATTA ATTCCACGGA CTATAGACTA TACTAGATAC TCCGTCTACT
     1921 GTACGATACA CTTCCGCTCA GGTCCTTGTC CTTTAACGAG GCCTTACCAC TCTTTTGTTA
     1981 CTCTATTGAT CCAGCTCAGC AAAGGCAGTG TGATCTAAGA TTCTATCTTC GCGATGTAGT
     2041 AAAACTAGCT AGACCGAGAA AGAGACTAGA AATGCAAAAG GCACTTCTAC AATGGCTGCC
     2101 ATCATTATTA TCCGATGTGA CGCTGCAGCT TCTCAATGAT ATTCGAATAC GCTTTGAGGA
     2161 GATACAGCCT AATATCCGAC AAACTGTTTT ACAGATTTAC GATCGTACTT GTTACCCATC
     2221 ATTGAATTTT GAACATCCGA ACCTGGGAGT TTTCCCTGAA ACAGATAGTA TATTTGAACC
     2281 TGTATAATAA TATATAGTCT AGCGCTTTAC GGAAGACAAT GTATGTATTT CGGTTCCTGG
     2341 AGAAACTATT GCATCTATTG CATAGGTAAT CTTGCACGTC GCATCCCCGG TTCATTTTCT
     2401 GCGTTTCCAT CTTGCACTTC AATAGCATAT CTTTGTTAAC GAAGCATCTG TGCTTCATTT
     2461 TGTAGAACAA AAATGCAACG CGAGAGCGCT AATTTTTCAA ACAAAGAATC TGAGCTGCAT
     2521 TTTTACAGAA CAGAAATGCA ACGCGAAAGC GCTATTTTAC CAACGAAGAA TCTGTGCTTC
     2581 ATTTTTGTAA AACAAAAATG CAACGCGACG AGAGCGCTAA TTTTTCAAAC AAAGAATCTG
     2641 AGCTGCATTT TTACAGAACA GAAATGCAAC GCGAGAGCGC TATTTTACCA ACAAAGAATC
     2701 TATACTTCTT TTTTGTTCTA CAAAAATGCA TCCCGAGAGC GCTATTTTTC TAACAAAGCA
     2761 TCTTAGATTA CTTTTTTTCT CCTTTGTGCG CTCTATAATG CAGTCTCTTG ATAACTTTTT
     2821 GCACTGTAGG TCCGTTAAGG TTAGAAGAAG GCTACTTTGG TGTCTATTTT CTCTTCCATA
     2881 AAAAAAGCCT GACTCCACTT CCCGCGTTTA CTGATTACTA GCGAAGCTGC GGGTGCATTT
     2941 TTTCAAGATA AAGGCATCCC CGATTATATT CTATACCGAT GTGGATTGCG CATACTTTGT
     3001 GAACAGAAAG TGATAGCGTT GATGATTCTT CATTGGTCAG AAAATTATGA ACGGTTTCTT
     3061 CTATTTTGTC TCTATATACT ACGTATAGGA AATGTTTACA TTTTCGTATT GTTTTCGATT
     3121 CACTCTATGA ATAGTTCTTA CTACAATTTT TTTGTCTAAA GAGTAATACT AGAGATAAAC
     3181 ATAAAAAATG TAGAGGTCGA GTTTAGATGC AAGTTCAAGG AGCGAAAGGT GGATGGGTAG
     3241 GTTATATAGG GATATAGCAC AGAGATATAT AGCAAAGAGA TACTTTTGAG CAATGTTTGT
     3301 GGAAGCGGTA TTCGCAATGG GAAGCTCCAC CCCGGTTGAT AATCAGAAAA GCCCCAAAAA
     3361 CAGGAAGATT GTATAAGCAA ATATTTAAAT TGTAATTCTT TCCTGCGTTA TCCCCTGATT
     3421 CTGTGGATAA CCGTATTACC GCCTTTGAGT GAGCTGATAC CGCTCGCCGC AGCCGAACGA
     3481 CCGAGCGCAG CGAGTCAGTG AGCGAGGAAG CGGAAGAGGG TCTGACGCTC AGTGGAACGA
     3541 AAACTCACGT TAAGGGATTT TGGTCATGAG ATTATCAAAA AGGATCTTCA CCTAGATCCT
     3601 TTTAAATTAA AAATGAAGTT TTAAATCAAT CTAAAGTATA TATGAGTAAA CTTGGTCTGA
     3661 CAGTCAGAAG AACTCGTCAA GAAGGCGATA GAAGGCGATG CGCTGCGAAT CGGGAGCGGC
     3721 GATACCGTAA AGCACGAGGA AGCGGTCAGC CCATTCGCCG CCAAGCTCTT CAGCAATATC
     3781 ACGGGTAGCC AACGCTATGT CCTGATAGCG GTCCGCCACA CCCAGCCGGC CACAGTCGAT
     3841 GAATCCAGAA AAGCGGCCAT TTTCCACCAT GATATTCGGC AAGCAGGCAT CGTCATGGGT
     3901 CACGACGAGA TCCTCGCCGT CGGGCATGCT CGCCTTGAGC CTGGCGAACA GTTCGGCTGG
     3961 CGCGAGCCCC TGATGCTCTT CGTCCAGATC ATCCTGATCG ACAAGACCGG CTTCCATCCG
     4021 AGTACGTGCT CGCTCGATGC GATGTTTCGC TTGGTGGTCG AATGGGCAGG TAGCCGGATC
     4081 AAGCGTATGC AGCCGCCGCA TTGCATCAGC CATGATGGAT ACTTTCTCGG CAGGAGCAAG
     4141 GTGAGATGAC AGGAGATCCT GCCCCGGCAC TTCGCCCAAT AGCAGCCAGT CCCTTCCCGC
     4201 TTCAGTGACA ACGTCGAGCA CAGCTGCGCA AGGAACGCCC GTCGTGGCCA GCCACGATAG
     4261 CCGCGCTGCC TCGTCTTGCA GTTCATTCAG GGCACCGGAC AGGTCGGTCT TGACAAAAAG
     4321 AACCGGGCGC CCCTGCGCTG ACAGCCGGAA CACGGCGGCA TCAGAGCAGC CGATTGTCTG
     4381 TTGTGCCCAG TCATAGCCGA ATAGCCTCTC CACCCAAGCG GCCGGAGAAC CTGCGTGCAA
     4441 TCCATCTTGT TCAATCATAC TCTTCCTTTT TCAATATTAT TGAAGCATTT ATCAGGGTTA
     4501 TTGTCTCATG AGCGGATACA TATTTGAATG TATTTAGAAA AATAAACAAA TAGGGGTTCC
     4561 GCGCACATTT CCCCGAAAAG TGCCACCTGA CGTCGGACGG ATCGCTTGCC TGTAACTTAC
     4621 ACGCGCCTCG TGGCGCGCCC CTGCAGGATT TAAATGGCCG GCCGTTTAAA CTAAGGTTTC
     4681 AGTCACACTA CGGATACTTT TACAACGGGA GCAGTTATTC AAGTTTATCA TTATCAATAC
     4741 TGCCATTTCA AAGAATACGT AAATAATTAA TAGTAGTGAT TTTCCTAACT TTATTTAGTC
     4801 AAAAAATTAG CCTTTTAATT CTGCTGTAAC CCGTACATGC CCAAAATAGG GGGCGGGTTA
     4861 CACAGAATAT ATAACATCGT AGGTGTCTGG GTGAACAGTT TATTCCTGGC ATCCACTAAA
     4921 TATAATGGAG CCCGCTTTTT AAGCTGGCAT CCAGAAAAAA AAAGAATCCC AGCACCAAAA
     4981 TATTGTTTTC TTCACCAACC ATCAGTTCAT AGGTCCATTC TCTTAGCGCA ACTACAGAGA
     5041 ACAGGGGCAC AAACAGGCAA AAAACGGGCA CAACCTCAAT GGAGTGATGC AACCTGCCTG
     5101 GAGTAAATGA TGACACAAGG CAATTGACCC ACGCATGTAT CTATCTCATT TTCTTACACC
     5161 TTCTATTACC TTCTGCTCTC TCTGATTTGG AAAAAGCTGA AAAAAAAGGT TGAAACCAGT
     5221 TCCCTGAAAT TATTCCCCTA CTTGACTAAT AAGTATATAA AGACGGTAGG TATTGATTGT
     5281 AATTCTGTAA ATCTATTTCT TAAACTTCTT AAATTCTACT TTTATAGTTA GTCTTTTTTT
     5341 TAGTTTTAAA ACACCAAGAA CTTAGTTTCG AATAAACACA CATAAACAAA CAAAATGTCG
     5401 ACCACCAAGG TCACCTACTC GTCGGGGAGC TCAGCGAAAT CCAAGCACAG CGTGCGGATA
     5461 GTCCAGACCA CCGCTGATGC CAAGCTCCAG GCCGTGTTCG AGGAGTCTGG GGAATCCGGC
     5521 GACTCCTTCG ATTACACCAA GTCCATCAAT GCGAGCAAAT CCACCGGCGA GAGCGTGCCC
     5581 GCCCAGGCTG TGACGGCCTA TCTGCAGCGC ATGCAACGCG GAGGGCTCAC GCAAACCTTC
     5641 GGTTGCATGC TCGCCGTCGA AGAGCTCACC TTCAGGGTGC TCGCTTACAG TGAAAATGCC
     5701 CCCGAAATGC TTGACCTCAT GCCCCAGGCC GTTCCGTGCG TCGGGCAGCA AGACGTTTTA
     5761 GGTATCGGCA CCGATGCCCG CACCTTGTTC AACTCGGCCA GTTCCGTGGC TCTGGAAAAA
     5821 GCCGCCGGAG CCCTCGATGT CAGCATGTTC AATCCTATCT CTGTCCAGTG CAAAAGCTCA
     5881 GGGAAGCCTT TTTATGCCAT CGTTCATCGC ATTGATGCCG GGTTGGTAAT AGACATCGAA
     5941 CCTGTCCGGC CTTCGGATCC TTCGGTCTCA GCAGCAGGAG CTTTGCAGTC CCACAAGCTC
     6001 GCTGCGAAGG CAATTGCCCG GCTACAATCC CTTCCCGGTG GTGACATAGG CCTGCTCTGT
     6061 GATACTGTCG TGGAGGAGGT TCGAGAGCTC ACAGGTTACG ACCGGGTTAT GGCATACAAA
     6121 TTCCATGAGG ATGAACACGG AGAGGTTGTG GCGGAAATAA GGCGGTCTGA TCTAGAACCT
     6181 TATCTTGGAT TGCACTACCC TGCCACTGAC ATTCCTCAGG CGTCCCGATT TCTGTTCATG
     6241 AAAAACAGAG TGCGTATGAT ATGTGATTGC TGCGCCCAGC CAGTTCAGGT CATCCAAGAC
     6301 AAGGAGTTGA GGCAACCTCT CAGTCTGGCC GGTTCCACTC TGAGAGCCCC TCATGGCTGC
     6361 CATGCTCAGT ACATGGGAAA TATGGGATCG ATAGCGTCTC TGGTCATGGC AGTGATAATC
     6421 AACGTCAACG ATGAGGAGTA CAGCAGCCGG GGTTACCACC ACAAGGGCAG GAAGCTATGG
     6481 GGCCTTGTAG TCTGTCACCA CACAACTCCT CGATCAGTTC CTTTTCCATT GCGTTCAGCC
     6541 TGTGAATTCC TCATGCAGGT ATTCGGCCTG CAGCTGAACA TGGAGGTCGA ACTCGCAGCT
     6601 CAATTGAGAG AAAAACGCAT CCTCCGCACG CAGACGCTCT TGTGTGACAT GCTGCTTCGC
     6661 GATGCCCCGA TTGGAATTGT TTCTCAGTCA CCTAACATAA TGGACCTCGT AAAATGCGAC
     6721 GGAGCTGCGC TTTACTACGG GAAGCGATAC TGGGTTCTCG GCACCACTCC GACGGAATTG
     6781 CAGATTAAGG ACATTGCTGA TTGGCTTCTC GAGTACCACA AAGACTCCAC AGGCCTGAGC
     6841 ACCGATAGCC TCGCAGACGC TGGCTACCCA GGCGCCGCAT CCTTAGGTGA TGCGGTTTGC
     6901 GGAATGGCTG CAGCAAGGAT CACTTCGAAG GACTTTCTCT TCTGGTTCAG GTCTCACACA
     6961 GCCAAGGAGA TCAAGTGGGG AGGTGCAAAA CATGACCCAG ATGACAAGGA TGATGGTAGG
     7021 AAAATGCACC CGCGTTCTTC ATTCAAAGCC TTTTTGGAGG TTGTGAAACG CAGAAGTTTG
     7081 CCCTGGGAAG ATGTGGAGAT GGATGCTATC CATTCTTTAC AACTCATACT CCGCGGCTCA
     7141 TTCCAAGATA TTGACGATAG TGACACGAAG ACGATGATTC ATGCCCGTCT CAATGACCTC
     7201 AAGTTACAGG GCATGGATGA GCTTAGTACA GTAGCCAACG AAATGGTTAG GTTGATAGAG
     7261 ACAGCGACGG CACCAATATT GGCTGTGGAC TCCAGTGGCT TCATCAACGG ATGGAATGCG
     7321 AAGGTAGCGG AACTTACGGG GCTTCCAGTA AGCGAAGCTA TGGGAAGGTC GTTGGTGAAG
     7381 GATCTTGCAC TTGAGGAGTC CGTGGAGACC GTGGAAAGAC TTCTCTACCT AGCGTTGCAA
     7441 GGTGAGGAGG AGCAAAATGT CGAGATCAAG CTTCAAACGT ATGGCGCTCA GAAGGATAAA
     7501 GGAGCCGTTA TTTTGATCGT GAATGCTTGC TCGAGTAGGG ATGTAACTGA GAACGTCGTT
     7561 GGGGTGTGTT TCGTGGGTCA GGATGTGACT GGGCAAAAAG TTGTGATGGA CAAGTTTACT
     7621 CGCATTCAGG GTGACTATAA GGCAATTGTG CAAAATCCGA ATCCCCTGAT TCCGCCAATA
     7681 TTTGGCTCCG ATGAGTTCGG ATACTGCTCG GAGTGGAATC CGGCAATGGA GAAGCTGTCA
     7741 GGCTGGAAGA GGGAAGAAGT AATCGGGAAG ATGCTCGTCG GAGAAATTTT TGGCACCCAG
     7801 ATGATGTGCT GCAGGTTGAA AGGCCAAGAT GCCATGACGA AGTTCATGAT TGTCTTGAAC
     7861 AGTGCCATGG ATGGGCAAGA TTCAGAGAAG TTTCCATTTT CTTTCTTTGA CCGGCAAGGA
     7921 AAGTTTGTGG AAGCACTTCT CACCGCGAAT AAACGAACTG ATTCTGAAGG TGCCTTTACT
     7981 GGCGTATTTT GTTTCTTACA AATTGCAAGC ATGGAGCTGC TCCAAGCCTT AACTGTGCAG
     8041 AGAGCAACGG AGAAGGTTGC TTTCTCCAAG TTGAAGGAGC TAGCCTACAT CCGGCAGGAG
     8101 ATCAAGAATC CCCTGTACGG AATTATGTTC ACCCGAAATC TGATCGAGGA TACCAACCTA
     8161 ACTGAGGAGC AAAAGCAGTT CATAGAAACG AGTGCTCTTT GCGAGAGGCA GTTACGAAGG
     8221 ATTTTGGATG ACATGGACTT GGAAAGTATC GAAGACGGGT ATCTGGAGCT CGACACTGCA
     8281 GAGTTCATCA TGGGTACGGT CATGGATGCA GTTATTAGTC AAGGCATGAT CACATCCAGA
     8341 GAAAAGGGGC TACAATTAAT CTGGGACACC CCTAGAGATT ACAAAAACCT GTGTCTATTT
     8401 GGAGATCAGG TTCGGTTGCA GCAGGTGTTG GCGGACTTCT TATTGAATGC TATTCGATTT
     8461 ACCCCCTCAT CAGAGGGCTG GGTAGGAATC AAGGGAGTGT CTTCCAGACA TCGACAAGGT
     8521 GGAGGTGTAC ACGTTGTTCA TTTTGAGTTC AGGGTAACAC ATCCAGGAGC TGGGCTGCCG
     8581 GAAGAATTAG TTCAAGAGAT GTTTGATCGA GGACGGGGCA TGACACAAGA AGGTTTGGGC
     8641 CTTAATATGT GTCGGAAGTT ACTCAAACTC ATGAGTGGGG ATGTGCAGTA CATTCGTGAA
     8701 GCTGGTAAGT GTTATTTCCT TGTAAACGTT GAGCTACCTA TAGCTCAAAG AGATGATGCT
     8761 GGCAGTGTGA AAAGGCCATT AAAGCGTAAG AAAGGGCGCG CCGACGCGCT GGACGATTTC
     8821 GATCTCGACA TGCTGGGTTC TGATGCCCTC GATGACTTTG ACCTGGATAT GTTGGGAAGC
     8881 GACGCATTGG ATGACTTTGA TCTGGACATG CTCGGCTCCG ATGCTCTGGA CGATTTCGAT
     8941 CTCGATATGT TATGAGTGAA TTTACTTTAA ATCTTGCATT TAAATAAATT TTCTTTTTAT
     9001 AGCTTTATGA CTTAGTTTCA ATTTATATAC TATTTTAATG ACATTTTCGA TTCATTGATT
     9061 GAAAGCTTTG TGTTTTTTCT TGATGCGCTA TTGCATTGTT CTTGTCTTTT TCGCCACATG
     9121 TAATATCTGT AGTAGATACC TGATACATTG TGGATGCTGA GTGAAATTTT AGTTAATAAT
     9181 GGAGGCGCTC TTAATAATTT TGGGGATATT GGCTTTTTTT TTTAAAGTTT ACAAATGAAT
     9241 TTTTTCCGCC AGGATAACGA TTCTGAAGTT ACTCTTAGCG TTCCTATCGG TACAGCCATC
     9301 AAATCATGCC TATAAATCAT GCCTATATTT GCGTGCAGTC AGTATCATCT ACATGA
//
