# Supplementary material for: PhiReX 2.0: A Programmable and Red Light-Regulated CRISPR-dCas9 System for the Activation of Endogenous Genes in Saccharomyces cerevisiae
Source: ACS Synth Biol. 2023 Apr 4;12(4):1046–57. doi: 10.1021/acssynbio.2c00517 (PMC10127447; doi:10.1021/acssynbio.2c00517)
Supplement: Supplementary file 2 — sb2c00517_si_002.zip [file sb2c00517_si_002.zip › pGY010.gbk]

LOCUS       pGY010      9424 bp    DNA     circular UNA 
ACCESSION   pran00002
VERSION     pran00002
KEYWORDS    .
FEATURES             Location/Qualifiers
     Region          1..36
                     /label="B1*"
     rep_origin      86..705
                     /label="pBR322_origin"
     CDS             complement(818..1618)
                     /translation="MSKATYKERAATHPSPVAAKLFNIMHEKQTNLCASLDVRTTKEL
                     LELVEALGPKICLLKTHVDILTDFSMEGTVKPLKALSAKYNFLLFEDRKFADIGNTVK
                     LQYSAGVYRIAEWADITNAHGVVGPGIVSGLKQAAEEVTKEPRGLLMLAELSCKGSLS
                     TGEYTKGTVDIAKSDKDFVIGFIAQRDMGGRDEGYDWLIMTPGVGLDDKGDALGQQYR
                     TVDDVVSTGSDIIIVGRGLFAKGRDAKVEGERYRKAGWEAYLRRCGQQN*"
                     /label="URA3"
     rep_origin      1848..3319
                     /label="2micron_origin"
                     /translation="MSTVPLVYSPVDREPLHDNSANIKRPLGSFVTSSAACFKPLTIP
                     GPTTPCAFVMSAHSAILYTPAEYCNLTVLPMSANFLSSKSKKLYLADNAFSGLTVPSM
                     EKSVKISTCVFSKQILGPNASTNSSNSLVVRTSNEAHKFVCFSCMILNSLAATGLG*"
     CDS             complement(3664..4458)
                     /label="Kana"
     Region          4672..4721
                     /label="B0*"
     promoter        4722..5463
                     /label="GMP1-Pro"
     CDS             5464..8841
                     /label="Mp-Phy"
     CDS             8842..8862
                     /label="Cdc1-NLS"
     CDS             8863..9024
                     /label="3aa-VP64AD"
     terminator      9025..9424
                     /label="GMP1-Ter"
ORIGIN
        1 CAATAAGTGC TATCCTGAAT CTCTGGTTGT GAAACAATTT AAATGGCGCG CCGTTTAAAC
       61 CCTGCAGGGG CCGGCCCCGT AGAAAAGATC AAAGGATCTT CTTGAGATCC TTTTTTTCTG
      121 CGCGTAATCT GCTGCTTGCA AACAAAAAAA CCACCGCTAC CAGCGGTGGT TTGTTTGCCG
      181 GATCAAGAGC TACCAACTCT TTTTCCGAAG GTAACTGGCT TCAGCAGAGC GCAGATACCA
      241 AATACTGTTC TTCTAGTGTA GCCGTAGTTA GGCCACCACT TCAAGAACTC TGTAGCACCG
      301 CCTACATACC TCGCTCTGCT AATCCTGTTA CCAGTGGCTG CTGCCAGTGG CGATAAGTCG
      361 TGTCTTACCG GGTTGGACTC AAGACGATAG TTACCGGATA AGGCGCAGCG GTCGGGCTGA
      421 ACGGGGGGTT CGTGCACACA GCCCAGCTTG GAGCGAACGA CCTACACCGA ACTGAGATAC
      481 CTACAGCGTG AGCTATGAGA AAGCGCCACG CTTCCCGAAG GGAGAAAGGC GGACAGGTAT
      541 CCGGTAAGCG GCAGGGTCGG AACAGGAGAG CGCACGAGGG AGCTTCCAGG GGGAAACGCC
      601 TGGTATCTTT ATAGTCCTGT CGGGTTTCGC CACCTCTGAC TTGAGCGTCG ATTTTTGTGA
      661 TGCTCGTCAG GGGGGCGGAG CCTATGGAAA AACGCCAGCA ACGCGGCCTT TTTACGGTTC
      721 CTGGCCTTTT GCTGGCCTTT TGCTCATGAT ATAATTAAAT TGAAGCTCTA ATTTGTGAGT
      781 TTAGTATACA TGCATTTACT TATAATACAG TTTTTTAGTT TTGCTGGCCG CATCTTCTCA
      841 AATATGCTTC CCAGCCTGCT TTTCTGTAAC GTTCACCCTC TACCTTAGCA TCCCTTCCCT
      901 TTGCAAATAG TCCTCTTCCA ACAATAATAA TGTCAGATCC TGTAGAGACC ACATCATCCA
      961 CGGTTCTATA CTGTTGACCC AATGCGTCTC CCTTGTCATC TAAACCCACA CCGGGTGTCA
     1021 TAATCAACCA ATCGTAACCT TCATCTCTTC CACCCATGTC TCTTTGAGCA ATAAAGCCGA
     1081 TAACAAAATC TTTGTCGCTC TTCGCAATGT CAACAGTACC CTTAGTATAT TCTCCAGTAG
     1141 ATAGGGAGCC CTTGCATGAC AATTCTGCTA ACATCAAAAG GCCTCTAGGT TCCTTTGTTA
     1201 CTTCTTCTGC CGCCTGCTTC AAACCGCTAA CAATACCTGG GCCCACCACA CCGTGTGCAT
     1261 TCGTAATGTC TGCCCATTCT GCTATTCTGT ATACACCCGC AGAGTACTGC AATTTGACTG
     1321 TATTACCAAT GTCAGCAAAT TTTCTGTCTT CGAAGAGTAA AAAATTGTAC TTGGCGGATA
     1381 ATGCCTTTAG CGGCTTAACT GTGCCCTCCA TGGAAAAATC AGTCAAGATA TCCACATGTG
     1441 TTTTTAGTAA ACAAATTTTG GGACCTAATG CTTCAACTAA CTCCAGTAAT TCCTTGGTGG
     1501 TACGAACATC CAATGAAGCA CACAAGTTTG TTTGCTTTTC GTGCATGATA TTAAATAGCT
     1561 TGGCAGCAAC AGGACTAGGA TGAGTAGCAG CACGTTCCTT ATATGTAGCT TTCGACATGA
     1621 TTTATCTTCG TTTCCTGCAG GTTTTTGTTC TGTGCAGTTG GGTTAAGAAT ACTGGGCAAT
     1681 TTCATGTTTC TTCAACACTA CATATGCGTA TATATACCAA TCTAAGTCTG TGCTCCTTCC
     1741 TTCGTTCTTC CTTCTGTTCG GAGATTACCG AATCAAAAAA ATTTCAAAGA AACCGAAATC
     1801 AAAAAAAAGA ATAAAAAAAA AATGATGAAT TGAATTGAAA AGCTAGCTTA TCGATGATAA
     1861 GCTGTCAAAG ATGAGAATTA ATTCCACGGA CTATAGACTA TACTAGATAC TCCGTCTACT
     1921 GTACGATACA CTTCCGCTCA GGTCCTTGTC CTTTAACGAG GCCTTACCAC TCTTTTGTTA
     1981 CTCTATTGAT CCAGCTCAGC AAAGGCAGTG TGATCTAAGA TTCTATCTTC GCGATGTAGT
     2041 AAAACTAGCT AGACCGAGAA AGAGACTAGA AATGCAAAAG GCACTTCTAC AATGGCTGCC
     2101 ATCATTATTA TCCGATGTGA CGCTGCAGCT TCTCAATGAT ATTCGAATAC GCTTTGAGGA
     2161 GATACAGCCT AATATCCGAC AAACTGTTTT ACAGATTTAC GATCGTACTT GTTACCCATC
     2221 ATTGAATTTT GAACATCCGA ACCTGGGAGT TTTCCCTGAA ACAGATAGTA TATTTGAACC
     2281 TGTATAATAA TATATAGTCT AGCGCTTTAC GGAAGACAAT GTATGTATTT CGGTTCCTGG
     2341 AGAAACTATT GCATCTATTG CATAGGTAAT CTTGCACGTC GCATCCCCGG TTCATTTTCT
     2401 GCGTTTCCAT CTTGCACTTC AATAGCATAT CTTTGTTAAC GAAGCATCTG TGCTTCATTT
     2461 TGTAGAACAA AAATGCAACG CGAGAGCGCT AATTTTTCAA ACAAAGAATC TGAGCTGCAT
     2521 TTTTACAGAA CAGAAATGCA ACGCGAAAGC GCTATTTTAC CAACGAAGAA TCTGTGCTTC
     2581 ATTTTTGTAA AACAAAAATG CAACGCGACG AGAGCGCTAA TTTTTCAAAC AAAGAATCTG
     2641 AGCTGCATTT TTACAGAACA GAAATGCAAC GCGAGAGCGC TATTTTACCA ACAAAGAATC
     2701 TATACTTCTT TTTTGTTCTA CAAAAATGCA TCCCGAGAGC GCTATTTTTC TAACAAAGCA
     2761 TCTTAGATTA CTTTTTTTCT CCTTTGTGCG CTCTATAATG CAGTCTCTTG ATAACTTTTT
     2821 GCACTGTAGG TCCGTTAAGG TTAGAAGAAG GCTACTTTGG TGTCTATTTT CTCTTCCATA
     2881 AAAAAAGCCT GACTCCACTT CCCGCGTTTA CTGATTACTA GCGAAGCTGC GGGTGCATTT
     2941 TTTCAAGATA AAGGCATCCC CGATTATATT CTATACCGAT GTGGATTGCG CATACTTTGT
     3001 GAACAGAAAG TGATAGCGTT GATGATTCTT CATTGGTCAG AAAATTATGA ACGGTTTCTT
     3061 CTATTTTGTC TCTATATACT ACGTATAGGA AATGTTTACA TTTTCGTATT GTTTTCGATT
     3121 CACTCTATGA ATAGTTCTTA CTACAATTTT TTTGTCTAAA GAGTAATACT AGAGATAAAC
     3181 ATAAAAAATG TAGAGGTCGA GTTTAGATGC AAGTTCAAGG AGCGAAAGGT GGATGGGTAG
     3241 GTTATATAGG GATATAGCAC AGAGATATAT AGCAAAGAGA TACTTTTGAG CAATGTTTGT
     3301 GGAAGCGGTA TTCGCAATGG GAAGCTCCAC CCCGGTTGAT AATCAGAAAA GCCCCAAAAA
     3361 CAGGAAGATT GTATAAGCAA ATATTTAAAT TGTAATTCTT TCCTGCGTTA TCCCCTGATT
     3421 CTGTGGATAA CCGTATTACC GCCTTTGAGT GAGCTGATAC CGCTCGCCGC AGCCGAACGA
     3481 CCGAGCGCAG CGAGTCAGTG AGCGAGGAAG CGGAAGAGGG TCTGACGCTC AGTGGAACGA
     3541 AAACTCACGT TAAGGGATTT TGGTCATGAG ATTATCAAAA AGGATCTTCA CCTAGATCCT
     3601 TTTAAATTAA AAATGAAGTT TTAAATCAAT CTAAAGTATA TATGAGTAAA CTTGGTCTGA
     3661 CAGTCAGAAG AACTCGTCAA GAAGGCGATA GAAGGCGATG CGCTGCGAAT CGGGAGCGGC
     3721 GATACCGTAA AGCACGAGGA AGCGGTCAGC CCATTCGCCG CCAAGCTCTT CAGCAATATC
     3781 ACGGGTAGCC AACGCTATGT CCTGATAGCG GTCCGCCACA CCCAGCCGGC CACAGTCGAT
     3841 GAATCCAGAA AAGCGGCCAT TTTCCACCAT GATATTCGGC AAGCAGGCAT CGTCATGGGT
     3901 CACGACGAGA TCCTCGCCGT CGGGCATGCT CGCCTTGAGC CTGGCGAACA GTTCGGCTGG
     3961 CGCGAGCCCC TGATGCTCTT CGTCCAGATC ATCCTGATCG ACAAGACCGG CTTCCATCCG
     4021 AGTACGTGCT CGCTCGATGC GATGTTTCGC TTGGTGGTCG AATGGGCAGG TAGCCGGATC
     4081 AAGCGTATGC AGCCGCCGCA TTGCATCAGC CATGATGGAT ACTTTCTCGG CAGGAGCAAG
     4141 GTGAGATGAC AGGAGATCCT GCCCCGGCAC TTCGCCCAAT AGCAGCCAGT CCCTTCCCGC
     4201 TTCAGTGACA ACGTCGAGCA CAGCTGCGCA AGGAACGCCC GTCGTGGCCA GCCACGATAG
     4261 CCGCGCTGCC TCGTCTTGCA GTTCATTCAG GGCACCGGAC AGGTCGGTCT TGACAAAAAG
     4321 AACCGGGCGC CCCTGCGCTG ACAGCCGGAA CACGGCGGCA TCAGAGCAGC CGATTGTCTG
     4381 TTGTGCCCAG TCATAGCCGA ATAGCCTCTC CACCCAAGCG GCCGGAGAAC CTGCGTGCAA
     4441 TCCATCTTGT TCAATCATAC TCTTCCTTTT TCAATATTAT TGAAGCATTT ATCAGGGTTA
     4501 TTGTCTCATG AGCGGATACA TATTTGAATG TATTTAGAAA AATAAACAAA TAGGGGTTCC
     4561 GCGCACATTT CCCCGAAAAG TGCCACCTGA CGTCGGACGG ATCGCTTGCC TGTAACTTAC
     4621 ACGCGCCTCG TGGCGCGCCC CTGCAGGATT TAAATGGCCG GCCGTTTAAA CTAAGGTTTC
     4681 AGTCACACTA CGGATACTTT TACAACGGGA GCAGTTATTC ATAGTCGTGC AATGTATGAC
     4741 TTTAAGATTT GTGAGCAGGA AGAAAAGGGA GAATCTTCTA ACGATAAACC CTTGAAAAAC
     4801 TGGGTAGACT ACGCTATGTT GAGTTGCTAC GCAGGCTGCA CAATTACACG AGAATGCTCC
     4861 CGCCTAGGAT TTAAGGCTAA GGGACGTGCA ATGCAGACGA CAGATCTAAA TGACCGTGTC
     4921 GGTGAAGTGT TCGCCAAACT TTTCGGTTAA CACATGCAGT GATGCACGCG CGATGGTGCT
     4981 AAGTTACATA TATATATATA TATAGCCATA GTGATGTCTA AGTAACCTTT ATGGTATATT
     5041 TCTTAATGTG GAAAGATACT AGCGCGCGCA CCCACACACA AGCTTCGTCT TTTCTTGAAG
     5101 AAAAGAGGAA GCTCGCTAAA TGGGATTCCA CTTTCCGTTC CCTGCCAGCT GATGGAAAAA
     5161 GGTTAGTGGA ACGATGAAGA ATAAAAAGAG AGATCCACTG AGGTGAAATT TCAGCTGACA
     5221 GCGAGTTTCA TGATCGTGAT GAACAATGGT AACGAGTTGT GGCTGTTGCC AGGGAGGGTG
     5281 GTTCTCAACT TTTAATGTAT GGCCAAATCG CTACTTGGGT TTGTTATATA ACAAAGAAGA
     5341 AATAATGAAC TGATTCTCTT CCTCCTTCTT GTCCTTTCTT AATTCTGTTG TAATTACCTT
     5401 CCTTTGTAAT TTTTTTTGTA ATTATTCTTC TTAATAATCC AAACAAACAC ACATATTACA
     5461 ATAATGTCGA CCACCAAGGT CACCTACTCG TCGGGGAGCT CAGCGAAATC CAAGCACAGC
     5521 GTGCGGATAG TCCAGACCAC CGCTGATGCC AAGCTCCAGG CCGTGTTCGA GGAGTCTGGG
     5581 GAATCCGGCG ACTCCTTCGA TTACACCAAG TCCATCAATG CGAGCAAATC CACCGGCGAG
     5641 AGCGTGCCCG CCCAGGCTGT GACGGCCTAT CTGCAGCGCA TGCAACGCGG AGGGCTCACG
     5701 CAAACCTTCG GTTGCATGCT CGCCGTCGAA GAGCTCACCT TCAGGGTGCT CGCTTACAGT
     5761 GAAAATGCCC CCGAAATGCT TGACCTCATG CCCCAGGCCG TTCCGTGCGT CGGGCAGCAA
     5821 GACGTTTTAG GTATCGGCAC CGATGCCCGC ACCTTGTTCA ACTCGGCCAG TTCCGTGGCT
     5881 CTGGAAAAAG CCGCCGGAGC CCTCGATGTC AGCATGTTCA ATCCTATCTC TGTCCAGTGC
     5941 AAAAGCTCAG GGAAGCCTTT TTATGCCATC GTTCATCGCA TTGATGCCGG GTTGGTAATA
     6001 GACATCGAAC CTGTCCGGCC TTCGGATCCT TCGGTCTCAG CAGCAGGAGC TTTGCAGTCC
     6061 CACAAGCTCG CTGCGAAGGC AATTGCCCGG CTACAATCCC TTCCCGGTGG TGACATAGGC
     6121 CTGCTCTGTG ATACTGTCGT GGAGGAGGTT CGAGAGCTCA CAGGTTACGA CCGGGTTATG
     6181 GCATACAAAT TCCATGAGGA TGAACACGGA GAGGTTGTGG CGGAAATAAG GCGGTCTGAT
     6241 CTAGAACCTT ATCTTGGATT GCACTACCCT GCCACTGACA TTCCTCAGGC GTCCCGATTT
     6301 CTGTTCATGA AAAACAGAGT GCGTATGATA TGTGATTGCT GCGCCCAGCC AGTTCAGGTC
     6361 ATCCAAGACA AGGAGTTGAG GCAACCTCTC AGTCTGGCCG GTTCCACTCT GAGAGCCCCT
     6421 CATGGCTGCC ATGCTCAGTA CATGGGAAAT ATGGGATCGA TAGCGTCTCT GGTCATGGCA
     6481 GTGATAATCA ACGTCAACGA TGAGGAGTAC AGCAGCCGGG GTTACCACCA CAAGGGCAGG
     6541 AAGCTATGGG GCCTTGTAGT CTGTCACCAC ACAACTCCTC GATCAGTTCC TTTTCCATTG
     6601 CGTTCAGCCT GTGAATTCCT CATGCAGGTA TTCGGCCTGC AGCTGAACAT GGAGGTCGAA
     6661 CTCGCAGCTC AATTGAGAGA AAAACGCATC CTCCGCACGC AGACGCTCTT GTGTGACATG
     6721 CTGCTTCGCG ATGCCCCGAT TGGAATTGTT TCTCAGTCAC CTAACATAAT GGACCTCGTA
     6781 AAATGCGACG GAGCTGCGCT TTACTACGGG AAGCGATACT GGGTTCTCGG CACCACTCCG
     6841 ACGGAATTGC AGATTAAGGA CATTGCTGAT TGGCTTCTCG AGTACCACAA AGACTCCACA
     6901 GGCCTGAGCA CCGATAGCCT CGCAGACGCT GGCTACCCAG GCGCCGCATC CTTAGGTGAT
     6961 GCGGTTTGCG GAATGGCTGC AGCAAGGATC ACTTCGAAGG ACTTTCTCTT CTGGTTCAGG
     7021 TCTCACACAG CCAAGGAGAT CAAGTGGGGA GGTGCAAAAC ATGACCCAGA TGACAAGGAT
     7081 GATGGTAGGA AAATGCACCC GCGTTCTTCA TTCAAAGCCT TTTTGGAGGT TGTGAAACGC
     7141 AGAAGTTTGC CCTGGGAAGA TGTGGAGATG GATGCTATCC ATTCTTTACA ACTCATACTC
     7201 CGCGGCTCAT TCCAAGATAT TGACGATAGT GACACGAAGA CGATGATTCA TGCCCGTCTC
     7261 AATGACCTCA AGTTACAGGG CATGGATGAG CTTAGTACAG TAGCCAACGA AATGGTTAGG
     7321 TTGATAGAGA CAGCGACGGC ACCAATATTG GCTGTGGACT CCAGTGGCTT CATCAACGGA
     7381 TGGAATGCGA AGGTAGCGGA ACTTACGGGG CTTCCAGTAA GCGAAGCTAT GGGAAGGTCG
     7441 TTGGTGAAGG ATCTTGCACT TGAGGAGTCC GTGGAGACCG TGGAAAGACT TCTCTACCTA
     7501 GCGTTGCAAG GTGAGGAGGA GCAAAATGTC GAGATCAAGC TTCAAACGTA TGGCGCTCAG
     7561 AAGGATAAAG GAGCCGTTAT TTTGATCGTG AATGCTTGCT CGAGTAGGGA TGTAACTGAG
     7621 AACGTCGTTG GGGTGTGTTT CGTGGGTCAG GATGTGACTG GGCAAAAAGT TGTGATGGAC
     7681 AAGTTTACTC GCATTCAGGG TGACTATAAG GCAATTGTGC AAAATCCGAA TCCCCTGATT
     7741 CCGCCAATAT TTGGCTCCGA TGAGTTCGGA TACTGCTCGG AGTGGAATCC GGCAATGGAG
     7801 AAGCTGTCAG GCTGGAAGAG GGAAGAAGTA ATCGGGAAGA TGCTCGTCGG AGAAATTTTT
     7861 GGCACCCAGA TGATGTGCTG CAGGTTGAAA GGCCAAGATG CCATGACGAA GTTCATGATT
     7921 GTCTTGAACA GTGCCATGGA TGGGCAAGAT TCAGAGAAGT TTCCATTTTC TTTCTTTGAC
     7981 CGGCAAGGAA AGTTTGTGGA AGCACTTCTC ACCGCGAATA AACGAACTGA TTCTGAAGGT
     8041 GCCTTTACTG GCGTATTTTG TTTCTTACAA ATTGCAAGCA TGGAGCTGCT CCAAGCCTTA
     8101 ACTGTGCAGA GAGCAACGGA GAAGGTTGCT TTCTCCAAGT TGAAGGAGCT AGCCTACATC
     8161 CGGCAGGAGA TCAAGAATCC CCTGTACGGA ATTATGTTCA CCCGAAATCT GATCGAGGAT
     8221 ACCAACCTAA CTGAGGAGCA AAAGCAGTTC ATAGAAACGA GTGCTCTTTG CGAGAGGCAG
     8281 TTACGAAGGA TTTTGGATGA CATGGACTTG GAAAGTATCG AAGACGGGTA TCTGGAGCTC
     8341 GACACTGCAG AGTTCATCAT GGGTACGGTC ATGGATGCAG TTATTAGTCA AGGCATGATC
     8401 ACATCCAGAG AAAAGGGGCT ACAATTAATC TGGGACACCC CTAGAGATTA CAAAAACCTG
     8461 TGTCTATTTG GAGATCAGGT TCGGTTGCAG CAGGTGTTGG CGGACTTCTT ATTGAATGCT
     8521 ATTCGATTTA CCCCCTCATC AGAGGGCTGG GTAGGAATCA AGGGAGTGTC TTCCAGACAT
     8581 CGACAAGGTG GAGGTGTACA CGTTGTTCAT TTTGAGTTCA GGGTAACACA TCCAGGAGCT
     8641 GGGCTGCCGG AAGAATTAGT TCAAGAGATG TTTGATCGAG GACGGGGCAT GACACAAGAA
     8701 GGTTTGGGCC TTAATATGTG TCGGAAGTTA CTCAAACTCA TGAGTGGGGA TGTGCAGTAC
     8761 ATTCGTGAAG CTGGTAAGTG TTATTTCCTT GTAAACGTTG AGCTACCTAT AGCTCAAAGA
     8821 GATGATGCTG GCAGTGTGAA AAGGCCATTA AAGCGTAAGA AAGGGCGCGC CGACGCGCTG
     8881 GACGATTTCG ATCTCGACAT GCTGGGTTCT GATGCCCTCG ATGACTTTGA CCTGGATATG
     8941 TTGGGAAGCG ACGCATTGGA TGACTTTGAT CTGGACATGC TCGGCTCCGA TGCTCTGGAC
     9001 GATTTCGATC TCGATATGTT ATGAGTCTGA AGAATGAATG ATTTGATGAT TTCTTTTTCC
     9061 CTCCATTTTT CTTACTGAAT ATATCAATGA TATAGACTTG TATAGTTTAT TATTTCAAAT
     9121 TAAGTAGCTA TATATAGTCA AGATAACGTT TGTTTGACAC GATTACATTA TTCGTCGACA
     9181 TCTTTTTTCA GCCTGTCGTG GTAGCAATTT GAGGAGTATT ATTAATTGAA TAGGTTCATT
     9241 TTGCGCTCGC ATAAACAGTT TTCGTCAGGG ACAGTATGTT GGAATGAGTG GTAATTAATG
     9301 GTGACATGAC ATGTTATAGC AATAACCTTG ATGTTTACAT CGTAGTTTAA TGTACACCCC
     9361 GCGAATTCGT TCAAGTAGGA GTGCACCAAT TGCAAAGGGA AAAGCTGAAT GGGCAGTTCG
     9421 AATA
//
