# Supplementary material for: PhiReX 2.0: A Programmable and Red Light-Regulated CRISPR-dCas9 System for the Activation of Endogenous Genes in Saccharomyces cerevisiae
Source: ACS Synth Biol. 2023 Apr 4;12(4):1046–57. doi: 10.1021/acssynbio.2c00517 (PMC10127447; doi:10.1021/acssynbio.2c00517)
Supplement: Supplementary file 2 — sb2c00517_si_002.zip [file sb2c00517_si_002.zip › pGY011.gbk]

LOCUS       pGY011     12772 bp    DNA     circular UNA 
ACCESSION   pran00003
VERSION     pran00003
KEYWORDS    .
FEATURES             Location/Qualifiers
     promoter        1..405
                     /label="LEU2 promoter"
     Region          406..456
                     /label="BR*"
     rep_origin      509..1128
                     /label="pBR322_origin"
     CDS             complement(1241..2041)
                     /label="URA3"
                     /translation="MSKATYKERAATHPSPVAAKLFNIMHEKQTNLCASLDVRTTKEL
                     LELVEALGPKICLLKTHVDILTDFSMEGTVKPLKALSAKYNFLLFEDRKFADIGNTVK
                     LQYSAGVYRIAEWADITNAHGVVGPGIVSGLKQAAEEVTKEPRGLLMLAELSCKGSLS
                     TGEYTKGTVDIAKSDKDFVIGFIAQRDMGGRDEGYDWLIMTPGVGLDDKGDALGQQYR
                     TVDDVVSTGSDIIIVGRGLFAKGRDAKVEGERYRKAGWEAYLRRCGQQN*"
     rep_origin      2271..3742
                     /label="2micron_origin"
                     /translation="MSTVPLVYSPVDREPLHDNSANIKRPLGSFVTSSAACFKPLTIP
                     GPTTPCAFVMSAHSAILYTPAEYCNLTVLPMSANFLSSKSKKLYLADNAFSGLTVPSM
                     EKSVKISTCVFSKQILGPNASTNSSNSLVVRTSNEAHKFVCFSCMILNSLAATGLG*"
     CDS             complement(4087..4881)
                     /label="Kana"
     Region          5095..5130
                     /label="B1*"
     promoter        5131..5950
                     /label="FBA1-Pro"
     CDS             5951..8227
                     /label="Mp-PIF"
     CDS             8234..8254
                     /label="SV40-NLSa"
     CDS             8264..12367
                     /label="dCas9"
     terminator      12371..12772
                     /label="FBA1-Ter"
ORIGIN
        1 AACTGTGGGA ATACTCAGGT ATCGTAAGAT GCAAGAGTTC GAATCTCTTA GCAACCATTA
       61 TTTTTTTCCT CAACATAACG AGAACACACA GGGGCGCTAT CGCACAGAAT CAAATTCGAT
      121 GACTGGAAAT TTTTTGTTAA TTTCAGAGGT CGCCTGACGC ATATACCTTT TTCAACTGAA
      181 AAATTGGGAG AAAAAGGAAA GGTGAGAGGC CGGAACCGGC TTTTCATATA GAATAGAGAA
      241 GCGTTCATGA CTAAATGCTT GCATCACAAT ACTTGAAGTT GACAATATTA TTTAAGGACC
      301 TATTGTTTTT TCCAATAGGT GGTTAGCAAT CGTCTTACTT TCTAACTTTT CTTACCTTTT
      361 ACATTTCAGC AATATATATA TATATTTCAA GGATATACCA TTCTAATGTC TGCCCCTAAG
      421 AAGATCGTCG TTTTGCCAGG TGACCACGTT GGTCAATGAA TTTAAATGGC GCGCCGTTTA
      481 AACCCTGCAG GGGCCGGCCC CGTAGAAAAG ATCAAAGGAT CTTCTTGAGA TCCTTTTTTT
      541 CTGCGCGTAA TCTGCTGCTT GCAAACAAAA AAACCACCGC TACCAGCGGT GGTTTGTTTG
      601 CCGGATCAAG AGCTACCAAC TCTTTTTCCG AAGGTAACTG GCTTCAGCAG AGCGCAGATA
      661 CCAAATACTG TTCTTCTAGT GTAGCCGTAG TTAGGCCACC ACTTCAAGAA CTCTGTAGCA
      721 CCGCCTACAT ACCTCGCTCT GCTAATCCTG TTACCAGTGG CTGCTGCCAG TGGCGATAAG
      781 TCGTGTCTTA CCGGGTTGGA CTCAAGACGA TAGTTACCGG ATAAGGCGCA GCGGTCGGGC
      841 TGAACGGGGG GTTCGTGCAC ACAGCCCAGC TTGGAGCGAA CGACCTACAC CGAACTGAGA
      901 TACCTACAGC GTGAGCTATG AGAAAGCGCC ACGCTTCCCG AAGGGAGAAA GGCGGACAGG
      961 TATCCGGTAA GCGGCAGGGT CGGAACAGGA GAGCGCACGA GGGAGCTTCC AGGGGGAAAC
     1021 GCCTGGTATC TTTATAGTCC TGTCGGGTTT CGCCACCTCT GACTTGAGCG TCGATTTTTG
     1081 TGATGCTCGT CAGGGGGGCG GAGCCTATGG AAAAACGCCA GCAACGCGGC CTTTTTACGG
     1141 TTCCTGGCCT TTTGCTGGCC TTTTGCTCAT GATATAATTA AATTGAAGCT CTAATTTGTG
     1201 AGTTTAGTAT ACATGCATTT ACTTATAATA CAGTTTTTTA GTTTTGCTGG CCGCATCTTC
     1261 TCAAATATGC TTCCCAGCCT GCTTTTCTGT AACGTTCACC CTCTACCTTA GCATCCCTTC
     1321 CCTTTGCAAA TAGTCCTCTT CCAACAATAA TAATGTCAGA TCCTGTAGAG ACCACATCAT
     1381 CCACGGTTCT ATACTGTTGA CCCAATGCGT CTCCCTTGTC ATCTAAACCC ACACCGGGTG
     1441 TCATAATCAA CCAATCGTAA CCTTCATCTC TTCCACCCAT GTCTCTTTGA GCAATAAAGC
     1501 CGATAACAAA ATCTTTGTCG CTCTTCGCAA TGTCAACAGT ACCCTTAGTA TATTCTCCAG
     1561 TAGATAGGGA GCCCTTGCAT GACAATTCTG CTAACATCAA AAGGCCTCTA GGTTCCTTTG
     1621 TTACTTCTTC TGCCGCCTGC TTCAAACCGC TAACAATACC TGGGCCCACC ACACCGTGTG
     1681 CATTCGTAAT GTCTGCCCAT TCTGCTATTC TGTATACACC CGCAGAGTAC TGCAATTTGA
     1741 CTGTATTACC AATGTCAGCA AATTTTCTGT CTTCGAAGAG TAAAAAATTG TACTTGGCGG
     1801 ATAATGCCTT TAGCGGCTTA ACTGTGCCCT CCATGGAAAA ATCAGTCAAG ATATCCACAT
     1861 GTGTTTTTAG TAAACAAATT TTGGGACCTA ATGCTTCAAC TAACTCCAGT AATTCCTTGG
     1921 TGGTACGAAC ATCCAATGAA GCACACAAGT TTGTTTGCTT TTCGTGCATG ATATTAAATA
     1981 GCTTGGCAGC AACAGGACTA GGATGAGTAG CAGCACGTTC CTTATATGTA GCTTTCGACA
     2041 TGATTTATCT TCGTTTCCTG CAGGTTTTTG TTCTGTGCAG TTGGGTTAAG AATACTGGGC
     2101 AATTTCATGT TTCTTCAACA CTACATATGC GTATATATAC CAATCTAAGT CTGTGCTCCT
     2161 TCCTTCGTTC TTCCTTCTGT TCGGAGATTA CCGAATCAAA AAAATTTCAA AGAAACCGAA
     2221 ATCAAAAAAA AGAATAAAAA AAAAATGATG AATTGAATTG AAAAGCTAGC TTATCGATGA
     2281 TAAGCTGTCA AAGATGAGAA TTAATTCCAC GGACTATAGA CTATACTAGA TACTCCGTCT
     2341 ACTGTACGAT ACACTTCCGC TCAGGTCCTT GTCCTTTAAC GAGGCCTTAC CACTCTTTTG
     2401 TTACTCTATT GATCCAGCTC AGCAAAGGCA GTGTGATCTA AGATTCTATC TTCGCGATGT
     2461 AGTAAAACTA GCTAGACCGA GAAAGAGACT AGAAATGCAA AAGGCACTTC TACAATGGCT
     2521 GCCATCATTA TTATCCGATG TGACGCTGCA GCTTCTCAAT GATATTCGAA TACGCTTTGA
     2581 GGAGATACAG CCTAATATCC GACAAACTGT TTTACAGATT TACGATCGTA CTTGTTACCC
     2641 ATCATTGAAT TTTGAACATC CGAACCTGGG AGTTTTCCCT GAAACAGATA GTATATTTGA
     2701 ACCTGTATAA TAATATATAG TCTAGCGCTT TACGGAAGAC AATGTATGTA TTTCGGTTCC
     2761 TGGAGAAACT ATTGCATCTA TTGCATAGGT AATCTTGCAC GTCGCATCCC CGGTTCATTT
     2821 TCTGCGTTTC CATCTTGCAC TTCAATAGCA TATCTTTGTT AACGAAGCAT CTGTGCTTCA
     2881 TTTTGTAGAA CAAAAATGCA ACGCGAGAGC GCTAATTTTT CAAACAAAGA ATCTGAGCTG
     2941 CATTTTTACA GAACAGAAAT GCAACGCGAA AGCGCTATTT TACCAACGAA GAATCTGTGC
     3001 TTCATTTTTG TAAAACAAAA ATGCAACGCG ACGAGAGCGC TAATTTTTCA AACAAAGAAT
     3061 CTGAGCTGCA TTTTTACAGA ACAGAAATGC AACGCGAGAG CGCTATTTTA CCAACAAAGA
     3121 ATCTATACTT CTTTTTTGTT CTACAAAAAT GCATCCCGAG AGCGCTATTT TTCTAACAAA
     3181 GCATCTTAGA TTACTTTTTT TCTCCTTTGT GCGCTCTATA ATGCAGTCTC TTGATAACTT
     3241 TTTGCACTGT AGGTCCGTTA AGGTTAGAAG AAGGCTACTT TGGTGTCTAT TTTCTCTTCC
     3301 ATAAAAAAAG CCTGACTCCA CTTCCCGCGT TTACTGATTA CTAGCGAAGC TGCGGGTGCA
     3361 TTTTTTCAAG ATAAAGGCAT CCCCGATTAT ATTCTATACC GATGTGGATT GCGCATACTT
     3421 TGTGAACAGA AAGTGATAGC GTTGATGATT CTTCATTGGT CAGAAAATTA TGAACGGTTT
     3481 CTTCTATTTT GTCTCTATAT ACTACGTATA GGAAATGTTT ACATTTTCGT ATTGTTTTCG
     3541 ATTCACTCTA TGAATAGTTC TTACTACAAT TTTTTTGTCT AAAGAGTAAT ACTAGAGATA
     3601 AACATAAAAA ATGTAGAGGT CGAGTTTAGA TGCAAGTTCA AGGAGCGAAA GGTGGATGGG
     3661 TAGGTTATAT AGGGATATAG CACAGAGATA TATAGCAAAG AGATACTTTT GAGCAATGTT
     3721 TGTGGAAGCG GTATTCGCAA TGGGAAGCTC CACCCCGGTT GATAATCAGA AAAGCCCCAA
     3781 AAACAGGAAG ATTGTATAAG CAAATATTTA AATTGTAATT CTTTCCTGCG TTATCCCCTG
     3841 ATTCTGTGGA TAACCGTATT ACCGCCTTTG AGTGAGCTGA TACCGCTCGC CGCAGCCGAA
     3901 CGACCGAGCG CAGCGAGTCA GTGAGCGAGG AAGCGGAAGA GGGTCTGACG CTCAGTGGAA
     3961 CGAAAACTCA CGTTAAGGGA TTTTGGTCAT GAGATTATCA AAAAGGATCT TCACCTAGAT
     4021 CCTTTTAAAT TAAAAATGAA GTTTTAAATC AATCTAAAGT ATATATGAGT AAACTTGGTC
     4081 TGACAGTCAG AAGAACTCGT CAAGAAGGCG ATAGAAGGCG ATGCGCTGCG AATCGGGAGC
     4141 GGCGATACCG TAAAGCACGA GGAAGCGGTC AGCCCATTCG CCGCCAAGCT CTTCAGCAAT
     4201 ATCACGGGTA GCCAACGCTA TGTCCTGATA GCGGTCCGCC ACACCCAGCC GGCCACAGTC
     4261 GATGAATCCA GAAAAGCGGC CATTTTCCAC CATGATATTC GGCAAGCAGG CATCGTCATG
     4321 GGTCACGACG AGATCCTCGC CGTCGGGCAT GCTCGCCTTG AGCCTGGCGA ACAGTTCGGC
     4381 TGGCGCGAGC CCCTGATGCT CTTCGTCCAG ATCATCCTGA TCGACAAGAC CGGCTTCCAT
     4441 CCGAGTACGT GCTCGCTCGA TGCGATGTTT CGCTTGGTGG TCGAATGGGC AGGTAGCCGG
     4501 ATCAAGCGTA TGCAGCCGCC GCATTGCATC AGCCATGATG GATACTTTCT CGGCAGGAGC
     4561 AAGGTGAGAT GACAGGAGAT CCTGCCCCGG CACTTCGCCC AATAGCAGCC AGTCCCTTCC
     4621 CGCTTCAGTG ACAACGTCGA GCACAGCTGC GCAAGGAACG CCCGTCGTGG CCAGCCACGA
     4681 TAGCCGCGCT GCCTCGTCTT GCAGTTCATT CAGGGCACCG GACAGGTCGG TCTTGACAAA
     4741 AAGAACCGGG CGCCCCTGCG CTGACAGCCG GAACACGGCG GCATCAGAGC AGCCGATTGT
     4801 CTGTTGTGCC CAGTCATAGC CGAATAGCCT CTCCACCCAA GCGGCCGGAG AACCTGCGTG
     4861 CAATCCATCT TGTTCAATCA TACTCTTCCT TTTTCAATAT TATTGAAGCA TTTATCAGGG
     4921 TTATTGTCTC ATGAGCGGAT ACATATTTGA ATGTATTTAG AAAAATAAAC AAATAGGGGT
     4981 TCCGCGCACA TTTCCCCGAA AAGTGCCACC TGACGTCGGA CGGATCGCTT GCCTGTAACT
     5041 TACACGCGCC TCGTGGCGCG CCCCTGCAGG ATTTAAATGG CCGGCCGTTT AAACCAATAA
     5101 GTGCTATCCT GAATCTCTGG TTGTGAAACA TCCAACTGGC ACCGCTGGCT TGAACAACAA
     5161 TACCAGCCTT CCAACTTCTG TAAATAACGG CGGTACGCCA GTGCCACCAG TACCGTTACC
     5221 TTTCGGTATA CCTCCTTTCC CCATGTTTCC AATGCCCTTC ATGCCTCCAA CGGCTACTAT
     5281 CACAAATCCT CATCAAGCTG ACGCAAGCCC TAAGAAATGA ATAACAATAC TGACAGTACT
     5341 AAATAATTGC CTACTTGGCT TCACATACGT TGCATACGTC GATATAGATA ATAATGATAA
     5401 TGACAGCAGG ATTATCGTAA TACGTAATAG TTGAAAATCT CAAAAATGTG TGGGTCATTA
     5461 CGTAAATAAT GATAGGAATG GGATTCTTCT ATTTTTCCTT TTTCCATTCT AGCAGCCGTC
     5521 GGGAAAACGT GGCATCCTCT CTTTCGGGCT CAATTGGAGT CACGCTGCCG TGAGCATCCT
     5581 CTCTTTCCAT ATCTAACAAC TGAGCACGTA ACCAATGGAA AAGCATGAGC TTAGCGTTGC
     5641 TCCAAAAAAG TATTGGATGG TTAATACCAT TTGTCTGTTC TCTTCTGACT TTGACTCCTC
     5701 AAAAAAAAAA AATCTACAAT CAACAGATCG CTTCAATTAC GCCCTCACAA AAACTTTTTT
     5761 CCTTCTTCTT CGCCCACGTT AAATTTTATC CCTCATGTTG TCTAACGGAT TTCTGCACTT
     5821 GATTTATTAT AAAAAGACAA AGACATAATA CTTCTCTATC AATTTCAGTT ATTGTTCTTC
     5881 CTTGCGTTAT TCTTCTGTTC TTCTTTTTCT TTTGTCATAT ATAACCATAA CCAAGTAATA
     5941 CATATTCAAA ATGAGTCACC TCGTTCCCGA CTGGGATGGT AACGGTGGAG ACTTAGAAGC
     6001 TGTTTTACCC ACAAGCGATT TCTCACTGCC GGTTAAGGGA AAGTGGGACT CATTGCCCCA
     6061 TAAAAGGTCG CACTTGTCTG GTTTGGCCTT CGTGCCAACC CACGATGCTG GCGAAACTGA
     6121 GTGGGCAGAG GAAAGTCATA TTGTAGCTAT GCAGAACCAA AGCGGGAAGG GCAACAAGGC
     6181 TATGTGGCAG CAGATGAATT TCCAGAATGG GTGGTCGAGT GTGCCAGAGT CTGAGGATGC
     6241 CGTTACTCCT GTGAAGCCCA TCAGCTCGTC GTCTCCGGGG AAGGAGCCGG TTCTTGTCAA
     6301 TGAGCCCACG GTCGACACGC ACCACTCCAG TGCCCTCAAC ATGCAGGAAG ACGAGATGGT
     6361 GTGCTGGCTG CAGTATCCGT TGGACGAACA CCTCGAAAGA GACTACTGTT CCGAGTTCTT
     6421 CGGCGAGCTG CCCAACTCCA ACATATCGAA CATGCAGCTG ATGAAGGATT CATTCGCAGG
     6481 GCAAAATCAA GTAGCGGGGC GCAACAACAG GAATCCAGGT CCCGTTAACG TAGGGAGTAA
     6541 CAGCAGAATG TCTAGTGCGG ATGCGGCGAT GGCCATGGGA GCGGGGCGAG CTGCCGGTTT
     6601 GTTGCCTCAG ACAGGGGTGG AGGTTTTCAC CAAAGTTCGG ACCACTTTGC AACCCTACGG
     6661 AGGAAAGTGG TCCCCAAATC AGAACAACGC CGGGAAAACG CTGGGAGCGA TGACCTCGAC
     6721 CCTGGCTCCG AGCCCGTCAA GATCCCCGCC GATGTCTGGG AACTTGTCGA CCCCCATGCT
     6781 CCCCCCGAAG TCTCAGGGAC TCAGCTTCCA GCCTCCCAGA ACCTCAGGCC CGATGAATTT
     6841 CTCGCATTTC TCTCGCCCTG CGGCTGTGAT GAAGGCCAAT CTCCAGTGCC TAGGAATGTC
     6901 TCACGTGGCC CCTCCGCACG GGAGCGGGAC GAACGTCCGG CTCAAGAGCC AACCCTACAG
     6961 CGGGAAGCCA CCCGTCGACG CAAGCACGTC GACGGGGTCC TCCATTGCAG AGTCAACCAC
     7021 CACGAGGCAA CGCAGCGGCG CTTTCCGCAA GGATACCGAA TGCCAAGTCG AAGGTTCCGA
     7081 AGCTCAACAG AGTCTTGGAA CCGAATCGAG CTGGCCTTCG ATGCAGAATT CGCTGTCGGG
     7141 CAAGGACACC GACGCTGTCA ATTCCTCCGT GGATGGTGTG GACTGCGATT CGAAGCCCGG
     7201 TATAGCGGAT GTGGACAATT GCAGGAATTC TAGCATCACA GGTAGTGGCG GTTTAGGAAC
     7261 TGAAAAGCAT CAGTCTCAAG GAGCAGAAGT GCAGGAAGCT CCCGAACCCA CCATTACCTC
     7321 GTCTTCTGGT GGGTCCGGTA ATAGTGCAGA TAGAGGGAAA GAGGCCGCAT CTAGTGGCAA
     7381 GAGAAGAACC AGGGAAGGAG AGGAGTCCGA GTGCCAGAGC GAAGTGAGTA ACTTGTTGCA
     7441 ACCCCAAGGG AGTCAAGTTG GTGCAGTAGC CCACAGGCAA GATGGCGAGG ACGAGATGGC
     7501 CCAGCAAAAG AAACCTCAAC AGAGAGGCTC CACCACTAAG AGGAGCAGGG CCGCGGAAGT
     7561 CCACAACCTT TCCGAGCGAA GGCGAAGAGA TCGTATCAAC GAGAAGATGA AAGCTCTGCA
     7621 AGAGCTGATC CCCAATTCCA ACAAGACGGA CAAAGCATCG ATGCTGGATG AAGCGATCGA
     7681 GTACTTGAAG ATGCTCCAGT TGCAACTGCA GATGATGTCC ATGAGAAGTG GAATGAGCAT
     7741 CCCCTCTATG GTGATGCCGG CGGGAATGCA ACACCTTCAA ATCCCGCAAT TGCCCCAAAT
     7801 GGGCCCAATG CCTCCCATGG GAATGGGAAT GGGCATGGGT ATGGGCATGG GCCCGATGGG
     7861 AATGGGAATG AGTATGATGG ACATGGGAGG CGGAGCTCCC GGTCGACCGA TGATACCCCT
     7921 TCCGTCTCAC AGTGGGCCTT CTCACTCTCA CAACGTATCT GCAACCTCAC CAGCTGTTTC
     7981 TATGGTAGAC ACTCATGACC ACCGCCTGCA AAACCCGAGC GTCATGGAGT CACTGAACGT
     8041 CTTCATGGCG CAACACCGGC AAATGCAAAT GGCTCCTCAG CCGATGAGTA TGGATGCATT
     8101 CAGTGCATTC ATGATTCATC AGCACCAGCA GCAACACCAG CAGCAGCATC AACAACATCA
     8161 GCTCCAACAC CAACACCAGC ATTCGCTCCA TCATCTTCCG AGCAGCATGG GCGGTGGAGC
     8221 CCCCCAACAT CACCCCAAAA AGAAACGTAA GGTGGGCCGC GGAATGGATA AGAAATACTC
     8281 AATAGGCTTA GCTATCGGCA CAAATAGCGT CGGATGGGCG GTGATCACTG ATGAATATAA
     8341 GGTTCCGTCT AAAAAGTTCA AGGTTCTGGG AAATACAGAC CGCCACAGTA TCAAAAAAAA
     8401 TCTTATAGGG GCTCTTTTAT TTGACAGTGG AGAGACAGCG GAAGCGACTC GTCTCAAACG
     8461 GACAGCTCGT AGAAGGTATA CACGTCGGAA GAATCGTATT TGTTATCTAC AGGAGATTTT
     8521 TTCAAATGAG ATGGCGAAAG TAGATGATAG TTTCTTTCAT CGACTTGAAG AGTCTTTTTT
     8581 GGTGGAAGAA GACAAGAAGC ATGAACGTCA TCCTATTTTT GGAAATATAG TAGATGAAGT
     8641 TGCTTATCAT GAGAAATATC CAACTATCTA TCATCTGCGA AAAAAATTGG TAGATTCTAC
     8701 TGATAAAGCG GATTTGCGCT TAATCTATTT GGCCTTAGCG CATATGATTA AGTTTCGTGG
     8761 TCATTTTTTG ATTGAGGGAG ATTTAAATCC TGATAATAGT GATGTGGACA AACTATTTAT
     8821 CCAGTTGGTA CAAACCTACA ATCAATTATT TGAAGAAAAC CCTATTAACG CAAGTGGAGT
     8881 AGATGCTAAA GCGATTCTTT CTGCACGATT GAGTAAATCA AGACGATTAG AAAATCTCAT
     8941 TGCTCAGCTC CCCGGTGAGA AGAAAAATGG CTTATTTGGG AATCTCATTG CTTTGTCATT
     9001 GGGTTTGACC CCTAATTTTA AATCAAATTT TGATTTGGCA GAAGATGCTA AATTACAGCT
     9061 TTCAAAAGAT ACTTACGATG ATGATTTAGA TAATTTATTG GCGCAAATTG GAGATCAATA
     9121 TGCTGATTTG TTTTTGGCAG CTAAGAATTT ATCAGATGCT ATTTTACTTT CAGATATCCT
     9181 AAGAGTAAAT ACTGAAATAA CTAAGGCTCC CCTATCAGCT TCAATGATTA AACGCTACGA
     9241 TGAACATCAT CAAGACTTGA CTCTTTTAAA AGCTTTAGTT CGACAACAAC TTCCAGAAAA
     9301 GTATAAAGAA ATCTTTTTTG ATCAATCAAA AAACGGATAT GCAGGTTATA TTGATGGGGG
     9361 AGCTAGCCAA GAAGAATTTT ATAAATTTAT CAAACCAATT TTAGAAAAAA TGGATGGTAC
     9421 TGAGGAATTA TTGGTGAAAC TAAATCGTGA AGATTTGCTG CGCAAGCAAC GGACCTTTGA
     9481 CAACGGCTCT ATTCCCCATC AAATTCACTT GGGTGAGCTG CATGCTATTT TGAGAAGACA
     9541 AGAAGACTTT TATCCATTTT TAAAAGACAA TCGTGAGAAG ATTGAAAAAA TCTTGACTTT
     9601 TCGAATTCCT TATTATGTTG GTCCATTGGC GCGTGGCAAT AGTCGTTTTG CATGGATGAC
     9661 TCGGAAGTCT GAAGAAACAA TTACCCCATG GAATTTTGAA GAAGTTGTCG ATAAAGGTGC
     9721 TTCAGCTCAA TCATTTATTG AACGCATGAC AAACTTTGAT AAAAATCTTC CAAATGAAAA
     9781 AGTACTACCA AAACATAGTT TGCTTTATGA GTATTTTACG GTTTATAACG AATTGACAAA
     9841 GGTCAAATAT GTTACTGAAG GAATGCGAAA ACCAGCATTT CTTTCAGGTG AACAGAAGAA
     9901 AGCCATTGTT GATTTACTCT TCAAAACAAA TCGAAAAGTA ACCGTTAAGC AATTAAAAGA
     9961 AGATTATTTC AAAAAAATAG AATGTTTTGA TAGTGTTGAA ATTTCAGGAG TTGAAGATAG
    10021 ATTTAATGCT TCATTAGGTA CCTACCATGA TTTGCTAAAA ATTATTAAAG ATAAAGATTT
    10081 TTTGGATAAT GAAGAAAATG AAGATATCTT AGAGGATATT GTTTTAACAT TGACCTTATT
    10141 TGAAGATAGG GAGATGATTG AGGAAAGACT TAAAACATAT GCTCACCTCT TTGATGATAA
    10201 GGTGATGAAA CAGCTTAAAC GTCGCCGTTA TACTGGTTGG GGACGTTTGT CTCGAAAATT
    10261 GATTAATGGT ATTAGGGATA AGCAATCTGG CAAAACAATA TTAGATTTTT TGAAATCAGA
    10321 TGGTTTTGCC AATCGCAATT TTATGCAGCT GATCCATGAT GATAGTTTGA CATTTAAAGA
    10381 AGACATTCAA AAAGCACAAG TGTCTGGACA AGGCGATAGT TTACATGAAC ATATTGCAAA
    10441 TTTAGCTGGT AGCCCTGCTA TTAAAAAAGG TATTTTACAG ACTGTAAAAG TTGTTGATGA
    10501 ATTGGTCAAA GTAATGGGGC GGCATAAGCC AGAAAATATC GTTATTGAAA TGGCACGTGA
    10561 AAATCAGACA ACTCAAAAGG GCCAGAAAAA TTCGCGAGAG CGTATGAAAC GAATCGAAGA
    10621 AGGTATCAAA GAATTAGGAA GTCAGATTCT TAAAGAGCAT CCTGTTGAAA ATACTCAATT
    10681 GCAAAATGAA AAGCTCTATC TCTATTATCT CCAAAATGGA AGAGACATGT ATGTGGACCA
    10741 AGAATTAGAT ATTAATCGTT TAAGTGATTA TGATGTCGAT GCCATTGTTC CACAAAGTTT
    10801 CCTTAAAGAC GATTCAATAG ACAATAAGGT CTTAACGCGT TCTGATAAAA ATCGTGGTAA
    10861 ATCGGATAAC GTTCCAAGTG AAGAAGTAGT CAAAAAGATG AAAAACTATT GGAGACAACT
    10921 TCTAAACGCC AAGTTAATCA CTCAACGTAA GTTTGATAAT TTAACGAAAG CTGAACGTGG
    10981 AGGTTTGAGT GAACTTGATA AAGCTGGTTT TATCAAACGC CAATTGGTTG AAACTCGCCA
    11041 AATCACTAAG CATGTGGCAC AAATTTTGGA TAGTCGCATG AATACTAAAT ACGATGAAAA
    11101 TGATAAACTT ATTCGAGAGG TTAAAGTGAT TACCTTAAAA TCTAAATTAG TTTCTGACTT
    11161 CCGAAAAGAT TTCCAATTCT ATAAAGTACG TGAGATTAAC AATTACCATC ATGCCCATGA
    11221 TGCGTATCTA AATGCCGTCG TTGGAACTGC TTTGATTAAG AAATATCCAA AACTTGAATC
    11281 GGAGTTTGTC TATGGTGATT ATAAAGTTTA TGATGTTCGT AAAATGATTG CTAAGTCTGA
    11341 GCAAGAAATA GGCAAAGCAA CCGCAAAATA TTTCTTTTAC TCTAATATCA TGAACTTCTT
    11401 CAAAACAGAA ATTACACTTG CAAATGGAGA GATTCGCAAA CGCCCTCTAA TCGAAACTAA
    11461 TGGGGAAACT GGAGAAATTG TCTGGGATAA AGGGCGAGAT TTTGCCACAG TGCGCAAAGT
    11521 ATTGTCCATG CCCCAAGTCA ATATTGTCAA GAAAACAGAA GTACAGACAG GCGGATTCTC
    11581 CAAGGAGTCA ATTTTACCAA AAAGAAATTC GGACAAGCTT ATTGCTCGTA AAAAAGACTG
    11641 GGATCCAAAA AAATATGGTG GTTTTGATAG TCCAACGGTA GCTTATTCAG TCCTAGTGGT
    11701 TGCTAAGGTG GAAAAAGGGA AATCGAAGAA GTTAAAATCC GTTAAAGAGT TACTAGGGAT
    11761 CACAATTATG GAAAGAAGTT CCTTTGAAAA AAATCCGATT GACTTTTTAG AAGCTAAAGG
    11821 ATATAAGGAA GTTAAAAAAG ACTTAATCAT TAAACTACCT AAATATAGTC TTTTTGAGTT
    11881 AGAAAACGGT CGTAAACGGA TGCTGGCTAG TGCCGGAGAA TTACAAAAAG GAAATGAGCT
    11941 GGCTCTGCCA AGCAAATATG TGAATTTTTT ATATTTAGCT AGTCATTATG AAAAGTTGAA
    12001 GGGTAGTCCA GAAGATAACG AACAAAAACA ATTGTTTGTG GAGCAGCATA AGCATTATTT
    12061 AGATGAGATT ATTGAGCAAA TCAGTGAATT TTCTAAGCGT GTTATTTTAG CAGATGCCAA
    12121 TTTAGATAAA GTTCTTAGTG CATATAACAA ACATAGAGAC AAACCAATAC GTGAACAAGC
    12181 AGAAAATATT ATTCATTTAT TTACGTTGAC GAATCTTGGA GCTCCCGCTG CTTTTAAATA
    12241 TTTTGATACA ACAATTGATC GTAAACGATA TACGTCTACA AAAGAAGTTT TAGATGCCAC
    12301 TCTTATCCAT CAATCCATCA CTGGTCTTTA TGAAACACGC ATTGATTTGA GTCAGCTAGG
    12361 AGGTGACTAG AGTTAATTCA AATTAATTGA TATAGTTTTT TAATGAGTAT TGAATCTGTT
    12421 TAGAAATAAT GGAATATTAT TTTTATTTAT TTATTTATAT TATTGGTCGG CTCTTTTCTT
    12481 CTGAAGGTCA ATGACAAAAT GATATGAAGG AAATAATGAT TTCTAAAATT TTACAACGTA
    12541 AGATATTTTT ACAAAAGCCT AGCTCATCTT TTGTCATGCA CTATTTTACT CACGCTTGAA
    12601 ATTAACGGCC AGTCCACTGC GGAGTCATTT CAAAGTCATC CTAATCGATC TATCGTTTTT
    12661 GATAGCTCAT TTTGGAGTTC GCGATTGTCT TCTGTTATTC ACAACTGTTT TAATTTTTAT
    12721 TTCATTCTGG AACTCTTCGA GTTCTTTGTA AAGTCTTTCA TAGTAGCTTA CT
//
