# Supplementary material for: PhiReX 2.0: A Programmable and Red Light-Regulated CRISPR-dCas9 System for the Activation of Endogenous Genes in Saccharomyces cerevisiae
Source: ACS Synth Biol. 2023 Apr 4;12(4):1046–57. doi: 10.1021/acssynbio.2c00517 (PMC10127447; doi:10.1021/acssynbio.2c00517)
Supplement: Supplementary file 2 — sb2c00517_si_002.zip [file sb2c00517_si_002.zip › pGY013.gbk]

LOCUS       pGY013     16659 bp    dna     circular UNK 06-OCT-2016
ACCESSION   pj5_00001
VERSION     pj5_00001.1
KEYWORDS    ; ; ; ; ; ; .
REFERENCE   1  (bases 1 to 5851)
  AUTHORS   Hochrein,L., Machens,F., Gremmels,J., Schulz,K., Messerschmidt,K.
            and Mueller-Roeber,B.
  TITLE     AssemblX: A user-friendly toolkit for rapid and reliable
            multi-gene assemblies
  JOURNAL   Nucleic Acids Research
REFERENCE   2  (bases 1 to 5851)
  AUTHORS   Hochrein,L., Machens,F., Gremmels,J., Schulz,K., Messerschmidt,K.
            and Mueller-Roeber,B.
  TITLE     Direct Submission
  JOURNAL   Submitted (06-OCT-2016) Department of Molecular Biology - Cell2Fab
            research unit, University of Potsdam, Karl-Liebknecht-Str. 24-25
            Potsdam, Brandenburg 14476, Germany
FEATURES             Location/Qualifiers
     Replication_ori complement(join(16578..16659,1..538))
                     /label="pBR322_origin"
     CDS             complement(693..1553)
                     /label="ORF frame 3"
                     /label="Carb"
                     /translation="MSIQHFRVALIPFFAAFCLPVFAHPETLVKVKDAEDQLGARVGY
                     IELDLNSGKILESFRPEERFPMMSTFKVLLCDTLLSRIDAGQEQLGRRIHYSQNDLVE
                     YSPVTEKHLTDGMTVRELCSAAITMSDNTAANLLLTTIGGPKELTAFLHNMGDHVTRL
                     DRWEPELNEAIPNDESDTTMPVAMPTTLRKLLTGELLTLASRQQLIDWMEADKVAGPL
                     LRSALPAGWFIADKSGAGERGSRGIIAALGPDGKRSRIVVIYTTGSQATMDERNRQIA
                     EIGASLIKHW*"
     misc_signal     1647..2144
                     /SECDrawAs="Label"
                     /label="ura3 buffer"
     Site            1895..1902
                     /site_type="restriction site"
                     /note="restriction site"
                     /label="PmeI"
     Site            2299..2316
                     /site_type="restriction site"
                     /note="restriction site"
                     /label="I-SceI"
     Region          2317..2366
                     /label="B0*"
     promoter        2367..3039
                     /label="TDH3-Pro"
     CDS             3040..6417
                     /label="Mp-Phy"
     CDS             6418..6438
                     /label="Cdc1-NLS"
     CDS             6448..6600
                     /label="3aa-VP64AD"
                     /label="VP64AD"
     terminator      6601..7001
                     /label="TDH3-Ter"
     Region          7002..7037
                     /label="B1*"
     promoter        7038..7857
                     /label="FBA1-Pro"
     CDS             7858..10137
                     /label="Mp-PIF"
     CDS             10144..10164
                     /label="SV40-NLSa"
     CDS             10174..14277
                     /label="dCas9"
     terminator      14281..14682
                     /label="FBA1-Ter"
     promoter        14683..15087
                     /label="LEU2 promoter"
     Region          15088..15138
                     /label="BR*"
     CDS             15139..16182
                     /product="LEU2"
                     /codon_start=1
                     /translation="MSAPKKIVVLPGDHVGQEITAEAIKVLKAISDVRSNVKFDFENH
                     LIGGAAIDATGVPLPDEALEASKKVDAVLLGAVGGPKWGTGSVRPEQGLLKIRKELQL
                     YANLRPCNFASDSLLDLSPIKPQFAKGTDFVVVRELVGGIYFGKRKEDDGDGVAWDSE
                     QYTVPEVQRITRMAAFMALQHEPPLPIWSLDKANVLASSRLWRKTVEETIKNEFPTLK
                     VQHQLIDSAAMILVKNPTHLNGIIITSNMFGDIISDEASVIPGSLGLLPSASLASLPD
                     KNTAFGLYEPCHGSAPDLPKNKVDPIATILSAAMMLKLSLNLPEEGKAIEDAVKKVLD
                     AGIRTGDLGGSNSTTEVGDAVAEEVKKILA"
     Region          16284..16333
                     /label="C0*"
     Site            16334..16351
                     /note="restriction site"
                     /label="I-SceI"
                     /site_type="restriction site"
ORIGIN
        1 CCGACAGGAC TATAAAGATA CCAGGCGTTT CCCCCTGGAA GCTCCCTCGT GCGCTCTCCT
       61 GTTCCGACCC TGCCGCTTAC CGGATACCTG TCCGCCTTTC TCCCTTCGGG AAGCGTGGCG
      121 CTTTCTCATA GCTCACGCTG TAGGTATCTC AGTTCGGTGT AGGTCGTTCG CTCCAAGCTG
      181 GGCTGTGTGC ACGAACCCCC CGTTCAGCCC GACCGCTGCG CCTTATCCGG TAACTATCGT
      241 CTTGAGTCCA ACCCGGTAAG ACACGACTTA TCGCCACTGG CAGCAGCCAC TGGTAACAGG
      301 ATTAGCAGAG CGAGGTATGT AGGCGGTGCT ACAGAGTTCT TGAAGTGGTG GCCTAACTAC
      361 GGCTACACTA GAAGGACAGT ATTTGGTATC TGCGCTCTGC TGAAGCCAGT TACCTTCGGA
      421 AAAAGAGTTG GTAGCTCTTG ATCCGGCAAA CAAACCACCG CTGGTAGCGG TGGTTTTTTT
      481 GTTTGCAAGC AGCAGATTAC GCGCAGAAAA AAAGGATCTC AAGAAGATCC TTTGATCTTT
      541 TCTACGGGGT CTGACGCTCA GTGGAACGAA AACTCACGTT AAGGGATTTT GGTCATGAGA
      601 TTATCAAAAA GGATCTTCAC CTAGATCCTT TTAAATTAAA AATGAAGTTT TAAATCAATC
      661 TAAAGTATAT ATGAGTAAAC TTGGTCTGAC AGTTACCAAT GCTTAATCAG TGAGGCACCT
      721 ATCTCAGCGA TCTGTCTATT TCGTTCATCC ATAGTTGCCT GACTCCCCGT CGTGTAGATA
      781 ACTACGATAC GGGAGCGCTT ACCATCTGGC CCCAGTGCTG CAATGATACC GCGAGACCCA
      841 CGCTCACCGG CTCCAGATTT ATCAGCAATA AACCAGCCAG CCGGAAGGGC CGAGCGCAGA
      901 AGTGGTCCTG CAACTTTATC CGCCTCCATC CAGTCTATTA ATTGTTGCCG GGAAGCTAGA
      961 GTAAGTAGTT CGCCAGTTAA TAGTTTGCGC AACGTTGTTG GCATTGCTAC AGGCATCGTG
     1021 GTGTCACTCT CGTCGTTTGG TATGGCTTCA TTCAGCTCCG GTTCCCAACG ATCAAGGCGA
     1081 GTTACATGAT CCCCCATGTT GTGCAAAAAA GCGGTTAGCT CCTTCGGTCC TCCGATCGTT
     1141 GTCAGAAGTA AGTTGGCCGC AGTGTTATCA CTCATGGTTA TGGCAGCACT GCATAATTCT
     1201 CTTACTGTCA TGCCATCCGT AAGATGCTTT TCTGTGACTG GTGAGTACTC AACCAAGTCA
     1261 TTCTGAGAAT AGTGTATGCG GCGACCGAGT TGCTCTTGCC CGGCGTCAAT ACGGGATAAT
     1321 AGTGTATCAC ATAGCAGAAC TTTAAAAGTG CTCATCATTG GAAAACGTTC TTCGGGGCGA
     1381 AAACTCTCAA GGATCTTACC GCTGTTGAGA TCCAGTTCGA TGTAACCCAC TCGTGCACCC
     1441 AACTGATCTT CAGCATCTTT TACTTTCACC AGCGTTTCTG GGTGAGCAAA AACAGGAAGG
     1501 CAAAATGCCG CAAAAAAGGG AATAAGGGCG ACACGGAAAT GTTGAATACT CATACTCTTC
     1561 CTTTTTCAAT GGGTAATAAC TGATATAATT AAATTGAAGC TCTAATTTGT GAGTTTAGTA
     1621 TACATGCATT TACTTATAAT ACAGTTATCT TGACTGATTT TTCCATGGAG GGCACAGTTA
     1681 AGCCGCTAAA GGCATTATCC GCCAAGTACA ATTTTTTACT CTTCGAAGAC AGAAAATTTG
     1741 CTGACATTGG TAATACAGTC AAATTGCAGT ACTCTGCGGG TGTATACAGA ATAGCAGAAT
     1801 GGGCAGACAT TACGAATGCA CACGGTGTGG TGGGCCCAGG TATTGTTAGC GGTTTGAAGC
     1861 AGGCGGCAGA AGAAGTAACA AAGGAACCTA GAGGGTTTAA ACCCTTTTGA TGTTAGCAGA
     1921 ATTGTCATGC AAGGGCTCCC TATCTACTGG AGAATATACT AAGGGTACTG TTGACATTGC
     1981 GAAGAGCGAC AAAGATTTTG TTATCGGCTT TATTGCTCAA AGAGACATGG GTGGAAGAGA
     2041 TGAAGGTTAC GATTGGTTGA TTATGACACC CGGTGTGGGT TTAGATGACA AGGGAGACGC
     2101 ATTGGGTCAA CAGTATAGAA CCGTGGATGA TGTGGTCTCT ACAGGGGAAA GCCGGCGAAC
     2161 GTGGCGAGAA AGGAAGGGAA GAAAGCGAAA GGAGCGGGGG CTAGGGCGGT GGGAAGTGTA
     2221 GGGGTCACGC TGGGCGTAAC CACCACACCC GCCGCGCTTA ATGGGGCGCT ACAGGGCGCG
     2281 TGGGGATGAT CCACTAGTTA GGGATAACAG GGTAATTAAG GTTTCAGTCA CACTACGGAT
     2341 ACTTTTACAA CGGGAGCAGT TATTCAAGTT TATCATTATC AATACTGCCA TTTCAAAGAA
     2401 TACGTAAATA ATTAATAGTA GTGATTTTCC TAACTTTATT TAGTCAAAAA ATTAGCCTTT
     2461 TAATTCTGCT GTAACCCGTA CATGCCCAAA ATAGGGGGCG GGTTACACAG AATATATAAC
     2521 ATCGTAGGTG TCTGGGTGAA CAGTTTATTC CTGGCATCCA CTAAATATAA TGGAGCCCGC
     2581 TTTTTAAGCT GGCATCCAGA AAAAAAAAGA ATCCCAGCAC CAAAATATTG TTTTCTTCAC
     2641 CAACCATCAG TTCATAGGTC CATTCTCTTA GCGCAACTAC AGAGAACAGG GGCACAAACA
     2701 GGCAAAAAAC GGGCACAACC TCAATGGAGT GATGCAACCT GCCTGGAGTA AATGATGACA
     2761 CAAGGCAATT GACCCACGCA TGTATCTATC TCATTTTCTT ACACCTTCTA TTACCTTCTG
     2821 CTCTCTCTGA TTTGGAAAAA GCTGAAAAAA AAGGTTGAAA CCAGTTCCCT GAAATTATTC
     2881 CCCTACTTGA CTAATAAGTA TATAAAGACG GTAGGTATTG ATTGTAATTC TGTAAATCTA
     2941 TTTCTTAAAC TTCTTAAATT CTACTTTTAT AGTTAGTCTT TTTTTTAGTT TTAAAACACC
     3001 AAGAACTTAG TTTCGAATAA ACACACATAA ACAAACAAAA TGTCGACCAC CAAGGTCACC
     3061 TACTCGTCGG GGAGCTCAGC GAAATCCAAG CACAGCGTGC GGATAGTCCA GACCACCGCT
     3121 GATGCCAAGC TCCAGGCCGT GTTCGAGGAG TCTGGGGAAT CCGGCGACTC CTTCGATTAC
     3181 ACCAAGTCCA TCAATGCGAG CAAATCCACC GGCGAGAGCG TGCCCGCCCA GGCTGTGACG
     3241 GCCTATCTGC AGCGCATGCA ACGCGGAGGG CTCACGCAAA CCTTCGGTTG CATGCTCGCC
     3301 GTCGAAGAGC TCACCTTCAG GGTGCTCGCT TACAGTGAAA ATGCCCCCGA AATGCTTGAC
     3361 CTCATGCCCC AGGCCGTTCC GTGCGTCGGG CAGCAAGACG TTTTAGGTAT CGGCACCGAT
     3421 GCCCGCACCT TGTTCAACTC GGCCAGTTCC GTGGCTCTGG AAAAAGCCGC CGGAGCCCTC
     3481 GATGTCAGCA TGTTCAATCC TATCTCTGTC CAGTGCAAAA GCTCAGGGAA GCCTTTTTAT
     3541 GCCATCGTTC ATCGCATTGA TGCCGGGTTG GTAATAGACA TCGAACCTGT CCGGCCTTCG
     3601 GATCCTTCGG TCTCAGCAGC AGGAGCTTTG CAGTCCCACA AGCTCGCTGC GAAGGCAATT
     3661 GCCCGGCTAC AATCCCTTCC CGGTGGTGAC ATAGGCCTGC TCTGTGATAC TGTCGTGGAG
     3721 GAGGTTCGAG AGCTCACAGG TTACGACCGG GTTATGGCAT ACAAATTCCA TGAGGATGAA
     3781 CACGGAGAGG TTGTGGCGGA AATAAGGCGG TCTGATCTAG AACCTTATCT TGGATTGCAC
     3841 TACCCTGCCA CTGACATTCC TCAGGCGTCC CGATTTCTGT TCATGAAAAA CAGAGTGCGT
     3901 ATGATATGTG ATTGCTGCGC CCAGCCAGTT CAGGTCATCC AAGACAAGGA GTTGAGGCAA
     3961 CCTCTCAGTC TGGCCGGTTC CACTCTGAGA GCCCCTCATG GCTGCCATGC TCAGTACATG
     4021 GGAAATATGG GATCGATAGC GTCTCTGGTC ATGGCAGTGA TAATCAACGT CAACGATGAG
     4081 GAGTACAGCA GCCGGGGTTA CCACCACAAG GGCAGGAAGC TATGGGGCCT TGTAGTCTGT
     4141 CACCACACAA CTCCTCGATC AGTTCCTTTT CCATTGCGTT CAGCCTGTGA ATTCCTCATG
     4201 CAGGTATTCG GCCTGCAGCT GAACATGGAG GTCGAACTCG CAGCTCAATT GAGAGAAAAA
     4261 CGCATCCTCC GCACGCAGAC GCTCTTGTGT GACATGCTGC TTCGCGATGC CCCGATTGGA
     4321 ATTGTTTCTC AGTCACCTAA CATAATGGAC CTCGTAAAAT GCGACGGAGC TGCGCTTTAC
     4381 TACGGGAAGC GATACTGGGT TCTCGGCACC ACTCCGACGG AATTGCAGAT TAAGGACATT
     4441 GCTGATTGGC TTCTCGAGTA CCACAAAGAC TCCACAGGCC TGAGCACCGA TAGCCTCGCA
     4501 GACGCTGGCT ACCCAGGCGC CGCATCCTTA GGTGATGCGG TTTGCGGAAT GGCTGCAGCA
     4561 AGGATCACTT CGAAGGACTT TCTCTTCTGG TTCAGGTCTC ACACAGCCAA GGAGATCAAG
     4621 TGGGGAGGTG CAAAACATGA CCCAGATGAC AAGGATGATG GTAGGAAAAT GCACCCGCGT
     4681 TCTTCATTCA AAGCCTTTTT GGAGGTTGTG AAACGCAGAA GTTTGCCCTG GGAAGATGTG
     4741 GAGATGGATG CTATCCATTC TTTACAACTC ATACTCCGCG GCTCATTCCA AGATATTGAC
     4801 GATAGTGACA CGAAGACGAT GATTCATGCC CGTCTCAATG ACCTCAAGTT ACAGGGCATG
     4861 GATGAGCTTA GTACAGTAGC CAACGAAATG GTTAGGTTGA TAGAGACAGC GACGGCACCA
     4921 ATATTGGCTG TGGACTCCAG TGGCTTCATC AACGGATGGA ATGCGAAGGT AGCGGAACTT
     4981 ACGGGGCTTC CAGTAAGCGA AGCTATGGGA AGGTCGTTGG TGAAGGATCT TGCACTTGAG
     5041 GAGTCCGTGG AGACCGTGGA AAGACTTCTC TACCTAGCGT TGCAAGGTGA GGAGGAGCAA
     5101 AATGTCGAGA TCAAGCTTCA AACGTATGGC GCTCAGAAGG ATAAAGGAGC CGTTATTTTG
     5161 ATCGTGAATG CTTGCTCGAG TAGGGATGTA ACTGAGAACG TCGTTGGGGT GTGTTTCGTG
     5221 GGTCAGGATG TGACTGGGCA AAAAGTTGTG ATGGACAAGT TTACTCGCAT TCAGGGTGAC
     5281 TATAAGGCAA TTGTGCAAAA TCCGAATCCC CTGATTCCGC CAATATTTGG CTCCGATGAG
     5341 TTCGGATACT GCTCGGAGTG GAATCCGGCA ATGGAGAAGC TGTCAGGCTG GAAGAGGGAA
     5401 GAAGTAATCG GGAAGATGCT CGTCGGAGAA ATTTTTGGCA CCCAGATGAT GTGCTGCAGG
     5461 TTGAAAGGCC AAGATGCCAT GACGAAGTTC ATGATTGTCT TGAACAGTGC CATGGATGGG
     5521 CAAGATTCAG AGAAGTTTCC ATTTTCTTTC TTTGACCGGC AAGGAAAGTT TGTGGAAGCA
     5581 CTTCTCACCG CGAATAAACG AACTGATTCT GAAGGTGCCT TTACTGGCGT ATTTTGTTTC
     5641 TTACAAATTG CAAGCATGGA GCTGCTCCAA GCCTTAACTG TGCAGAGAGC AACGGAGAAG
     5701 GTTGCTTTCT CCAAGTTGAA GGAGCTAGCC TACATCCGGC AGGAGATCAA GAATCCCCTG
     5761 TACGGAATTA TGTTCACCCG AAATCTGATC GAGGATACCA ACCTAACTGA GGAGCAAAAG
     5821 CAGTTCATAG AAACGAGTGC TCTTTGCGAG AGGCAGTTAC GAAGGATTTT GGATGACATG
     5881 GACTTGGAAA GTATCGAAGA CGGGTATCTG GAGCTCGACA CTGCAGAGTT CATCATGGGT
     5941 ACGGTCATGG ATGCAGTTAT TAGTCAAGGC ATGATCACAT CCAGAGAAAA GGGGCTACAA
     6001 TTAATCTGGG ACACCCCTAG AGATTACAAA AACCTGTGTC TATTTGGAGA TCAGGTTCGG
     6061 TTGCAGCAGG TGTTGGCGGA CTTCTTATTG AATGCTATTC GATTTACCCC CTCATCAGAG
     6121 GGCTGGGTAG GAATCAAGGG AGTGTCTTCC AGACATCGAC AAGGTGGAGG TGTACACGTT
     6181 GTTCATTTTG AGTTCAGGGT AACACATCCA GGAGCTGGGC TGCCGGAAGA ATTAGTTCAA
     6241 GAGATGTTTG ATCGAGGACG GGGCATGACA CAAGAAGGTT TGGGCCTTAA TATGTGTCGG
     6301 AAGTTACTCA AACTCATGAG TGGGGATGTG CAGTACATTC GTGAAGCTGG TAAGTGTTAT
     6361 TTCCTTGTAA ACGTTGAGCT ACCTATAGCT CAAAGAGATG ATGCTGGCAG TGTGAAAAGG
     6421 CCATTAAAGC GTAAGAAAGG GCGCGCCGAC GCGCTGGACG ATTTCGATCT CGACATGCTG
     6481 GGTTCTGATG CCCTCGATGA CTTTGACCTG GATATGTTGG GAAGCGACGC ATTGGATGAC
     6541 TTTGATCTGG ACATGCTCGG CTCCGATGCT CTGGACGATT TCGATCTCGA TATGTTATGA
     6601 GTGAATTTAC TTTAAATCTT GCATTTAAAT AAATTTTCTT TTTATAGCTT TATGACTTAG
     6661 TTTCAATTTA TATACTATTT TAATGACATT TTCGATTCAT TGATTGAAAG CTTTGTGTTT
     6721 TTTCTTGATG CGCTATTGCA TTGTTCTTGT CTTTTTCGCC ACATGTAATA TCTGTAGTAG
     6781 ATACCTGATA CATTGTGGAT GCTGAGTGAA ATTTTAGTTA ATAATGGAGG CGCTCTTAAT
     6841 AATTTTGGGG ATATTGGCTT TTTTTTTTAA AGTTTACAAA TGAATTTTTT CCGCCAGGAT
     6901 AACGATTCTG AAGTTACTCT TAGCGTTCCT ATCGGTACAG CCATCAAATC ATGCCTATAA
     6961 ATCATGCCTA TATTTGCGTG CAGTCAGTAT CATCTACATG ACAATAAGTG CTATCCTGAA
     7021 TCTCTGGTTG TGAAACATCC AACTGGCACC GCTGGCTTGA ACAACAATAC CAGCCTTCCA
     7081 ACTTCTGTAA ATAACGGCGG TACGCCAGTG CCACCAGTAC CGTTACCTTT CGGTATACCT
     7141 CCTTTCCCCA TGTTTCCAAT GCCCTTCATG CCTCCAACGG CTACTATCAC AAATCCTCAT
     7201 CAAGCTGACG CAAGCCCTAA GAAATGAATA ACAATACTGA CAGTACTAAA TAATTGCCTA
     7261 CTTGGCTTCA CATACGTTGC ATACGTCGAT ATAGATAATA ATGATAATGA CAGCAGGATT
     7321 ATCGTAATAC GTAATAGTTG AAAATCTCAA AAATGTGTGG GTCATTACGT AAATAATGAT
     7381 AGGAATGGGA TTCTTCTATT TTTCCTTTTT CCATTCTAGC AGCCGTCGGG AAAACGTGGC
     7441 ATCCTCTCTT TCGGGCTCAA TTGGAGTCAC GCTGCCGTGA GCATCCTCTC TTTCCATATC
     7501 TAACAACTGA GCACGTAACC AATGGAAAAG CATGAGCTTA GCGTTGCTCC AAAAAAGTAT
     7561 TGGATGGTTA ATACCATTTG TCTGTTCTCT TCTGACTTTG ACTCCTCAAA AAAAAAAAAT
     7621 CTACAATCAA CAGATCGCTT CAATTACGCC CTCACAAAAA CTTTTTTCCT TCTTCTTCGC
     7681 CCACGTTAAA TTTTATCCCT CATGTTGTCT AACGGATTTC TGCACTTGAT TTATTATAAA
     7741 AAGACAAAGA CATAATACTT CTCTATCAAT TTCAGTTATT GTTCTTCCTT GCGTTATTCT
     7801 TCTGTTCTTC TTTTTCTTTT GTCATATATA ACCATAACCA AGTAATACAT ATTCAAAATG
     7861 AGTCACCTCG TTCCCGACTG GGATGGTAAC GGTGGAGACT TAGAAGCTGT TTTACCCACA
     7921 AGCGATTTCT CACTGCCGGT TAAGGGAAAG TGGGACTCAT TGCCCCATAA AAGGTCGCAC
     7981 TTGTCTGGTT TGGCCTTCGT GCCAACCCAC GATGCTGGCG AAACTGAGTG GGCAGAGGAA
     8041 AGTCATATTG TAGCTATGCA GAACCAAAGC GGGAAGGGCA ACAAGGCTAT GTGGCAGCAG
     8101 ATGAATTTCC AGAATGGGTG GTCGAGTGTG CCAGAGTCTG AGGATGCCGT TACTCCTGTG
     8161 AAGCCCATCA GCTCGTCGTC TCCGGGGAAG GAGCCGGTTC TTGTCAATGA GCCCGCGGTC
     8221 GACACGCACC ACTCCAGTGC CCTCAACATG CAGGAAGACG AGATGGTGTG CTGGCTGCAG
     8281 TATCCGTTGG ACGAACACCT CGAAAGAGAC TACTGTTCCG AGTTCTTCGG CGAGCTGCCC
     8341 AACTCCAACA TATCGAACAT GCAGCTGATG AAGGATTCAT TCGCAGGGCA AAATCAAGTA
     8401 GCGGGGCGCA ACAACAGGAA TCCAGGTCCC GTTAACGTAG GGAGTAACAG CAGAATGTCT
     8461 AGTGCGGATG CGGCGATGGC CATGGGAGCG GGGCGAGCTG CCGGTTTGTT GCCTCAGACA
     8521 GGGGTGGAGG TTTTCACCAA AGTTCGGACC ACTTTGCAAC CCTACGGAGG AAAGTGGTCC
     8581 CCAAATCAGA ACAACGCCGG GAAAACGCTG GGAGCGATGA CCTCGACCCT GGCTCCGAGC
     8641 CCGTCAAGAT CCCCGCCGAT GTCTGGGAAC TTGTCGACCC CCATGCTCCC CCCGAAGTCT
     8701 CAGGGACTCA GCTTCCAGCC TCCCAGAACC TCAGGCCCGA TGAATTTCTC GCATTTCTCT
     8761 CGCCCTGCGG CTGTGATGAA GGCCAATCTC CAGTGCCTAG GAATGTCTCA CGTGGCCCCT
     8821 CCGCACGGGA GCGGGACGAA CGTCCGGCTC AAGAGCCAAC CCTACAGCGG GAAGCCACCC
     8881 GTCGACGCAA GCACGTCGAC GGGGTCCTCC ATTGCAGAGT CAACCACCAC GAGGCAACGC
     8941 AGCGGCGCTT TCCGCAAGGA TACCGAATGC CAAGTCGAAG GTTCCGAAGC TCAACAGAGT
     9001 CTTGGAACCG AATCGAGCTG GCCTTCGATG CAGAATTCGC TGTCGGGCAA GGACACCGAC
     9061 GCTGTCAATT CCTCCGTGGA TGGTGTGGAC TGCGATTCGA AGCCCGGTAT AGCGGATGTG
     9121 GACAATTGCA GGAATTCTAG CATCACAGGT AGTGGCGGTT TAGGAACTGA AAAGCATCAG
     9181 TCTCAAGGAG CAGAAGTGCA GGAAGCTCCC GAACCCACCA TTACCTCGTC TTCTGGTGGG
     9241 TCCGGTAATA GTGCAGATAG AGGGAAAGAG GCCGCATCTA GTGGCAAGAG AAGAACCAGG
     9301 GAAGGAGAGG AGTCCGAGTG CCAGAGCGAA GTGAGTAACT TGTTGCAACC CCAAGGGAGT
     9361 CAAGTTGGTG CAGTAGCCCA CAGGCAAGAT GGCGAGGACG AGATGGCCCA GCAAAAGAAA
     9421 CCTCAACAGA GAGGCTCCAC CACTAAGAGG AGCAGGGCCG CGGAAGTCCA CAACCTTTCC
     9481 GAGCGAAGGC GAAGAGATCG TATCAACGAG AAGATGAAAG CTCTGCAAGA GCTGATCCCC
     9541 AATTCCAACA AGACGGACAA AGCATCGATG CTGGATGAAG CGATCGAGTA CTTGAAGATG
     9601 CTCCAGTTGC AACTGCAGCA GATGATGTCC ATGAGAAGTG GAATGAGCAT CCCCTCTATG
     9661 GTGATGCCGG CGGGAATGCA ACACCTTCAA ATCCCGCAAT TGCCCCAAAT GGGCCCAATG
     9721 CCTCCCATGG GAATGGGAAT GGGCATGGGT ATGGGCATGG GCCCGATGGG AATGGGAATG
     9781 AGTATGATGG ACATGGGAGG CGGAGCTCCC GGTCGACCGA TGATACCCCT TCCGTCTCAC
     9841 AGTGGGCCTT CTCACTCTCA CAACGTATCT GCAACCTCAC CAGCTGTTTC TATGGTAGAC
     9901 ACTCATGACC ACCGCCTGCA AAACCCGAGC GTCATGGAGT CACTGAACGT CTTCATGGCG
     9961 CAACACCGGC AAATGCAAAT GGCTCCTCAG CCGATGAGTA TGGATGCATT CAGTGCATTC
    10021 ATGATTCATC AGCACCAGCA GCAACACCAG CAGCAGCATC AACAACATCA GCTCCAACAC
    10081 CAACACCAGC ATTCGCTCCA TCATCTTCCG AGCAGCATGG GCGGTGGAGC CCCCCAACAT
    10141 CACCCCAAAA AGAAACGTAA GGTGGGCCGC GGAATGGATA AGAAATACTC AATAGGCTTA
    10201 GCTATCGGCA CAAATAGCGT CGGATGGGCG GTGATCACTG ATGAATATAA GGTTCCGTCT
    10261 AAAAAGTTCA AGGTTCTGGG AAATACAGAC CGCCACAGTA TCAAAAAAAA TCTTATAGGG
    10321 GCTCTTTTAT TTGACAGTGG AGAGACAGCG GAAGCGACTC GTCTCAAACG GACAGCTCGT
    10381 AGAAGGTATA CACGTCGGAA GAATCGTATT TGTTATCTAC AGGAGATTTT TTCAAATGAG
    10441 ATGGCGAAAG TAGATGATAG TTTCTTTCAT CGACTTGAAG AGTCTTTTTT GGTGGAAGAA
    10501 GACAAGAAGC ATGAACGTCA TCCTATTTTT GGAAATATAG TAGATGAAGT TGCTTATCAT
    10561 GAGAAATATC CAACTATCTA TCATCTGCGA AAAAAATTGG TAGATTCTAC TGATAAAGCG
    10621 GATTTGCGCT TAATCTATTT GGCCTTAGCG CATATGATTA AGTTTCGTGG TCATTTTTTG
    10681 ATTGAGGGAG ATTTAAATCC TGATAATAGT GATGTGGACA AACTATTTAT CCAGTTGGTA
    10741 CAAACCTACA ATCAATTATT TGAAGAAAAC CCTATTAACG CAAGTGGAGT AGATGCTAAA
    10801 GCGATTCTTT CTGCACGATT GAGTAAATCA AGACGATTAG AAAATCTCAT TGCTCAGCTC
    10861 CCCGGTGAGA AGAAAAATGG CTTATTTGGG AATCTCATTG CTTTGTCATT GGGTTTGACC
    10921 CCTAATTTTA AATCAAATTT TGATTTGGCA GAAGATGCTA AATTACAGCT TTCAAAAGAT
    10981 ACTTACGATG ATGATTTAGA TAATTTATTG GCGCAAATTG GAGATCAATA TGCTGATTTG
    11041 TTTTTGGCAG CTAAGAATTT ATCAGATGCT ATTTTACTTT CAGATATCCT AAGAGTAAAT
    11101 ACTGAAATAA CTAAGGCTCC CCTATCAGCT TCAATGATTA AACGCTACGA TGAACATCAT
    11161 CAAGACTTGA CTCTTTTAAA AGCTTTAGTT CGACAACAAC TTCCAGAAAA GTATAAAGAA
    11221 ATCTTTTTTG ATCAATCAAA AAACGGATAT GCAGGTTATA TTGATGGGGG AGCTAGCCAA
    11281 GAAGAATTTT ATAAATTTAT CAAACCAATT TTAGAAAAAA TGGATGGTAC TGAGGAATTA
    11341 TTGGTGAAAC TAAATCGTGA AGATTTGCTG CGCAAGCAAC GGACCTTTGA CAACGGCTCT
    11401 ATTCCCCATC AAATTCACTT GGGTGAGCTG CATGCTATTT TGAGAAGACA AGAAGACTTT
    11461 TATCCATTTT TAAAAGACAA TCGTGAGAAG ATTGAAAAAA TCTTGACTTT TCGAATTCCT
    11521 TATTATGTTG GTCCATTGGC GCGTGGCAAT AGTCGTTTTG CATGGATGAC TCGGAAGTCT
    11581 GAAGAAACAA TTACCCCATG GAATTTTGAA GAAGTTGTCG ATAAAGGTGC TTCAGCTCAA
    11641 TCATTTATTG AACGCATGAC AAACTTTGAT AAAAATCTTC CAAATGAAAA AGTACTACCA
    11701 AAACATAGTT TGCTTTATGA GTATTTTACG GTTTATAACG AATTGACAAA GGTCAAATAT
    11761 GTTACTGAAG GAATGCGAAA ACCAGCATTT CTTTCAGGTG AACAGAAGAA AGCCATTGTT
    11821 GATTTACTCT TCAAAACAAA TCGAAAAGTA ACCGTTAAGC AATTAAAAGA AGATTATTTC
    11881 AAAAAAATAG AATGTTTTGA TAGTGTTGAA ATTTCAGGAG TTGAAGATAG ATTTAATGCT
    11941 TCATTAGGTA CCTACCATGA TTTGCTAAAA ATTATTAAAG ATAAAGATTT TTTGGATAAT
    12001 GAAGAAAATG AAGATATCTT AGAGGATATT GTTTTAACAT TGACCTTATT TGAAGATAGG
    12061 GAGATGATTG AGGAAAGACT TAAAACATAT GCTCACCTCT TTGATGATAA GGTGATGAAA
    12121 CAGCTTAAAC GTCGCCGTTA TACTGGTTGG GGACGTTTGT CTCGAAAATT GATTAATGGT
    12181 ATTAGGGATA AGCAATCTGG CAAAACAATA TTAGATTTTT TGAAATCAGA TGGTTTTGCC
    12241 AATCGCAATT TTATGCAGCT GATCCATGAT GATAGTTTGA CATTTAAAGA AGACATTCAA
    12301 AAAGCACAAG TGTCTGGACA AGGCGATAGT TTACATGAAC ATATTGCAAA TTTAGCTGGT
    12361 AGCCCTGCTA TTAAAAAAGG TATTTTACAG ACTGTAAAAG TTGTTGATGA ATTGGTCAAA
    12421 GTAATGGGGC GGCATAAGCC AGAAAATATC GTTATTGAAA TGGCACGTGA AAATCAGACA
    12481 ACTCAAAAGG GCCAGAAAAA TTCGCGAGAG CGTATGAAAC GAATCGAAGA AGGTATCAAA
    12541 GAATTAGGAA GTCAGATTCT TAAAGAGCAT CCTGTTGAAA ATACTCAATT GCAAAATGAA
    12601 AAGCTCTATC TCTATTATCT CCAAAATGGA AGAGACATGT ATGTGGACCA AGAATTAGAT
    12661 ATTAATCGTT TAAGTGATTA TGATGTCGAT GCCATTGTTC CACAAAGTTT CCTTAAAGAC
    12721 GATTCAATAG ACAATAAGGT CTTAACGCGT TCTGATAAAA ATCGTGGTAA ATCGGATAAC
    12781 GTTCCAAGTG AAGAAGTAGT CAAAAAGATG AAAAACTATT GGAGACAACT TCTAAACGCC
    12841 AAGTTAATCA CTCAACGTAA GTTTGATAAT TTAACGAAAG CTGAACGTGG AGGTTTGAGT
    12901 GAACTTGATA AAGCTGGTTT TATCAAACGC CAATTGGTTG AAACTCGCCA AATCACTAAG
    12961 CATGTGGCAC AAATTTTGGA TAGTCGCATG AATACTAAAT ACGATGAAAA TGATAAACTT
    13021 ATTCGAGAGG TTAAAGTGAT TACCTTAAAA TCTAAATTAG TTTCTGACTT CCGAAAAGAT
    13081 TTCCAATTCT ATAAAGTACG TGAGATTAAC AATTACCATC ATGCCCATGA TGCGTATCTA
    13141 AATGCCGTCG TTGGAACTGC TTTGATTAAG AAATATCCAA AACTTGAATC GGAGTTTGTC
    13201 TATGGTGATT ATAAAGTTTA TGATGTTCGT AAAATGATTG CTAAGTCTGA GCAAGAAATA
    13261 GGCAAAGCAA CCGCAAAATA TTTCTTTTAC TCTAATATCA TGAACTTCTT CAAAACAGAA
    13321 ATTACACTTG CAAATGGAGA GATTCGCAAA CGCCCTCTAA TCGAAACTAA TGGGGAAACT
    13381 GGAGAAATTG TCTGGGATAA AGGGCGAGAT TTTGCCACAG TGCGCAAAGT ATTGTCCATG
    13441 CCCCAAGTCA ATATTGTCAA GAAAACAGAA GTACAGACAG GCGGATTCTC CAAGGAGTCA
    13501 ATTTTACCAA AAAGAAATTC GGACAAGCTT ATTGCTCGTA AAAAAGACTG GGATCCAAAA
    13561 AAATATGGTG GTTTTGATAG TCCAACGGTA GCTTATTCAG TCCTAGTGGT TGCTAAGGTG
    13621 GAAAAAGGGA AATCGAAGAA GTTAAAATCC GTTAAAGAGT TACTAGGGAT CACAATTATG
    13681 GAAAGAAGTT CCTTTGAAAA AAATCCGATT GACTTTTTAG AAGCTAAAGG ATATAAGGAA
    13741 GTTAAAAAAG ACTTAATCAT TAAACTACCT AAATATAGTC TTTTTGAGTT AGAAAACGGT
    13801 CGTAAACGGA TGCTGGCTAG TGCCGGAGAA TTACAAAAAG GAAATGAGCT GGCTCTGCCA
    13861 AGCAAATATG TGAATTTTTT ATATTTAGCT AGTCATTATG AAAAGTTGAA GGGTAGTCCA
    13921 GAAGATAACG AACAAAAACA ATTGTTTGTG GAGCAGCATA AGCATTATTT AGATGAGATT
    13981 ATTGAGCAAA TCAGTGAATT TTCTAAGCGT GTTATTTTAG CAGATGCCAA TTTAGATAAA
    14041 GTTCTTAGTG CATATAACAA ACATAGAGAC AAACCAATAC GTGAACAAGC AGAAAATATT
    14101 ATTCATTTAT TTACGTTGAC GAATCTTGGA GCTCCCGCTG CTTTTAAATA TTTTGATACA
    14161 ACAATTGATC GTAAACGATA TACGTCTACA AAAGAAGTTT TAGATGCCAC TCTTATCCAT
    14221 CAATCCATCA CTGGTCTTTA TGAAACACGC ATTGATTTGA GTCAGCTAGG AGGTGACTAG
    14281 AGTTAATTCA AATTAATTGA TATAGTTTTT TAATGAGTAT TGAATCTGTT TAGAAATAAT
    14341 GGAATATTAT TTTTATTTAT TTATTTATAT TATTGGTCGG CTCTTTTCTT CTGAAGGTCA
    14401 ATGACAAAAT GATATGAAGG AAATAATGAT TTCTAAAATT TTACAACGTA AGATATTTTT
    14461 ACAAAAGCCT AGCTCATCTT TTGTCATGCA CTATTTTACT CACGCTTGAA ATTAACGGCC
    14521 AGTCCACTGC GGAGTCATTT CAAAGTCATC CTAATCGATC TATCGTTTTT GATAGCTCAT
    14581 TTTGGAGTTC GCGATTGTCT TCTGTTATTC ACAACTGTTT TAATTTTTAT TTCATTCTGG
    14641 AACTCTTCGA GTTCTTTGTA AAGTCTTTCA TAGTAGCTTA CTAACTGTGG GAATACTCAG
    14701 GTATCGTAAG ATGCAAGAGT TCGAATCTCT TAGCAACCAT TATTTTTTTC CTCAACATAA
    14761 CGAGAACACA CAGGGGCGCT ATCGCACAGA ATCAAATTCG ATGACTGGAA ATTTTTTGTT
    14821 AATTTCAGAG GTCGCCTGAC GCATATACCT TTTTCAACTG AAAAATTGGG AGAAAAAGGA
    14881 AAGGTGAGAG GCCGGAACCG GCTTTTCATA TAGAATAGAG AAGCGTTCAT GACTAAATGC
    14941 TTGCATCACA ATACTTGAAG TTGACAATAT TATTTAAGGA CCTATTGTTT TTTCCAATAG
    15001 GTGGTTAGCA ATCGTCTTAC TTTCTAACTT TTCTTACCTT TTACATTTCA GCAATATATA
    15061 TATATATTTC AAGGATATAC CATTCTAATG TCTGCCCCTA AGAAGATCGT CGTTTTGCCA
    15121 GGTGACCACG TTGGTCAAGA AATCACAGCC GAAGCCATTA AGGTTCTTAA AGCTATTTCT
    15181 GATGTTCGTT CCAATGTCAA GTTCGATTTC GAAAATCATT TAATTGGTGG TGCTGCTATC
    15241 GATGCTACAG GTGTCCCACT TCCAGATGAG GCGCTGGAAG CCTCCAAGAA GGTTGATGCC
    15301 GTTTTGTTAG GTGCTGTGGG TGGTCCTAAA TGGGGTACAG GTAGTGTTAG ACCTGAACAA
    15361 GGTTTACTAA AAATCCGTAA AGAACTTCAA TTGTACGCCA ACTTAAGACC ATGTAACTTT
    15421 GCATCCGACT CTCTTTTAGA CTTATCTCCA ATCAAGCCAC AATTTGCTAA AGGTACTGAC
    15481 TTCGTTGTTG TCAGAGAATT AGTGGGAGGT ATTTACTTTG GTAAGAGAAA GGAAGACGAT
    15541 GGTGATGGTG TCGCTTGGGA TAGTGAACAA TACACCGTTC CAGAAGTGCA AAGAATCACA
    15601 AGAATGGCCG CTTTCATGGC CCTACAACAT GAGCCACCAT TGCCTATTTG GTCCTTGGAT
    15661 AAAGCTAATG TTTTGGCCTC TTCAAGATTA TGGAGAAAAA CTGTGGAGGA AACCATCAAG
    15721 AACGAATTTC CTACATTGAA GGTTCAACAT CAATTGATTG ATTCTGCCGC CATGATCCTA
    15781 GTTAAGAACC CAACCCACCT AAATGGTATT ATAATCACCA GCAACATGTT TGGTGATATC
    15841 ATCTCCGATG AAGCCTCCGT TATCCCAGGT TCCTTGGGTT TGTTGCCATC TGCGTCCTTG
    15901 GCCTCTTTGC CAGACAAGAA CACCGCATTT GGTTTGTACG AACCATGCCA CGGTTCTGCT
    15961 CCAGATTTGC CAAAGAATAA GGTTGACCCT ATCGCCACTA TCTTGTCTGC TGCAATGATG
    16021 TTGAAATTGT CATTGAACTT GCCTGAAGAA GGTAAGGCCA TTGAAGATGC AGTTAAAAAG
    16081 GTTTTGGATG CAGGTATCAG AACTGGTGAT TTAGGTGGTT CCAACAGTAC CACCGAAGTC
    16141 GGTGATGCTG TCGCCGAAGA AGTTAAGAAA ATCCTTGCTT AAAAAGATTC TCTTTTTTTA
    16201 TGATATTTGT ACATAAACTT TATAAATGAA ATTCATAATA GAAACGACAC GAAATTACAA
    16261 AATGGAATAT GTTCATAGGG TAGTATTGCG TGTGATACTT CAGGAGAACC GTTATTCCGT
    16321 AAAACTACAG TCAATTACCC TGTTATCCCT ACGGCCCTGC ATTAATGAAT CGGCCAACGC
    16381 GCGGGGAGAG GCGGTTTGCG TATTGGGCGC TCTTCCGCTT CCTCGCTCAC TGACTCGCTG
    16441 CGCTCGGTCG TTCGGCTGCG GCGAGCGGTA TCAGCTCACT CAAAGGCGGT AATACGGTTA
    16501 TCCACAGAAT CAGGGGATAA CGCAGGAAAG AACATGTGAG CAAAAGGCCA GCAAAAGCCC
    16561 AGGAACCGTA AAAAGGCCGC GTTGCTGGCG TTTTTCCATA GGCTCCGCCC CCCTGACGAG
    16621 CATCACAAAA ATCGACGCTC AAGTCAGAGG TGGCGAAAC
//
