# Supplementary material for: PhiReX 2.0: A Programmable and Red Light-Regulated CRISPR-dCas9 System for the Activation of Endogenous Genes in Saccharomyces cerevisiae
Source: ACS Synth Biol. 2023 Apr 4;12(4):1046–57. doi: 10.1021/acssynbio.2c00517 (PMC10127447; doi:10.1021/acssynbio.2c00517)
Supplement: Supplementary file 2 — sb2c00517_si_002.zip [file sb2c00517_si_002.zip › pGY014.gbk]

LOCUS       pGY014     16745 bp    dna     circular UNK 06-OCT-2016
ACCESSION   pj5_00001
VERSION     pj5_00001.1
KEYWORDS    ; ; ; ; ; ; .
REFERENCE   1  (bases 1 to 5851)
  AUTHORS   Hochrein,L., Machens,F., Gremmels,J., Schulz,K., Messerschmidt,K.
            and Mueller-Roeber,B.
  TITLE     AssemblX: A user-friendly toolkit for rapid and reliable
            multi-gene assemblies
  JOURNAL   Nucleic Acids Research
REFERENCE   2  (bases 1 to 5851)
  AUTHORS   Hochrein,L., Machens,F., Gremmels,J., Schulz,K., Messerschmidt,K.
            and Mueller-Roeber,B.
  TITLE     Direct Submission
  JOURNAL   Submitted (06-OCT-2016) Department of Molecular Biology - Cell2Fab
            research unit, University of Potsdam, Karl-Liebknecht-Str. 24-25
            Potsdam, Brandenburg 14476, Germany
FEATURES             Location/Qualifiers
     Replication_ori complement(join(16664..16745,1..538))
                     /label="pBR322_origin"
     CDS             complement(693..1553)
                     /label="ORF frame 3"
                     /label="Carb"
                     /translation="MSIQHFRVALIPFFAAFCLPVFAHPETLVKVKDAEDQLGARVGY
                     IELDLNSGKILESFRPEERFPMMSTFKVLLCDTLLSRIDAGQEQLGRRIHYSQNDLVE
                     YSPVTEKHLTDGMTVRELCSAAITMSDNTAANLLLTTIGGPKELTAFLHNMGDHVTRL
                     DRWEPELNEAIPNDESDTTMPVAMPTTLRKLLTGELLTLASRQQLIDWMEADKVAGPL
                     LRSALPAGWFIADKSGAGERGSRGIIAALGPDGKRSRIVVIYTTGSQATMDERNRQIA
                     EIGASLIKHW*"
     misc_signal     1647..2144
                     /label="ura3 buffer"
                     /SECDrawAs="Label"
     Site            1895..1902
                     /label="PmeI"
                     /note="restriction site"
                     /site_type="restriction site"
     Site            2299..2316
                     /label="I-SceI"
                     /note="restriction site"
                     /site_type="restriction site"
     Region          2317..2366
                     /label="B0*"
     promoter        2367..3126
                     /label="GMP1-Pro"
     CDS             3127..6504
                     /label="Mp-Phy"
     CDS             6505..6525
                     /label="Cdc1-NLS"
     CDS             6535..6687
                     /label="3aa-VP64AD"
                     /label="VP64AD"
     terminator      6688..7087
                     /label="GMP1-Ter"
     Region          7088..7123
                     /label="B1*"
     promoter        7124..7943
                     /label="FBA1-Pro"
     CDS             7944..10223
                     /label="Mp-PIF"
     CDS             10230..10250
                     /label="SV40-NLSa"
     CDS             10260..14363
                     /label="dCas9"
     terminator      14367..14768
                     /label="FBA1-Ter"
     promoter        14769..15173
                     /label="LEU2 promoter"
     Region          15174..15224
                     /label="BR*"
     CDS             15225..16268
                     /codon_start=1
                     /translation="MSAPKKIVVLPGDHVGQEITAEAIKVLKAISDVRSNVKFDFENH
                     LIGGAAIDATGVPLPDEALEASKKVDAVLLGAVGGPKWGTGSVRPEQGLLKIRKELQL
                     YANLRPCNFASDSLLDLSPIKPQFAKGTDFVVVRELVGGIYFGKRKEDDGDGVAWDSE
                     QYTVPEVQRITRMAAFMALQHEPPLPIWSLDKANVLASSRLWRKTVEETIKNEFPTLK
                     VQHQLIDSAAMILVKNPTHLNGIIITSNMFGDIISDEASVIPGSLGLLPSASLASLPD
                     KNTAFGLYEPCHGSAPDLPKNKVDPIATILSAAMMLKLSLNLPEEGKAIEDAVKKVLD
                     AGIRTGDLGGSNSTTEVGDAVAEEVKKILA"
                     /product="LEU2"
     Region          16370..16419
                     /label="C0*"
     Site            16420..16437
                     /site_type="restriction site"
                     /note="restriction site"
                     /label="I-SceI"
ORIGIN
        1 CCGACAGGAC TATAAAGATA CCAGGCGTTT CCCCCTGGAA GCTCCCTCGT GCGCTCTCCT
       61 GTTCCGACCC TGCCGCTTAC CGGATACCTG TCCGCCTTTC TCCCTTCGGG AAGCGTGGCG
      121 CTTTCTCATA GCTCACGCTG TAGGTATCTC AGTTCGGTGT AGGTCGTTCG CTCCAAGCTG
      181 GGCTGTGTGC ACGAACCCCC CGTTCAGCCC GACCGCTGCG CCTTATCCGG TAACTATCGT
      241 CTTGAGTCCA ACCCGGTAAG ACACGACTTA TCGCCACTGG CAGCAGCCAC TGGTAACAGG
      301 ATTAGCAGAG CGAGGTATGT AGGCGGTGCT ACAGAGTTCT TGAAGTGGTG GCCTAACTAC
      361 GGCTACACTA GAAGGACAGT ATTTGGTATC TGCGCTCTGC TGAAGCCAGT TACCTTCGGA
      421 AAAAGAGTTG GTAGCTCTTG ATCCGGCAAA CAAACCACCG CTGGTAGCGG TGGTTTTTTT
      481 GTTTGCAAGC AGCAGATTAC GCGCAGAAAA AAAGGATCTC AAGAAGATCC TTTGATCTTT
      541 TCTACGGGGT CTGACGCTCA GTGGAACGAA AACTCACGTT AAGGGATTTT GGTCATGAGA
      601 TTATCAAAAA GGATCTTCAC CTAGATCCTT TTAAATTAAA AATGAAGTTT TAAATCAATC
      661 TAAAGTATAT ATGAGTAAAC TTGGTCTGAC AGTTACCAAT GCTTAATCAG TGAGGCACCT
      721 ATCTCAGCGA TCTGTCTATT TCGTTCATCC ATAGTTGCCT GACTCCCCGT CGTGTAGATA
      781 ACTACGATAC GGGAGCGCTT ACCATCTGGC CCCAGTGCTG CAATGATACC GCGAGACCCA
      841 CGCTCACCGG CTCCAGATTT ATCAGCAATA AACCAGCCAG CCGGAAGGGC CGAGCGCAGA
      901 AGTGGTCCTG CAACTTTATC CGCCTCCATC CAGTCTATTA ATTGTTGCCG GGAAGCTAGA
      961 GTAAGTAGTT CGCCAGTTAA TAGTTTGCGC AACGTTGTTG GCATTGCTAC AGGCATCGTG
     1021 GTGTCACTCT CGTCGTTTGG TATGGCTTCA TTCAGCTCCG GTTCCCAACG ATCAAGGCGA
     1081 GTTACATGAT CCCCCATGTT GTGCAAAAAA GCGGTTAGCT CCTTCGGTCC TCCGATCGTT
     1141 GTCAGAAGTA AGTTGGCCGC AGTGTTATCA CTCATGGTTA TGGCAGCACT GCATAATTCT
     1201 CTTACTGTCA TGCCATCCGT AAGATGCTTT TCTGTGACTG GTGAGTACTC AACCAAGTCA
     1261 TTCTGAGAAT AGTGTATGCG GCGACCGAGT TGCTCTTGCC CGGCGTCAAT ACGGGATAAT
     1321 AGTGTATCAC ATAGCAGAAC TTTAAAAGTG CTCATCATTG GAAAACGTTC TTCGGGGCGA
     1381 AAACTCTCAA GGATCTTACC GCTGTTGAGA TCCAGTTCGA TGTAACCCAC TCGTGCACCC
     1441 AACTGATCTT CAGCATCTTT TACTTTCACC AGCGTTTCTG GGTGAGCAAA AACAGGAAGG
     1501 CAAAATGCCG CAAAAAAGGG AATAAGGGCG ACACGGAAAT GTTGAATACT CATACTCTTC
     1561 CTTTTTCAAT GGGTAATAAC TGATATAATT AAATTGAAGC TCTAATTTGT GAGTTTAGTA
     1621 TACATGCATT TACTTATAAT ACAGTTATCT TGACTGATTT TTCCATGGAG GGCACAGTTA
     1681 AGCCGCTAAA GGCATTATCC GCCAAGTACA ATTTTTTACT CTTCGAAGAC AGAAAATTTG
     1741 CTGACATTGG TAATACAGTC AAATTGCAGT ACTCTGCGGG TGTATACAGA ATAGCAGAAT
     1801 GGGCAGACAT TACGAATGCA CACGGTGTGG TGGGCCCAGG TATTGTTAGC GGTTTGAAGC
     1861 AGGCGGCAGA AGAAGTAACA AAGGAACCTA GAGGGTTTAA ACCCTTTTGA TGTTAGCAGA
     1921 ATTGTCATGC AAGGGCTCCC TATCTACTGG AGAATATACT AAGGGTACTG TTGACATTGC
     1981 GAAGAGCGAC AAAGATTTTG TTATCGGCTT TATTGCTCAA AGAGACATGG GTGGAAGAGA
     2041 TGAAGGTTAC GATTGGTTGA TTATGACACC CGGTGTGGGT TTAGATGACA AGGGAGACGC
     2101 ATTGGGTCAA CAGTATAGAA CCGTGGATGA TGTGGTCTCT ACAGGGGAAA GCCGGCGAAC
     2161 GTGGCGAGAA AGGAAGGGAA GAAAGCGAAA GGAGCGGGGG CTAGGGCGGT GGGAAGTGTA
     2221 GGGGTCACGC TGGGCGTAAC CACCACACCC GCCGCGCTTA ATGGGGCGCT ACAGGGCGCG
     2281 TGGGGATGAT CCACTAGTTA GGGATAACAG GGTAATTAAG GTTTCAGTCA CACTACGGAT
     2341 ACTTTTACAA CGGGAGCAGT TATTCATAGT CGTGCAATGT ATGACTTTAA GATTTGTGAG
     2401 CAGGAAGAAA AGGGAGAATC TTCTAACGAT AAACCCTTGA AAAACTGGGT AGACTACGCT
     2461 ATGTTGAGTT GCTACGCAGG CTGCACAATT ACACGAGAAT GCTCCCGCCT AGGATTTAAG
     2521 GCTAAGGGAC GTGCAATGCA GACGACAGAT CTAAATGACC GTGTCGGTGA AGTGTTCGCC
     2581 AAACTTTTCG GTTAACACAT GCAGTGATGC ACGCGCGATG GTGCTAAGTT ACATATATAT
     2641 ATATATATAT ATATATATAT ATATATAGCC ATAGTGATGT CTAAGTAACC TTTATGGTAT
     2701 ATTTCTTAAT GTGGAAAGAT ACTAGCGCGC GCACCCACAC ACAAGCTTCG TCTTTTCTTG
     2761 AAGAAAAGAG GAAGCTCGCT AAATGGGATT CCACTTTCCG TTCCCTGCCA GCTGATGGAA
     2821 AAAGGTTAGT GGAACGATGA AGAATAAAAA GAGAGATCCA CTGAGGTGAA ATTTCAGCTG
     2881 ACAGCGAGTT TCATGATCGT GATGAACAAT GGTAACGAGT TGTGGCTGTT GCCAGGGAGG
     2941 GTGGTTCTCA ACTTTTAATG TATGGCCAAA TCGCTACTTG GGTTTGTTAT ATAACAAAGA
     3001 AGAAATAATG AACTGATTCT CTTCCTCCTT CTTGTCCTTT CTTAATTCTG TTGTAATTAC
     3061 CTTCCTTTGT AATTTTTTTT GTAATTATTC TTCTTAATAA TCCAAACAAA CACACATATT
     3121 ACAATAATGT CGACCACCAA GGTCACCTAC TCGTCGGGGA GCTCAGCGAA ATCCAAGCAC
     3181 AGCGTGCGGA TAGTCCAGAC CACCGCTGAT GCCAAGCTCC AGGCCGTGTT CGAGGAGTCT
     3241 GGGGAATCCG GCGACTCCTT CGATTACACC AAGTCCATCA ATGCGAGCAA ATCCACCGGC
     3301 GAGAGCGTGC CCGCCCAGGC TGTGACGGCC TATCTGCAGC GCATGCAACG CGGAGGGCTC
     3361 ACGCAAACCT TCGGTTGCAT GCTCGCCGTC GAAGAGCTCA CCTTCAGGGT GCTCGCTTAC
     3421 AGTGAAAATG CCCCCGAAAT GCTTGACCTC ATGCCCCAGG CCGTTCCGTG CGTCGGGCAG
     3481 CAAGACGTTT TAGGTATCGG CACCGATGCC CGCACCTTGT TCAACTCGGC CAGTTCCGTG
     3541 GCTCTGGAAA AAGCCGCCGG AGCCCTCGAT GTCAGCATGT TCAATCCTAT CTCTGTCCAG
     3601 TGCAAAAGCT CAGGGAAGCC TTTTTATGCC ATCGTTCATC GCATTGATGC CGGGTTGGTA
     3661 ATAGACATCG AACCTGTCCG GCCTTCGGAT CCTTCGGTCT CAGCAGCAGG AGCTTTGCAG
     3721 TCCCACAAGC TCGCTGCGAA GGCAATTGCC CGGCTACAAT CCCTTCCCGG TGGTGACATA
     3781 GGCCTGCTCT GTGATACTGT CGTGGAGGAG GTTCGAGAGC TCACAGGTTA CGACCGGGTT
     3841 ATGGCATACA AATTCCATGA GGATGAACAC GGAGAGGTTG TGGCGGAAAT AAGGCGGTCT
     3901 GATCTAGAAC CTTATCTTGG ATTGCACTAC CCTGCCACTG ACATTCCTCA GGCGTCCCGA
     3961 TTTCTGTTCA TGAAAAACAG AGTGCGTATG ATATGTGATT GCTGCGCCCA GCCAGTTCAG
     4021 GTCATCCAAG ACAAGGAGTT GAGGCAACCT CTCAGTCTGG CCGGTTCCAC TCTGAGAGCC
     4081 CCTCATGGCT GCCATGCTCA GTACATGGGA AATATGGGAT CGATAGCGTC TCTGGTCATG
     4141 GCAGTGATAA TCAACGTCAA CGATGAGGAG TACAGCAGCC GGGGTTACCA CCACAAGGGC
     4201 AGGAAGCTAT GGGGCCTTGT AGTCTGTCAC CACACAACTC CTCGATCAGT TCCTTTTCCA
     4261 TTGCGTTCAG CCTGTGAATT CCTCATGCAG GTATTCGGCC TGCAGCTGAA CATGGAGGTC
     4321 GAACTCGCAG CTCAATTGAG AGAAAAACGC ATCCTCCGCA CGCAGACGCT CTTGTGTGAC
     4381 ATGCTGCTTC GCGATGCCCC GATTGGAATT GTTTCTCAGT CACCTAACAT AATGGACCTC
     4441 GTAAAATGCG ACGGAGCTGC GCTTTACTAC GGGAAGCGAT ACTGGGTTCT CGGCACCACT
     4501 CCGACGGAAT TGCAGATTAA GGACATTGCT GATTGGCTTC TCGAGTACCA CAAAGACTCC
     4561 ACAGGCCTGA GCACCGATAG CCTCGCAGAC GCTGGCTACC CAGGCGCCGC ATCCTTAGGT
     4621 GATGCGGTTT GCGGAATGGC TGCAGCAAGG ATCACTTCGA AGGACTTTCT CTTCTGGTTC
     4681 AGGTCTCACA CAGCCAAGGA GATCAAGTGG GGAGGTGCAA AACATGACCC AGATGACAAG
     4741 GATGATGGTA GGAAAATGCA CCCGCGTTCT TCATTCAAAG CCTTTTTGGA GGTTGTGAAA
     4801 CGCAGAAGTT TGCCCTGGGA AGATGTGGAG ATGGATGCTA TCCATTCTTT ACAACTCATA
     4861 CTCCGCGGCT CATTCCAAGA TATTGACGAT AGTGACACGA AGACGATGAT TCATGCCCGT
     4921 CTCAATGACC TCAAGTTACA GGGCATGGAT GAGCTTAGTA CAGTAGCCAA CGAAATGGTT
     4981 AGGTTGATAG AGACAGCGAC GGCACCAATA TTGGCTGTGG ACTCCAGTGG CTTCATCAAC
     5041 GGATGGAATG CGAAGGTAGC GGAACTTACG GGGCTTCCAG TAAGCGAAGC TATGGGAAGG
     5101 TCGTTGGTGA AGGATCTTGC ACTTGAGGAG TCCGTGGAGA CCGTGGAAAG ACTTCTCTAC
     5161 CTAGCGTTGC AAGGTGAGGA GGAGCAAAAT GTCGAGATCA AGCTTCAAAC GTATGGCGCT
     5221 CAGAAGGATA AAGGAGCCGT TATTTTGATC GTGAATGCTT GCTCGAGTAG GGATGTAACT
     5281 GAGAACGTCG TTGGGGTGTG TTTCGTGGGT CAGGATGTGA CTGGGCAAAA AGTTGTGATG
     5341 GACAAGTTTA CTCGCATTCA GGGTGACTAT AAGGCAATTG TGCAAAATCC GAATCCCCTG
     5401 ATTCCGCCAA TATTTGGCTC CGATGAGTTC GGATACTGCT CGGAGTGGAA TCCGGCAATG
     5461 GAGAAGCTGT CAGGCTGGAA GAGGGAAGAA GTAATCGGGA AGATGCTCGT CGGAGAAATT
     5521 TTTGGCACCC AGATGATGTG CTGCAGGTTG AAAGGCCAAG ATGCCATGAC GAAGTTCATG
     5581 ATTGTCTTGA ACAGTGCCAT GGATGGGCAA GATTCAGAGA AGTTTCCATT TTCTTTCTTT
     5641 GACCGGCAAG GAAAGTTTGT GGAAGCACTT CTCACCGCGA ATAAACGAAC TGATTCTGAA
     5701 GGTGCCTTTA CTGGCGTATT TTGTTTCTTA CAAATTGCAA GCATGGAGCT GCTCCAAGCC
     5761 TTAACTGTGC AGAGAGCAAC GGAGAAGGTT GCTTTCTCCA AGTTGAAGGA GCTAGCCTAC
     5821 ATCCGGCAGG AGATCAAGAA TCCCCTGTAC GGAATTATGT TCACCCGAAA TCTGATCGAG
     5881 GATACCAACC TAACTGAGGA GCAAAAGCAG TTCATAGAAA CGAGTGCTCT TTGCGAGAGG
     5941 CAGTTACGAA GGATTTTGGA TGACATGGAC TTGGAAAGTA TCGAAGACGG GTATCTGGAG
     6001 CTCGACACTG CAGAGTTCAT CATGGGTACG GTCATGGATG CAGTTATTAG TCAAGGCATG
     6061 ATCACATCCA GAGAAAAGGG GCTACAATTA ATCTGGGACA CCCCTAGAGA TTACAAAAAC
     6121 CTGTGTCTAT TTGGAGATCA GGTTCGGTTG CAGCAGGTGT TGGCGGACTT CTTATTGAAT
     6181 GCTATTCGAT TTACCCCCTC ATCAGAGGGC TGGGTAGGAA TCAAGGGAGT GTCTTCCAGA
     6241 CATCGACAAG GTGGAGGTGT ACACGTTGTT CATTTTGAGT TCAGGGTAAC ACATCCAGGA
     6301 GCTGGGCTGC CGGAAGAATT AGTTCAAGAG ATGTTTGATC GAGGACGGGG CATGACACAA
     6361 GAAGGTTTGG GCCTTAATAT GTGTCGGAAG TTACTCAAAC TCATGAGTGG GGATGTGCAG
     6421 TACATTCGTG AAGCTGGTAA GTGTTATTTC CTTGTAAACG TTGAGCTACC TATAGCTCAA
     6481 AGAGATGATG CTGGCAGTGT GAAAAGGCCA TTAAAGCGTA AGAAAGGGCG CGCCGACGCG
     6541 CTGGACGATT TCGATCTCGA CATGCTGGGT TCTGATGCCC TCGATGACTT TGACCTGGAT
     6601 ATGTTGGGAA GCGACGCATT GGATGACTTT GATCTGGACA TGCTCGGCTC CGATGCTCTG
     6661 GACGATTTCG ATCTCGATAT GTTATGAGTC TGAAGAATGA ATGATTTGAT GATTTCTTTT
     6721 TCCCTCCATT TTTCTTACTG AATATATCAA TGATATAGAC TTGTATAGTT TATTATTTCA
     6781 AATTAAGTAG CTATATATAG TCAAGATAAC GTTTGTTTGA CACGATTACA TTATTCGTCG
     6841 ACATCTTTTT TCAGCCTGTC GTGGTAGCAA TTTGAGGAGT ATTATTAATT GAATAGGTTC
     6901 ATTTTGCGCT CGCATAAACA GTTTTCGTCA GGGACAGTAT GTTGGAATGA GTGGTAATTA
     6961 ATGGTGACAT GACATGTTAT AGCAATAACC TTGATGTTTA CATCGTAGTT TAATGTACAC
     7021 CCCGCGAATT CGTTCAAGTA GGAGTGCACC AATTGCAAAG GGAAAAGCTG AATGGGCAGT
     7081 TCGAATACAA TAAGTGCTAT CCTGAATCTC TGGTTGTGAA ACATCCAACT GGCACCGCTG
     7141 GCTTGAACAA CAATACCAGC CTTCCAACTT CTGTAAATAA CGGCGGTACG CCAGTGCCAC
     7201 CAGTACCGTT ACCTTTCGGT ATACCTCCTT TCCCCATGTT TCCAATGCCC TTCATGCCTC
     7261 CAACGGCTAC TATCACAAAT CCTCATCAAG CTGACGCAAG CCCTAAGAAA TGAATAACAA
     7321 TACTGACAGT ACTAAATAAT TGCCTACTTG GCTTCACATA CGTTGCATAC GTCGATATAG
     7381 ATAATAATGA TAATGACAGC AGGATTATCG TAATACGTAA TAGTTGAAAA TCTCAAAAAT
     7441 GTGTGGGTCA TTACGTAAAT AATGATAGGA ATGGGATTCT TCTATTTTTC CTTTTTCCAT
     7501 TCTAGCAGCC GTCGGGAAAA CGTGGCATCC TCTCTTTCGG GCTCAATTGG AGTCACGCTG
     7561 CCGTGAGCAT CCTCTCTTTC CATATCTAAC AACTGAGCAC GTAACCAATG GAAAAGCATG
     7621 AGCTTAGCGT TGCTCCAAAA AAGTATTGGA TGGTTAATAC CATTTGTCTG TTCTCTTCTG
     7681 ACTTTGACTC CTCAAAAAAA AAAAATCTAC AATCAACAGA TCGCTTCAAT TACGCCCTCA
     7741 CAAAAACTTT TTTCCTTCTT CTTCGCCCAC GTTAAATTTT ATCCCTCATG TTGTCTAACG
     7801 GATTTCTGCA CTTGATTTAT TATAAAAAGA CAAAGACATA ATACTTCTCT ATCAATTTCA
     7861 GTTATTGTTC TTCCTTGCGT TATTCTTCTG TTCTTCTTTT TCTTTTGTCA TATATAACCA
     7921 TAACCAAGTA ATACATATTC AAAATGAGTC ACCTCGTTCC CGACTGGGAT GGTAACGGTG
     7981 GAGACTTAGA AGCTGTTTTA CCCACAAGCG ATTTCTCACT GCCGGTTAAG GGAAAGTGGG
     8041 ACTCATTGCC CCATAAAAGG TCGCACTTGT CTGGTTTGGC CTTCGTGCCA ACCCACGATG
     8101 CTGGCGAAAC TGAGTGGGCA GAGGAAAGTC ATATTGTAGC TATGCAGAAC CAAAGCGGGA
     8161 AGGGCAACAA GGCTATGTGG CAGCAGATGA ATTTCCAGAA TGGGTGGTCG AGTGTGCCAG
     8221 AGTCTGAGGA TGCCGTTACT CCTGTGAAGC CCATCAGCTC GTCGTCTCCG GGGAAGGAGC
     8281 CGGTTCTTGT CAATGAGCCC GCGGTCGACA CGCACCACTC CAGTGCCCTC AACATGCAGG
     8341 AAGACGAGAT GGTGTGCTGG CTGCAGTATC CGTTGGACGA ACACCTCGAA AGAGACTACT
     8401 GTTCCGAGTT CTTCGGCGAG CTGCCCAACT CCAACATATC GAACATGCAG CTGATGAAGG
     8461 ATTCATTCGC AGGGCAAAAT CAAGTAGCGG GGCGCAACAA CAGGAATCCA GGTCCCGTTA
     8521 ACGTAGGGAG TAACAGCAGA ATGTCTAGTG CGGATGCGGC GATGGCCATG GGAGCGGGGC
     8581 GAGCTGCCGG TTTGTTGCCT CAGACAGGGG TGGAGGTTTT CACCAAAGTT CGGACCACTT
     8641 TGCAACCCTA CGGAGGAAAG TGGTCCCCAA ATCAGAACAA CGCCGGGAAA ACGCTGGGAG
     8701 CGATGACCTC GACCCTGGCT CCGAGCCCGT CAAGATCCCC GCCGATGTCT GGGAACTTGT
     8761 CGACCCCCAT GCTCCCCCCG AAGTCTCAGG GACTCAGCTT CCAGCCTCCC AGAACCTCAG
     8821 GCCCGATGAA TTTCTCGCAT TTCTCTCGCC CTGCGGCTGT GATGAAGGCC AATCTCCAGT
     8881 GCCTAGGAAT GTCTCACGTG GCCCCTCCGC ACGGGAGCGG GACGAACGTC CGGCTCAAGA
     8941 GCCAACCCTA CAGCGGGAAG CCACCCGTCG ACGCAAGCAC GTCGACGGGG TCCTCCATTG
     9001 CAGAGTCAAC CACCACGAGG CAACGCAGCG GCGCTTTCCG CAAGGATACC GAATGCCAAG
     9061 TCGAAGGTTC CGAAGCTCAA CAGAGTCTTG GAACCGAATC GAGCTGGCCT TCGATGCAGA
     9121 ATTCGCTGTC GGGCAAGGAC ACCGACGCTG TCAATTCCTC CGTGGATGGT GTGGACTGCG
     9181 ATTCGAAGCC CGGTATAGCG GATGTGGACA ATTGCAGGAA TTCTAGCATC ACAGGTAGTG
     9241 GCGGTTTAGG AACTGAAAAG CATCAGTCTC AAGGAGCAGA AGTGCAGGAA GCTCCCGAAC
     9301 CCACCATTAC CTCGTCTTCT GGTGGGTCCG GTAATAGTGC AGATAGAGGG AAAGAGGCCG
     9361 CATCTAGTGG CAAGAGAAGA ACCAGGGAAG GAGAGGAGTC CGAGTGCCAG AGCGAAGTGA
     9421 GTAACTTGTT GCAACCCCAA GGGAGTCAAG TTGGTGCAGT AGCCCACAGG CAAGATGGCG
     9481 AGGACGAGAT GGCCCAGCAA AAGAAACCTC AACAGAGAGG CTCCACCACT AAGAGGAGCA
     9541 GGGCCGCGGA AGTCCACAAC CTTTCCGAGC GAAGGCGAAG AGATCGTATC AACGAGAAGA
     9601 TGAAAGCTCT GCAAGAGCTG ATCCCCAATT CCAACAAGAC GGACAAAGCA TCGATGCTGG
     9661 ATGAAGCGAT CGAGTACTTG AAGATGCTCC AGTTGCAACT GCAGCAGATG ATGTCCATGA
     9721 GAAGTGGAAT GAGCATCCCC TCTATGGTGA TGCCGGCGGG AATGCAACAC CTTCAAATCC
     9781 CGCAATTGCC CCAAATGGGC CCAATGCCTC CCATGGGAAT GGGAATGGGC ATGGGTATGG
     9841 GCATGGGCCC GATGGGAATG GGAATGAGTA TGATGGACAT GGGAGGCGGA GCTCCCGGTC
     9901 GACCGATGAT ACCCCTTCCG TCTCACAGTG GGCCTTCTCA CTCTCACAAC GTATCTGCAA
     9961 CCTCACCAGC TGTTTCTATG GTAGACACTC ATGACCACCG CCTGCAAAAC CCGAGCGTCA
    10021 TGGAGTCACT GAACGTCTTC ATGGCGCAAC ACCGGCAAAT GCAAATGGCT CCTCAGCCGA
    10081 TGAGTATGGA TGCATTCAGT GCATTCATGA TTCATCAGCA CCAGCAGCAA CACCAGCAGC
    10141 AGCATCAACA ACATCAGCTC CAACACCAAC ACCAGCATTC GCTCCATCAT CTTCCGAGCA
    10201 GCATGGGCGG TGGAGCCCCC CAACATCACC CCAAAAAGAA ACGTAAGGTG GGCCGCGGAA
    10261 TGGATAAGAA ATACTCAATA GGCTTAGCTA TCGGCACAAA TAGCGTCGGA TGGGCGGTGA
    10321 TCACTGATGA ATATAAGGTT CCGTCTAAAA AGTTCAAGGT TCTGGGAAAT ACAGACCGCC
    10381 ACAGTATCAA AAAAAATCTT ATAGGGGCTC TTTTATTTGA CAGTGGAGAG ACAGCGGAAG
    10441 CGACTCGTCT CAAACGGACA GCTCGTAGAA GGTATACACG TCGGAAGAAT CGTATTTGTT
    10501 ATCTACAGGA GATTTTTTCA AATGAGATGG CGAAAGTAGA TGATAGTTTC TTTCATCGAC
    10561 TTGAAGAGTC TTTTTTGGTG GAAGAAGACA AGAAGCATGA ACGTCATCCT ATTTTTGGAA
    10621 ATATAGTAGA TGAAGTTGCT TATCATGAGA AATATCCAAC TATCTATCAT CTGCGAAAAA
    10681 AATTGGTAGA TTCTACTGAT AAAGCGGATT TGCGCTTAAT CTATTTGGCC TTAGCGCATA
    10741 TGATTAAGTT TCGTGGTCAT TTTTTGATTG AGGGAGATTT AAATCCTGAT AATAGTGATG
    10801 TGGACAAACT ATTTATCCAG TTGGTACAAA CCTACAATCA ATTATTTGAA GAAAACCCTA
    10861 TTAACGCAAG TGGAGTAGAT GCTAAAGCGA TTCTTTCTGC ACGATTGAGT AAATCAAGAC
    10921 GATTAGAAAA TCTCATTGCT CAGCTCCCCG GTGAGAAGAA AAATGGCTTA TTTGGGAATC
    10981 TCATTGCTTT GTCATTGGGT TTGACCCCTA ATTTTAAATC AAATTTTGAT TTGGCAGAAG
    11041 ATGCTAAATT ACAGCTTTCA AAAGATACTT ACGATGATGA TTTAGATAAT TTATTGGCGC
    11101 AAATTGGAGA TCAATATGCT GATTTGTTTT TGGCAGCTAA GAATTTATCA GATGCTATTT
    11161 TACTTTCAGA TATCCTAAGA GTAAATACTG AAATAACTAA GGCTCCCCTA TCAGCTTCAA
    11221 TGATTAAACG CTACGATGAA CATCATCAAG ACTTGACTCT TTTAAAAGCT TTAGTTCGAC
    11281 AACAACTTCC AGAAAAGTAT AAAGAAATCT TTTTTGATCA ATCAAAAAAC GGATATGCAG
    11341 GTTATATTGA TGGGGGAGCT AGCCAAGAAG AATTTTATAA ATTTATCAAA CCAATTTTAG
    11401 AAAAAATGGA TGGTACTGAG GAATTATTGG TGAAACTAAA TCGTGAAGAT TTGCTGCGCA
    11461 AGCAACGGAC CTTTGACAAC GGCTCTATTC CCCATCAAAT TCACTTGGGT GAGCTGCATG
    11521 CTATTTTGAG AAGACAAGAA GACTTTTATC CATTTTTAAA AGACAATCGT GAGAAGATTG
    11581 AAAAAATCTT GACTTTTCGA ATTCCTTATT ATGTTGGTCC ATTGGCGCGT GGCAATAGTC
    11641 GTTTTGCATG GATGACTCGG AAGTCTGAAG AAACAATTAC CCCATGGAAT TTTGAAGAAG
    11701 TTGTCGATAA AGGTGCTTCA GCTCAATCAT TTATTGAACG CATGACAAAC TTTGATAAAA
    11761 ATCTTCCAAA TGAAAAAGTA CTACCAAAAC ATAGTTTGCT TTATGAGTAT TTTACGGTTT
    11821 ATAACGAATT GACAAAGGTC AAATATGTTA CTGAAGGAAT GCGAAAACCA GCATTTCTTT
    11881 CAGGTGAACA GAAGAAAGCC ATTGTTGATT TACTCTTCAA AACAAATCGA AAAGTAACCG
    11941 TTAAGCAATT AAAAGAAGAT TATTTCAAAA AAATAGAATG TTTTGATAGT GTTGAAATTT
    12001 CAGGAGTTGA AGATAGATTT AATGCTTCAT TAGGTACCTA CCATGATTTG CTAAAAATTA
    12061 TTAAAGATAA AGATTTTTTG GATAATGAAG AAAATGAAGA TATCTTAGAG GATATTGTTT
    12121 TAACATTGAC CTTATTTGAA GATAGGGAGA TGATTGAGGA AAGACTTAAA ACATATGCTC
    12181 ACCTCTTTGA TGATAAGGTG ATGAAACAGC TTAAACGTCG CCGTTATACT GGTTGGGGAC
    12241 GTTTGTCTCG AAAATTGATT AATGGTATTA GGGATAAGCA ATCTGGCAAA ACAATATTAG
    12301 ATTTTTTGAA ATCAGATGGT TTTGCCAATC GCAATTTTAT GCAGCTGATC CATGATGATA
    12361 GTTTGACATT TAAAGAAGAC ATTCAAAAAG CACAAGTGTC TGGACAAGGC GATAGTTTAC
    12421 ATGAACATAT TGCAAATTTA GCTGGTAGCC CTGCTATTAA AAAAGGTATT TTACAGACTG
    12481 TAAAAGTTGT TGATGAATTG GTCAAAGTAA TGGGGCGGCA TAAGCCAGAA AATATCGTTA
    12541 TTGAAATGGC ACGTGAAAAT CAGACAACTC AAAAGGGCCA GAAAAATTCG CGAGAGCGTA
    12601 TGAAACGAAT CGAAGAAGGT ATCAAAGAAT TAGGAAGTCA GATTCTTAAA GAGCATCCTG
    12661 TTGAAAATAC TCAATTGCAA AATGAAAAGC TCTATCTCTA TTATCTCCAA AATGGAAGAG
    12721 ACATGTATGT GGACCAAGAA TTAGATATTA ATCGTTTAAG TGATTATGAT GTCGATGCCA
    12781 TTGTTCCACA AAGTTTCCTT AAAGACGATT CAATAGACAA TAAGGTCTTA ACGCGTTCTG
    12841 ATAAAAATCG TGGTAAATCG GATAACGTTC CAAGTGAAGA AGTAGTCAAA AAGATGAAAA
    12901 ACTATTGGAG ACAACTTCTA AACGCCAAGT TAATCACTCA ACGTAAGTTT GATAATTTAA
    12961 CGAAAGCTGA ACGTGGAGGT TTGAGTGAAC TTGATAAAGC TGGTTTTATC AAACGCCAAT
    13021 TGGTTGAAAC TCGCCAAATC ACTAAGCATG TGGCACAAAT TTTGGATAGT CGCATGAATA
    13081 CTAAATACGA TGAAAATGAT AAACTTATTC GAGAGGTTAA AGTGATTACC TTAAAATCTA
    13141 AATTAGTTTC TGACTTCCGA AAAGATTTCC AATTCTATAA AGTACGTGAG ATTAACAATT
    13201 ACCATCATGC CCATGATGCG TATCTAAATG CCGTCGTTGG AACTGCTTTG ATTAAGAAAT
    13261 ATCCAAAACT TGAATCGGAG TTTGTCTATG GTGATTATAA AGTTTATGAT GTTCGTAAAA
    13321 TGATTGCTAA GTCTGAGCAA GAAATAGGCA AAGCAACCGC AAAATATTTC TTTTACTCTA
    13381 ATATCATGAA CTTCTTCAAA ACAGAAATTA CACTTGCAAA TGGAGAGATT CGCAAACGCC
    13441 CTCTAATCGA AACTAATGGG GAAACTGGAG AAATTGTCTG GGATAAAGGG CGAGATTTTG
    13501 CCACAGTGCG CAAAGTATTG TCCATGCCCC AAGTCAATAT TGTCAAGAAA ACAGAAGTAC
    13561 AGACAGGCGG ATTCTCCAAG GAGTCAATTT TACCAAAAAG AAATTCGGAC AAGCTTATTG
    13621 CTCGTAAAAA AGACTGGGAT CCAAAAAAAT ATGGTGGTTT TGATAGTCCA ACGGTAGCTT
    13681 ATTCAGTCCT AGTGGTTGCT AAGGTGGAAA AAGGGAAATC GAAGAAGTTA AAATCCGTTA
    13741 AAGAGTTACT AGGGATCACA ATTATGGAAA GAAGTTCCTT TGAAAAAAAT CCGATTGACT
    13801 TTTTAGAAGC TAAAGGATAT AAGGAAGTTA AAAAAGACTT AATCATTAAA CTACCTAAAT
    13861 ATAGTCTTTT TGAGTTAGAA AACGGTCGTA AACGGATGCT GGCTAGTGCC GGAGAATTAC
    13921 AAAAAGGAAA TGAGCTGGCT CTGCCAAGCA AATATGTGAA TTTTTTATAT TTAGCTAGTC
    13981 ATTATGAAAA GTTGAAGGGT AGTCCAGAAG ATAACGAACA AAAACAATTG TTTGTGGAGC
    14041 AGCATAAGCA TTATTTAGAT GAGATTATTG AGCAAATCAG TGAATTTTCT AAGCGTGTTA
    14101 TTTTAGCAGA TGCCAATTTA GATAAAGTTC TTAGTGCATA TAACAAACAT AGAGACAAAC
    14161 CAATACGTGA ACAAGCAGAA AATATTATTC ATTTATTTAC GTTGACGAAT CTTGGAGCTC
    14221 CCGCTGCTTT TAAATATTTT GATACAACAA TTGATCGTAA ACGATATACG TCTACAAAAG
    14281 AAGTTTTAGA TGCCACTCTT ATCCATCAAT CCATCACTGG TCTTTATGAA ACACGCATTG
    14341 ATTTGAGTCA GCTAGGAGGT GACTAGAGTT AATTCAAATT AATTGATATA GTTTTTTAAT
    14401 GAGTATTGAA TCTGTTTAGA AATAATGGAA TATTATTTTT ATTTATTTAT TTATATTATT
    14461 GGTCGGCTCT TTTCTTCTGA AGGTCAATGA CAAAATGATA TGAAGGAAAT AATGATTTCT
    14521 AAAATTTTAC AACGTAAGAT ATTTTTACAA AAGCCTAGCT CATCTTTTGT CATGCACTAT
    14581 TTTACTCACG CTTGAAATTA ACGGCCAGTC CACTGCGGAG TCATTTCAAA GTCATCCTAA
    14641 TCGATCTATC GTTTTTGATA GCTCATTTTG GAGTTCGCGA TTGTCTTCTG TTATTCACAA
    14701 CTGTTTTAAT TTTTATTTCA TTCTGGAACT CTTCGAGTTC TTTGTAAAGT CTTTCATAGT
    14761 AGCTTACTAA CTGTGGGAAT ACTCAGGTAT CGTAAGATGC AAGAGTTCGA ATCTCTTAGC
    14821 AACCATTATT TTTTTCCTCA ACATAACGAG AACACACAGG GGCGCTATCG CACAGAATCA
    14881 AATTCGATGA CTGGAAATTT TTTGTTAATT TCAGAGGTCG CCTGACGCAT ATACCTTTTT
    14941 CAACTGAAAA ATTGGGAGAA AAAGGAAAGG TGAGAGGCCG GAACCGGCTT TTCATATAGA
    15001 ATAGAGAAGC GTTCATGACT AAATGCTTGC ATCACAATAC TTGAAGTTGA CAATATTATT
    15061 TAAGGACCTA TTGTTTTTTC CAATAGGTGG TTAGCAATCG TCTTACTTTC TAACTTTTCT
    15121 TACCTTTTAC ATTTCAGCAA TATATATATA TATTTCAAGG ATATACCATT CTAATGTCTG
    15181 CCCCTAAGAA GATCGTCGTT TTGCCAGGTG ACCACGTTGG TCAAGAAATC ACAGCCGAAG
    15241 CCATTAAGGT TCTTAAAGCT ATTTCTGATG TTCGTTCCAA TGTCAAGTTC GATTTCGAAA
    15301 ATCATTTAAT TGGTGGTGCT GCTATCGATG CTACAGGTGT CCCACTTCCA GATGAGGCGC
    15361 TGGAAGCCTC CAAGAAGGTT GATGCCGTTT TGTTAGGTGC TGTGGGTGGT CCTAAATGGG
    15421 GTACAGGTAG TGTTAGACCT GAACAAGGTT TACTAAAAAT CCGTAAAGAA CTTCAATTGT
    15481 ACGCCAACTT AAGACCATGT AACTTTGCAT CCGACTCTCT TTTAGACTTA TCTCCAATCA
    15541 AGCCACAATT TGCTAAAGGT ACTGACTTCG TTGTTGTCAG AGAATTAGTG GGAGGTATTT
    15601 ACTTTGGTAA GAGAAAGGAA GACGATGGTG ATGGTGTCGC TTGGGATAGT GAACAATACA
    15661 CCGTTCCAGA AGTGCAAAGA ATCACAAGAA TGGCCGCTTT CATGGCCCTA CAACATGAGC
    15721 CACCATTGCC TATTTGGTCC TTGGATAAAG CTAATGTTTT GGCCTCTTCA AGATTATGGA
    15781 GAAAAACTGT GGAGGAAACC ATCAAGAACG AATTTCCTAC ATTGAAGGTT CAACATCAAT
    15841 TGATTGATTC TGCCGCCATG ATCCTAGTTA AGAACCCAAC CCACCTAAAT GGTATTATAA
    15901 TCACCAGCAA CATGTTTGGT GATATCATCT CCGATGAAGC CTCCGTTATC CCAGGTTCCT
    15961 TGGGTTTGTT GCCATCTGCG TCCTTGGCCT CTTTGCCAGA CAAGAACACC GCATTTGGTT
    16021 TGTACGAACC ATGCCACGGT TCTGCTCCAG ATTTGCCAAA GAATAAGGTT GACCCTATCG
    16081 CCACTATCTT GTCTGCTGCA ATGATGTTGA AATTGTCATT GAACTTGCCT GAAGAAGGTA
    16141 AGGCCATTGA AGATGCAGTT AAAAAGGTTT TGGATGCAGG TATCAGAACT GGTGATTTAG
    16201 GTGGTTCCAA CAGTACCACC GAAGTCGGTG ATGCTGTCGC CGAAGAAGTT AAGAAAATCC
    16261 TTGCTTAAAA AGATTCTCTT TTTTTATGAT ATTTGTACAT AAACTTTATA AATGAAATTC
    16321 ATAATAGAAA CGACACGAAA TTACAAAATG GAATATGTTC ATAGGGTAGT ATTGCGTGTG
    16381 ATACTTCAGG AGAACCGTTA TTCCGTAAAA CTACAGTCAA TTACCCTGTT ATCCCTACGG
    16441 CCCTGCATTA ATGAATCGGC CAACGCGCGG GGAGAGGCGG TTTGCGTATT GGGCGCTCTT
    16501 CCGCTTCCTC GCTCACTGAC TCGCTGCGCT CGGTCGTTCG GCTGCGGCGA GCGGTATCAG
    16561 CTCACTCAAA GGCGGTAATA CGGTTATCCA CAGAATCAGG GGATAACGCA GGAAAGAACA
    16621 TGTGAGCAAA AGGCCAGCAA AAGCCCAGGA ACCGTAAAAA GGCCGCGTTG CTGGCGTTTT
    16681 TCCATAGGCT CCGCCCCCCT GACGAGCATC ACAAAAATCG ACGCTCAAGT CAGAGGTGGC
    16741 GAAAC
//
