# Supplementary material for: PhiReX 2.0: A Programmable and Red Light-Regulated CRISPR-dCas9 System for the Activation of Endogenous Genes in Saccharomyces cerevisiae
Source: ACS Synth Biol. 2023 Apr 4;12(4):1046–57. doi: 10.1021/acssynbio.2c00517 (PMC10127447; doi:10.1021/acssynbio.2c00517)
Supplement: Supplementary file 2 — sb2c00517_si_002.zip [file sb2c00517_si_002.zip › pGY028.gbk]

LOCUS       pGY028     12046 bp    DNA     circular UNA 
ACCESSION   pran00003
VERSION     pran00003
KEYWORDS    .
FEATURES             Location/Qualifiers
     promoter        1..405
                     /label="LEU2 promoter"
     Region          406..456
                     /label="BR*"
     rep_origin      509..1128
                     /label="pBR322_origin"
     CDS             complement(1241..2041)
                     /translation="MSKATYKERAATHPSPVAAKLFNIMHEKQTNLCASLDVRTTKEL
                     LELVEALGPKICLLKTHVDILTDFSMEGTVKPLKALSAKYNFLLFEDRKFADIGNTVK
                     LQYSAGVYRIAEWADITNAHGVVGPGIVSGLKQAAEEVTKEPRGLLMLAELSCKGSLS
                     TGEYTKGTVDIAKSDKDFVIGFIAQRDMGGRDEGYDWLIMTPGVGLDDKGDALGQQYR
                     TVDDVVSTGSDIIIVGRGLFAKGRDAKVEGERYRKAGWEAYLRRCGQQN*"
                     /label="URA3"
     rep_origin      2271..3742
                     /label="2micron_origin"
                     /translation="MSTVPLVYSPVDREPLHDNSANIKRPLGSFVTSSAACFKPLTIP
                     GPTTPCAFVMSAHSAILYTPAEYCNLTVLPMSANFLSSKSKKLYLADNAFSGLTVPSM
                     EKSVKISTCVFSKQILGPNASTNSSNSLVVRTSNEAHKFVCFSCMILNSLAATGLG*"
     CDS             complement(4087..4881)
                     /label="Kana"
     Region          5095..5130
                     /label="B1*"
     promoter        5131..5950
                     /label="FBA1-Pro"
     CDS             5951..7522
                     /label="PIF3"
     CDS             7538..11641
                     /label="dCas9"
     terminator      11645..12046
                     /label="FBA1-Ter"
ORIGIN
        1 AACTGTGGGA ATACTCAGGT ATCGTAAGAT GCAAGAGTTC GAATCTCTTA GCAACCATTA
       61 TTTTTTTCCT CAACATAACG AGAACACACA GGGGCGCTAT CGCACAGAAT CAAATTCGAT
      121 GACTGGAAAT TTTTTGTTAA TTTCAGAGGT CGCCTGACGC ATATACCTTT TTCAACTGAA
      181 AAATTGGGAG AAAAAGGAAA GGTGAGAGGC CGGAACCGGC TTTTCATATA GAATAGAGAA
      241 GCGTTCATGA CTAAATGCTT GCATCACAAT ACTTGAAGTT GACAATATTA TTTAAGGACC
      301 TATTGTTTTT TCCAATAGGT GGTTAGCAAT CGTCTTACTT TCTAACTTTT CTTACCTTTT
      361 ACATTTCAGC AATATATATA TATATTTCAA GGATATACCA TTCTAATGTC TGCCCCTAAG
      421 AAGATCGTCG TTTTGCCAGG TGACCACGTT GGTCAATGAA TTTAAATGGC GCGCCGTTTA
      481 AACCCTGCAG GGGCCGGCCC CGTAGAAAAG ATCAAAGGAT CTTCTTGAGA TCCTTTTTTT
      541 CTGCGCGTAA TCTGCTGCTT GCAAACAAAA AAACCACCGC TACCAGCGGT GGTTTGTTTG
      601 CCGGATCAAG AGCTACCAAC TCTTTTTCCG AAGGTAACTG GCTTCAGCAG AGCGCAGATA
      661 CCAAATACTG TTCTTCTAGT GTAGCCGTAG TTAGGCCACC ACTTCAAGAA CTCTGTAGCA
      721 CCGCCTACAT ACCTCGCTCT GCTAATCCTG TTACCAGTGG CTGCTGCCAG TGGCGATAAG
      781 TCGTGTCTTA CCGGGTTGGA CTCAAGACGA TAGTTACCGG ATAAGGCGCA GCGGTCGGGC
      841 TGAACGGGGG GTTCGTGCAC ACAGCCCAGC TTGGAGCGAA CGACCTACAC CGAACTGAGA
      901 TACCTACAGC GTGAGCTATG AGAAAGCGCC ACGCTTCCCG AAGGGAGAAA GGCGGACAGG
      961 TATCCGGTAA GCGGCAGGGT CGGAACAGGA GAGCGCACGA GGGAGCTTCC AGGGGGAAAC
     1021 GCCTGGTATC TTTATAGTCC TGTCGGGTTT CGCCACCTCT GACTTGAGCG TCGATTTTTG
     1081 TGATGCTCGT CAGGGGGGCG GAGCCTATGG AAAAACGCCA GCAACGCGGC CTTTTTACGG
     1141 TTCCTGGCCT TTTGCTGGCC TTTTGCTCAT GATATAATTA AATTGAAGCT CTAATTTGTG
     1201 AGTTTAGTAT ACATGCATTT ACTTATAATA CAGTTTTTTA GTTTTGCTGG CCGCATCTTC
     1261 TCAAATATGC TTCCCAGCCT GCTTTTCTGT AACGTTCACC CTCTACCTTA GCATCCCTTC
     1321 CCTTTGCAAA TAGTCCTCTT CCAACAATAA TAATGTCAGA TCCTGTAGAG ACCACATCAT
     1381 CCACGGTTCT ATACTGTTGA CCCAATGCGT CTCCCTTGTC ATCTAAACCC ACACCGGGTG
     1441 TCATAATCAA CCAATCGTAA CCTTCATCTC TTCCACCCAT GTCTCTTTGA GCAATAAAGC
     1501 CGATAACAAA ATCTTTGTCG CTCTTCGCAA TGTCAACAGT ACCCTTAGTA TATTCTCCAG
     1561 TAGATAGGGA GCCCTTGCAT GACAATTCTG CTAACATCAA AAGGCCTCTA GGTTCCTTTG
     1621 TTACTTCTTC TGCCGCCTGC TTCAAACCGC TAACAATACC TGGGCCCACC ACACCGTGTG
     1681 CATTCGTAAT GTCTGCCCAT TCTGCTATTC TGTATACACC CGCAGAGTAC TGCAATTTGA
     1741 CTGTATTACC AATGTCAGCA AATTTTCTGT CTTCGAAGAG TAAAAAATTG TACTTGGCGG
     1801 ATAATGCCTT TAGCGGCTTA ACTGTGCCCT CCATGGAAAA ATCAGTCAAG ATATCCACAT
     1861 GTGTTTTTAG TAAACAAATT TTGGGACCTA ATGCTTCAAC TAACTCCAGT AATTCCTTGG
     1921 TGGTACGAAC ATCCAATGAA GCACACAAGT TTGTTTGCTT TTCGTGCATG ATATTAAATA
     1981 GCTTGGCAGC AACAGGACTA GGATGAGTAG CAGCACGTTC CTTATATGTA GCTTTCGACA
     2041 TGATTTATCT TCGTTTCCTG CAGGTTTTTG TTCTGTGCAG TTGGGTTAAG AATACTGGGC
     2101 AATTTCATGT TTCTTCAACA CTACATATGC GTATATATAC CAATCTAAGT CTGTGCTCCT
     2161 TCCTTCGTTC TTCCTTCTGT TCGGAGATTA CCGAATCAAA AAAATTTCAA AGAAACCGAA
     2221 ATCAAAAAAA AGAATAAAAA AAAAATGATG AATTGAATTG AAAAGCTAGC TTATCGATGA
     2281 TAAGCTGTCA AAGATGAGAA TTAATTCCAC GGACTATAGA CTATACTAGA TACTCCGTCT
     2341 ACTGTACGAT ACACTTCCGC TCAGGTCCTT GTCCTTTAAC GAGGCCTTAC CACTCTTTTG
     2401 TTACTCTATT GATCCAGCTC AGCAAAGGCA GTGTGATCTA AGATTCTATC TTCGCGATGT
     2461 AGTAAAACTA GCTAGACCGA GAAAGAGACT AGAAATGCAA AAGGCACTTC TACAATGGCT
     2521 GCCATCATTA TTATCCGATG TGACGCTGCA GCTTCTCAAT GATATTCGAA TACGCTTTGA
     2581 GGAGATACAG CCTAATATCC GACAAACTGT TTTACAGATT TACGATCGTA CTTGTTACCC
     2641 ATCATTGAAT TTTGAACATC CGAACCTGGG AGTTTTCCCT GAAACAGATA GTATATTTGA
     2701 ACCTGTATAA TAATATATAG TCTAGCGCTT TACGGAAGAC AATGTATGTA TTTCGGTTCC
     2761 TGGAGAAACT ATTGCATCTA TTGCATAGGT AATCTTGCAC GTCGCATCCC CGGTTCATTT
     2821 TCTGCGTTTC CATCTTGCAC TTCAATAGCA TATCTTTGTT AACGAAGCAT CTGTGCTTCA
     2881 TTTTGTAGAA CAAAAATGCA ACGCGAGAGC GCTAATTTTT CAAACAAAGA ATCTGAGCTG
     2941 CATTTTTACA GAACAGAAAT GCAACGCGAA AGCGCTATTT TACCAACGAA GAATCTGTGC
     3001 TTCATTTTTG TAAAACAAAA ATGCAACGCG ACGAGAGCGC TAATTTTTCA AACAAAGAAT
     3061 CTGAGCTGCA TTTTTACAGA ACAGAAATGC AACGCGAGAG CGCTATTTTA CCAACAAAGA
     3121 ATCTATACTT CTTTTTTGTT CTACAAAAAT GCATCCCGAG AGCGCTATTT TTCTAACAAA
     3181 GCATCTTAGA TTACTTTTTT TCTCCTTTGT GCGCTCTATA ATGCAGTCTC TTGATAACTT
     3241 TTTGCACTGT AGGTCCGTTA AGGTTAGAAG AAGGCTACTT TGGTGTCTAT TTTCTCTTCC
     3301 ATAAAAAAAG CCTGACTCCA CTTCCCGCGT TTACTGATTA CTAGCGAAGC TGCGGGTGCA
     3361 TTTTTTCAAG ATAAAGGCAT CCCCGATTAT ATTCTATACC GATGTGGATT GCGCATACTT
     3421 TGTGAACAGA AAGTGATAGC GTTGATGATT CTTCATTGGT CAGAAAATTA TGAACGGTTT
     3481 CTTCTATTTT GTCTCTATAT ACTACGTATA GGAAATGTTT ACATTTTCGT ATTGTTTTCG
     3541 ATTCACTCTA TGAATAGTTC TTACTACAAT TTTTTTGTCT AAAGAGTAAT ACTAGAGATA
     3601 AACATAAAAA ATGTAGAGGT CGAGTTTAGA TGCAAGTTCA AGGAGCGAAA GGTGGATGGG
     3661 TAGGTTATAT AGGGATATAG CACAGAGATA TATAGCAAAG AGATACTTTT GAGCAATGTT
     3721 TGTGGAAGCG GTATTCGCAA TGGGAAGCTC CACCCCGGTT GATAATCAGA AAAGCCCCAA
     3781 AAACAGGAAG ATTGTATAAG CAAATATTTA AATTGTAATT CTTTCCTGCG TTATCCCCTG
     3841 ATTCTGTGGA TAACCGTATT ACCGCCTTTG AGTGAGCTGA TACCGCTCGC CGCAGCCGAA
     3901 CGACCGAGCG CAGCGAGTCA GTGAGCGAGG AAGCGGAAGA GGGTCTGACG CTCAGTGGAA
     3961 CGAAAACTCA CGTTAAGGGA TTTTGGTCAT GAGATTATCA AAAAGGATCT TCACCTAGAT
     4021 CCTTTTAAAT TAAAAATGAA GTTTTAAATC AATCTAAAGT ATATATGAGT AAACTTGGTC
     4081 TGACAGTCAG AAGAACTCGT CAAGAAGGCG ATAGAAGGCG ATGCGCTGCG AATCGGGAGC
     4141 GGCGATACCG TAAAGCACGA GGAAGCGGTC AGCCCATTCG CCGCCAAGCT CTTCAGCAAT
     4201 ATCACGGGTA GCCAACGCTA TGTCCTGATA GCGGTCCGCC ACACCCAGCC GGCCACAGTC
     4261 GATGAATCCA GAAAAGCGGC CATTTTCCAC CATGATATTC GGCAAGCAGG CATCGTCATG
     4321 GGTCACGACG AGATCCTCGC CGTCGGGCAT GCTCGCCTTG AGCCTGGCGA ACAGTTCGGC
     4381 TGGCGCGAGC CCCTGATGCT CTTCGTCCAG ATCATCCTGA TCGACAAGAC CGGCTTCCAT
     4441 CCGAGTACGT GCTCGCTCGA TGCGATGTTT CGCTTGGTGG TCGAATGGGC AGGTAGCCGG
     4501 ATCAAGCGTA TGCAGCCGCC GCATTGCATC AGCCATGATG GATACTTTCT CGGCAGGAGC
     4561 AAGGTGAGAT GACAGGAGAT CCTGCCCCGG CACTTCGCCC AATAGCAGCC AGTCCCTTCC
     4621 CGCTTCAGTG ACAACGTCGA GCACAGCTGC GCAAGGAACG CCCGTCGTGG CCAGCCACGA
     4681 TAGCCGCGCT GCCTCGTCTT GCAGTTCATT CAGGGCACCG GACAGGTCGG TCTTGACAAA
     4741 AAGAACCGGG CGCCCCTGCG CTGACAGCCG GAACACGGCG GCATCAGAGC AGCCGATTGT
     4801 CTGTTGTGCC CAGTCATAGC CGAATAGCCT CTCCACCCAA GCGGCCGGAG AACCTGCGTG
     4861 CAATCCATCT TGTTCAATCA TACTCTTCCT TTTTCAATAT TATTGAAGCA TTTATCAGGG
     4921 TTATTGTCTC ATGAGCGGAT ACATATTTGA ATGTATTTAG AAAAATAAAC AAATAGGGGT
     4981 TCCGCGCACA TTTCCCCGAA AAGTGCCACC TGACGTCGGA CGGATCGCTT GCCTGTAACT
     5041 TACACGCGCC TCGTGGCGCG CCCCTGCAGG ATTTAAATGG CCGGCCGTTT AAACCAATAA
     5101 GTGCTATCCT GAATCTCTGG TTGTGAAACA TCCAACTGGC ACCGCTGGCT TGAACAACAA
     5161 TACCAGCCTT CCAACTTCTG TAAATAACGG CGGTACGCCA GTGCCACCAG TACCGTTACC
     5221 TTTCGGTATA CCTCCTTTCC CCATGTTTCC AATGCCCTTC ATGCCTCCAA CGGCTACTAT
     5281 CACAAATCCT CATCAAGCTG ACGCAAGCCC TAAGAAATGA ATAACAATAC TGACAGTACT
     5341 AAATAATTGC CTACTTGGCT TCACATACGT TGCATACGTC GATATAGATA ATAATGATAA
     5401 TGACAGCAGG ATTATCGTAA TACGTAATAG TTGAAAATCT CAAAAATGTG TGGGTCATTA
     5461 CGTAAATAAT GATAGGAATG GGATTCTTCT ATTTTTCCTT TTTCCATTCT AGCAGCCGTC
     5521 GGGAAAACGT GGCATCCTCT CTTTCGGGCT CAATTGGAGT CACGCTGCCG TGAGCATCCT
     5581 CTCTTTCCAT ATCTAACAAC TGAGCACGTA ACCAATGGAA AAGCATGAGC TTAGCGTTGC
     5641 TCCAAAAAAG TATTGGATGG TTAATACCAT TTGTCTGTTC TCTTCTGACT TTGACTCCTC
     5701 AAAAAAAAAA AATCTACAAT CAACAGATCG CTTCAATTAC GCCCTCACAA AAACTTTTTT
     5761 CCTTCTTCTT CGCCCACGTT AAATTTTATC CCTCATGTTG TCTAACGGAT TTCTGCACTT
     5821 GATTTATTAT AAAAAGACAA AGACATAATA CTTCTCTATC AATTTCAGTT ATTGTTCTTC
     5881 CTTGCGTTAT TCTTCTGTTC TTCTTTTTCT TTTGTCATAT ATAACCATAA CCAAGTAATA
     5941 CATATTCAAA ATGCCTCTGT TTGAGCTTTT CAGGCTCACC AAAGCTAAGC TTGAATCTGC
     6001 TCAAGACAGG AACCCTTCTC CACCTGTAGA TGAAGTTGTG GAGCTGGTGT GGGAAAATGG
     6061 TCAGATATCA ACTCAAAGTC AGTCAAGTAG ATCGAGGAAC ATTCCTCCAC CACAAGCAAA
     6121 CTCTTCTAGA GCTAGAGAGA TTGGAAATGG CTCAAAGACG ACTATGGTGG ACGAGATCCC
     6181 TATGTCAGTG CCATCACTAA TGACGGGTTT GAGTCAAGAC GATGACTTTG TTCCATGGTT
     6241 GAATCATCAT CCCTCCCTTG ATGGATATTG CTCTGATTTC TTGCGTGATG TGTCGTCTCC
     6301 TGTTACTGTC AACGAGCAAG AGAGTGATAT GGCGGTAAAC CAAACTGCTT TCCCGTTGTT
     6361 TCAGAGAAGA AAGGATGGCA ATGAATCAGC TCCTGCTGCT TCTTCGTCGC AGTATAACGG
     6421 TTTCCAATCG CATTCTCTGT ATGGAAGTGA TAGAGCTAGA GATCTTCCTA GCCAACAAAC
     6481 CAATCCGGAT CGGTTTACTC AGACGCAGGA ACCACTAATT ACTAGTAACA AGCCTAGTTT
     6541 GGTCAACTTT TCACATTTCT TACGCCCTGC AACTTTTGCG AAGACTACTA ATAATAACCT
     6601 TCATGACACT AAAGAAAAGA GTCCTCAAAG CCCGCCAAAT GTGTTTCAGA CCAGAGTTCT
     6661 TGGAGCTAAA GACTCTGAAG ATAAGGTTCT TAACGAGTCT GTTGCTTCTG CTACGCCTAA
     6721 AGATAACCAA AAGGCTTGCC TAATATCAGA GGACTCATGT AGAAAAGACC AAGAGAGTGA
     6781 AAAAGCAGTT GTATGTTCTT CTGTTGGCTC GGGTAATAGT CTCGATGGCC CATCCGAAAG
     6841 TCCTTCACTT TCTTTAAAGA GAAAGCATTC GAATATTCAA GACATTGACT GTCATAGTGA
     6901 AGATGTGGAA GAAGAATCAG GAGATGGAAG AAAGGAAGCA GGTCCATCTC GAACGGGTTT
     6961 GGGTTCAAAG AGAAGCCGCT CTGCAGAAGT GCATAATCTG TCTGAAAGGA GACGGCGTGA
     7021 TAGGATCAAC GAGAAGATGC GTGCCCTGCA AGAACTCATT CCAAACTGTA ACAAGGTGGA
     7081 CAAAGCTTCG ATGCTAGATG AAGCCATCGA GTATCTCAAG TCACTCCAAC TTCAAGTGCA
     7141 GATCATGTCA ATGGCGTCTG GTTACTATCT GCCACCGGCG GTTATGTTCC CACCGGGTAT
     7201 GGGGCATTAC CCGGCAGCAG CTGCTGCAAT GGCAATGGGT ATGGGAATGC CTTATGCAAT
     7261 GGGCTTGCCT GATTTGAGCC GTGGTGGTTC ATCGGTTAAC CACGGACCAC AGTTCCAAGT
     7321 CTCGGGGATG CAACAACAAC CAGTGGCGAT GGGTATTCCA CGTGTCTCTG GTGGTGGTAT
     7381 CTTTGCCGGT TCTTCGACGA TTGGCAATGG CTCGACTAGA GATTTATCTG GTTCTAAAGA
     7441 TCAAACAACG ACGAATAACA ACAGTAACTT GAAACCAATA AAGAGAAAAC AGGGGTCTTC
     7501 TGATCAGTTT TGTGGATCGT CGCATCACGG CCGCGGAATG GATAAGAAAT ACTCAATAGG
     7561 CTTAGCTATC GGCACAAATA GCGTCGGATG GGCGGTGATC ACTGATGAAT ATAAGGTTCC
     7621 GTCTAAAAAG TTCAAGGTTC TGGGAAATAC AGACCGCCAC AGTATCAAAA AAAATCTTAT
     7681 AGGGGCTCTT TTATTTGACA GTGGAGAGAC AGCGGAAGCG ACTCGTCTCA AACGGACAGC
     7741 TCGTAGAAGG TATACACGTC GGAAGAATCG TATTTGTTAT CTACAGGAGA TTTTTTCAAA
     7801 TGAGATGGCG AAAGTAGATG ATAGTTTCTT TCATCGACTT GAAGAGTCTT TTTTGGTGGA
     7861 AGAAGACAAG AAGCATGAAC GTCATCCTAT TTTTGGAAAT ATAGTAGATG AAGTTGCTTA
     7921 TCATGAGAAA TATCCAACTA TCTATCATCT GCGAAAAAAA TTGGTAGATT CTACTGATAA
     7981 AGCGGATTTG CGCTTAATCT ATTTGGCCTT AGCGCATATG ATTAAGTTTC GTGGTCATTT
     8041 TTTGATTGAG GGAGATTTAA ATCCTGATAA TAGTGATGTG GACAAACTAT TTATCCAGTT
     8101 GGTACAAACC TACAATCAAT TATTTGAAGA AAACCCTATT AACGCAAGTG GAGTAGATGC
     8161 TAAAGCGATT CTTTCTGCAC GATTGAGTAA ATCAAGACGA TTAGAAAATC TCATTGCTCA
     8221 GCTCCCCGGT GAGAAGAAAA ATGGCTTATT TGGGAATCTC ATTGCTTTGT CATTGGGTTT
     8281 GACCCCTAAT TTTAAATCAA ATTTTGATTT GGCAGAAGAT GCTAAATTAC AGCTTTCAAA
     8341 AGATACTTAC GATGATGATT TAGATAATTT ATTGGCGCAA ATTGGAGATC AATATGCTGA
     8401 TTTGTTTTTG GCAGCTAAGA ATTTATCAGA TGCTATTTTA CTTTCAGATA TCCTAAGAGT
     8461 AAATACTGAA ATAACTAAGG CTCCCCTATC AGCTTCAATG ATTAAACGCT ACGATGAACA
     8521 TCATCAAGAC TTGACTCTTT TAAAAGCTTT AGTTCGACAA CAACTTCCAG AAAAGTATAA
     8581 AGAAATCTTT TTTGATCAAT CAAAAAACGG ATATGCAGGT TATATTGATG GGGGAGCTAG
     8641 CCAAGAAGAA TTTTATAAAT TTATCAAACC AATTTTAGAA AAAATGGATG GTACTGAGGA
     8701 ATTATTGGTG AAACTAAATC GTGAAGATTT GCTGCGCAAG CAACGGACCT TTGACAACGG
     8761 CTCTATTCCC CATCAAATTC ACTTGGGTGA GCTGCATGCT ATTTTGAGAA GACAAGAAGA
     8821 CTTTTATCCA TTTTTAAAAG ACAATCGTGA GAAGATTGAA AAAATCTTGA CTTTTCGAAT
     8881 TCCTTATTAT GTTGGTCCAT TGGCGCGTGG CAATAGTCGT TTTGCATGGA TGACTCGGAA
     8941 GTCTGAAGAA ACAATTACCC CATGGAATTT TGAAGAAGTT GTCGATAAAG GTGCTTCAGC
     9001 TCAATCATTT ATTGAACGCA TGACAAACTT TGATAAAAAT CTTCCAAATG AAAAAGTACT
     9061 ACCAAAACAT AGTTTGCTTT ATGAGTATTT TACGGTTTAT AACGAATTGA CAAAGGTCAA
     9121 ATATGTTACT GAAGGAATGC GAAAACCAGC ATTTCTTTCA GGTGAACAGA AGAAAGCCAT
     9181 TGTTGATTTA CTCTTCAAAA CAAATCGAAA AGTAACCGTT AAGCAATTAA AAGAAGATTA
     9241 TTTCAAAAAA ATAGAATGTT TTGATAGTGT TGAAATTTCA GGAGTTGAAG ATAGATTTAA
     9301 TGCTTCATTA GGTACCTACC ATGATTTGCT AAAAATTATT AAAGATAAAG ATTTTTTGGA
     9361 TAATGAAGAA AATGAAGATA TCTTAGAGGA TATTGTTTTA ACATTGACCT TATTTGAAGA
     9421 TAGGGAGATG ATTGAGGAAA GACTTAAAAC ATATGCTCAC CTCTTTGATG ATAAGGTGAT
     9481 GAAACAGCTT AAACGTCGCC GTTATACTGG TTGGGGACGT TTGTCTCGAA AATTGATTAA
     9541 TGGTATTAGG GATAAGCAAT CTGGCAAAAC AATATTAGAT TTTTTGAAAT CAGATGGTTT
     9601 TGCCAATCGC AATTTTATGC AGCTGATCCA TGATGATAGT TTGACATTTA AAGAAGACAT
     9661 TCAAAAAGCA CAAGTGTCTG GACAAGGCGA TAGTTTACAT GAACATATTG CAAATTTAGC
     9721 TGGTAGCCCT GCTATTAAAA AAGGTATTTT ACAGACTGTA AAAGTTGTTG ATGAATTGGT
     9781 CAAAGTAATG GGGCGGCATA AGCCAGAAAA TATCGTTATT GAAATGGCAC GTGAAAATCA
     9841 GACAACTCAA AAGGGCCAGA AAAATTCGCG AGAGCGTATG AAACGAATCG AAGAAGGTAT
     9901 CAAAGAATTA GGAAGTCAGA TTCTTAAAGA GCATCCTGTT GAAAATACTC AATTGCAAAA
     9961 TGAAAAGCTC TATCTCTATT ATCTCCAAAA TGGAAGAGAC ATGTATGTGG ACCAAGAATT
    10021 AGATATTAAT CGTTTAAGTG ATTATGATGT CGATGCCATT GTTCCACAAA GTTTCCTTAA
    10081 AGACGATTCA ATAGACAATA AGGTCTTAAC GCGTTCTGAT AAAAATCGTG GTAAATCGGA
    10141 TAACGTTCCA AGTGAAGAAG TAGTCAAAAA GATGAAAAAC TATTGGAGAC AACTTCTAAA
    10201 CGCCAAGTTA ATCACTCAAC GTAAGTTTGA TAATTTAACG AAAGCTGAAC GTGGAGGTTT
    10261 GAGTGAACTT GATAAAGCTG GTTTTATCAA ACGCCAATTG GTTGAAACTC GCCAAATCAC
    10321 TAAGCATGTG GCACAAATTT TGGATAGTCG CATGAATACT AAATACGATG AAAATGATAA
    10381 ACTTATTCGA GAGGTTAAAG TGATTACCTT AAAATCTAAA TTAGTTTCTG ACTTCCGAAA
    10441 AGATTTCCAA TTCTATAAAG TACGTGAGAT TAACAATTAC CATCATGCCC ATGATGCGTA
    10501 TCTAAATGCC GTCGTTGGAA CTGCTTTGAT TAAGAAATAT CCAAAACTTG AATCGGAGTT
    10561 TGTCTATGGT GATTATAAAG TTTATGATGT TCGTAAAATG ATTGCTAAGT CTGAGCAAGA
    10621 AATAGGCAAA GCAACCGCAA AATATTTCTT TTACTCTAAT ATCATGAACT TCTTCAAAAC
    10681 AGAAATTACA CTTGCAAATG GAGAGATTCG CAAACGCCCT CTAATCGAAA CTAATGGGGA
    10741 AACTGGAGAA ATTGTCTGGG ATAAAGGGCG AGATTTTGCC ACAGTGCGCA AAGTATTGTC
    10801 CATGCCCCAA GTCAATATTG TCAAGAAAAC AGAAGTACAG ACAGGCGGAT TCTCCAAGGA
    10861 GTCAATTTTA CCAAAAAGAA ATTCGGACAA GCTTATTGCT CGTAAAAAAG ACTGGGATCC
    10921 AAAAAAATAT GGTGGTTTTG ATAGTCCAAC GGTAGCTTAT TCAGTCCTAG TGGTTGCTAA
    10981 GGTGGAAAAA GGGAAATCGA AGAAGTTAAA ATCCGTTAAA GAGTTACTAG GGATCACAAT
    11041 TATGGAAAGA AGTTCCTTTG AAAAAAATCC GATTGACTTT TTAGAAGCTA AAGGATATAA
    11101 GGAAGTTAAA AAAGACTTAA TCATTAAACT ACCTAAATAT AGTCTTTTTG AGTTAGAAAA
    11161 CGGTCGTAAA CGGATGCTGG CTAGTGCCGG AGAATTACAA AAAGGAAATG AGCTGGCTCT
    11221 GCCAAGCAAA TATGTGAATT TTTTATATTT AGCTAGTCAT TATGAAAAGT TGAAGGGTAG
    11281 TCCAGAAGAT AACGAACAAA AACAATTGTT TGTGGAGCAG CATAAGCATT ATTTAGATGA
    11341 GATTATTGAG CAAATCAGTG AATTTTCTAA GCGTGTTATT TTAGCAGATG CCAATTTAGA
    11401 TAAAGTTCTT AGTGCATATA ACAAACATAG AGACAAACCA ATACGTGAAC AAGCAGAAAA
    11461 TATTATTCAT TTATTTACGT TGACGAATCT TGGAGCTCCC GCTGCTTTTA AATATTTTGA
    11521 TACAACAATT GATCGTAAAC GATATACGTC TACAAAAGAA GTTTTAGATG CCACTCTTAT
    11581 CCATCAATCC ATCACTGGTC TTTATGAAAC ACGCATTGAT TTGAGTCAGC TAGGAGGTGA
    11641 CTAGAGTTAA TTCAAATTAA TTGATATAGT TTTTTAATGA GTATTGAATC TGTTTAGAAA
    11701 TAATGGAATA TTATTTTTAT TTATTTATTT ATATTATTGG TCGGCTCTTT TCTTCTGAAG
    11761 GTCAATGACA AAATGATATG AAGGAAATAA TGATTTCTAA AATTTTACAA CGTAAGATAT
    11821 TTTTACAAAA GCCTAGCTCA TCTTTTGTCA TGCACTATTT TACTCACGCT TGAAATTAAC
    11881 GGCCAGTCCA CTGCGGAGTC ATTTCAAAGT CATCCTAATC GATCTATCGT TTTTGATAGC
    11941 TCATTTTGGA GTTCGCGATT GTCTTCTGTT ATTCACAACT GTTTTAATTT TTATTTCATT
    12001 CTGGAACTCT TCGAGTTCTT TGTAAAGTCT TTCATAGTAG CTTACT
//
