# Supplementary material for: PhiReX 2.0: A Programmable and Red Light-Regulated CRISPR-dCas9 System for the Activation of Endogenous Genes in Saccharomyces cerevisiae
Source: ACS Synth Biol. 2023 Apr 4;12(4):1046–57. doi: 10.1021/acssynbio.2c00517 (PMC10127447; doi:10.1021/acssynbio.2c00517)
Supplement: Supplementary file 2 — sb2c00517_si_002.zip [file sb2c00517_si_002.zip › pGY032.gbk]

LOCUS       pGY032     14415 bp    dna     circular UNK 06-OCT-2016
ACCESSION   pj5_00001
VERSION     pj5_00001.1
KEYWORDS    ; ; ; ; ; ; .
REFERENCE   1  (bases 1 to 5851)
  AUTHORS   Hochrein,L., Machens,F., Gremmels,J., Schulz,K., Messerschmidt,K.
            and Mueller-Roeber,B.
  TITLE     AssemblX: A user-friendly toolkit for rapid and reliable
            multi-gene assemblies
  JOURNAL   Nucleic Acids Research
REFERENCE   2  (bases 1 to 5851)
  AUTHORS   Hochrein,L., Machens,F., Gremmels,J., Schulz,K., Messerschmidt,K.
            and Mueller-Roeber,B.
  TITLE     Direct Submission
  JOURNAL   Submitted (06-OCT-2016) Department of Molecular Biology - Cell2Fab
            research unit, University of Potsdam, Karl-Liebknecht-Str. 24-25
            Potsdam, Brandenburg 14476, Germany
FEATURES             Location/Qualifiers
     Replication_ori complement(join(14334..14415,1..538))
                     /label="pBR322_origin"
     CDS             complement(693..1553)
                     /label="ORF frame 3"
                     /label="Carb"
                     /translation="MSIQHFRVALIPFFAAFCLPVFAHPETLVKVKDAEDQLGARVGY
                     IELDLNSGKILESFRPEERFPMMSTFKVLLCDTLLSRIDAGQEQLGRRIHYSQNDLVE
                     YSPVTEKHLTDGMTVRELCSAAITMSDNTAANLLLTTIGGPKELTAFLHNMGDHVTRL
                     DRWEPELNEAIPNDESDTTMPVAMPTTLRKLLTGELLTLASRQQLIDWMEADKVAGPL
                     LRSALPAGWFIADKSGAGERGSRGIIAALGPDGKRSRIVVIYTTGSQATMDERNRQIA
                     EIGASLIKHW*"
     misc_signal     1647..2144
                     /label="ura3 buffer"
                     /SECDrawAs="Label"
     Site            1895..1902
                     /label="PmeI"
                     /note="restriction site"
                     /site_type="restriction site"
     Site            2299..2316
                     /note="restriction site"
                     /label="I-SceI"
                     /site_type="restriction site"
     Region          2317..2366
                     /label="B0*"
     promoter        2367..3039
                     /label="TDH3-Pro"
     CDS             3040..4902
                     /label="PhyBNT"
     CDS             4903..4923
                     /label="Cdc1-NLS"
     CDS             4933..5082
                     /label="VP64AD"
     terminator      5086..5486
                     /label="TDH3-ter"
     Region          5487..5522
                     /label="B1*"
     promoter        5523..6342
                     /label="FBA1-Pro"
     CDS             6343..7914
                     /label="PIF3"
     CDS             7930..12033
                     /label="dCas9"
     terminator      12037..12438
                     /label="FBA1-Ter"
     promoter        12439..12843
                     /label="LEU2 promoter"
     Region          12844..12894
                     /label="BR*"
     CDS             12895..13938
                     /translation="MSAPKKIVVLPGDHVGQEITAEAIKVLKAISDVRSNVKFDFENH
                     LIGGAAIDATGVPLPDEALEASKKVDAVLLGAVGGPKWGTGSVRPEQGLLKIRKELQL
                     YANLRPCNFASDSLLDLSPIKPQFAKGTDFVVVRELVGGIYFGKRKEDDGDGVAWDSE
                     QYTVPEVQRITRMAAFMALQHEPPLPIWSLDKANVLASSRLWRKTVEETIKNEFPTLK
                     VQHQLIDSAAMILVKNPTHLNGIIITSNMFGDIISDEASVIPGSLGLLPSASLASLPD
                     KNTAFGLYEPCHGSAPDLPKNKVDPIATILSAAMMLKLSLNLPEEGKAIEDAVKKVLD
                     AGIRTGDLGGSNSTTEVGDAVAEEVKKILA"
                     /codon_start=1
                     /product="LEU2"
     Region          14040..14089
                     /label="C0*"
     Site            14090..14107
                     /site_type="restriction site"
                     /note="restriction site"
                     /label="I-SceI"
ORIGIN
        1 CCGACAGGAC TATAAAGATA CCAGGCGTTT CCCCCTGGAA GCTCCCTCGT GCGCTCTCCT
       61 GTTCCGACCC TGCCGCTTAC CGGATACCTG TCCGCCTTTC TCCCTTCGGG AAGCGTGGCG
      121 CTTTCTCATA GCTCACGCTG TAGGTATCTC AGTTCGGTGT AGGTCGTTCG CTCCAAGCTG
      181 GGCTGTGTGC ACGAACCCCC CGTTCAGCCC GACCGCTGCG CCTTATCCGG TAACTATCGT
      241 CTTGAGTCCA ACCCGGTAAG ACACGACTTA TCGCCACTGG CAGCAGCCAC TGGTAACAGG
      301 ATTAGCAGAG CGAGGTATGT AGGCGGTGCT ACAGAGTTCT TGAAGTGGTG GCCTAACTAC
      361 GGCTACACTA GAAGGACAGT ATTTGGTATC TGCGCTCTGC TGAAGCCAGT TACCTTCGGA
      421 AAAAGAGTTG GTAGCTCTTG ATCCGGCAAA CAAACCACCG CTGGTAGCGG TGGTTTTTTT
      481 GTTTGCAAGC AGCAGATTAC GCGCAGAAAA AAAGGATCTC AAGAAGATCC TTTGATCTTT
      541 TCTACGGGGT CTGACGCTCA GTGGAACGAA AACTCACGTT AAGGGATTTT GGTCATGAGA
      601 TTATCAAAAA GGATCTTCAC CTAGATCCTT TTAAATTAAA AATGAAGTTT TAAATCAATC
      661 TAAAGTATAT ATGAGTAAAC TTGGTCTGAC AGTTACCAAT GCTTAATCAG TGAGGCACCT
      721 ATCTCAGCGA TCTGTCTATT TCGTTCATCC ATAGTTGCCT GACTCCCCGT CGTGTAGATA
      781 ACTACGATAC GGGAGCGCTT ACCATCTGGC CCCAGTGCTG CAATGATACC GCGAGACCCA
      841 CGCTCACCGG CTCCAGATTT ATCAGCAATA AACCAGCCAG CCGGAAGGGC CGAGCGCAGA
      901 AGTGGTCCTG CAACTTTATC CGCCTCCATC CAGTCTATTA ATTGTTGCCG GGAAGCTAGA
      961 GTAAGTAGTT CGCCAGTTAA TAGTTTGCGC AACGTTGTTG GCATTGCTAC AGGCATCGTG
     1021 GTGTCACTCT CGTCGTTTGG TATGGCTTCA TTCAGCTCCG GTTCCCAACG ATCAAGGCGA
     1081 GTTACATGAT CCCCCATGTT GTGCAAAAAA GCGGTTAGCT CCTTCGGTCC TCCGATCGTT
     1141 GTCAGAAGTA AGTTGGCCGC AGTGTTATCA CTCATGGTTA TGGCAGCACT GCATAATTCT
     1201 CTTACTGTCA TGCCATCCGT AAGATGCTTT TCTGTGACTG GTGAGTACTC AACCAAGTCA
     1261 TTCTGAGAAT AGTGTATGCG GCGACCGAGT TGCTCTTGCC CGGCGTCAAT ACGGGATAAT
     1321 AGTGTATCAC ATAGCAGAAC TTTAAAAGTG CTCATCATTG GAAAACGTTC TTCGGGGCGA
     1381 AAACTCTCAA GGATCTTACC GCTGTTGAGA TCCAGTTCGA TGTAACCCAC TCGTGCACCC
     1441 AACTGATCTT CAGCATCTTT TACTTTCACC AGCGTTTCTG GGTGAGCAAA AACAGGAAGG
     1501 CAAAATGCCG CAAAAAAGGG AATAAGGGCG ACACGGAAAT GTTGAATACT CATACTCTTC
     1561 CTTTTTCAAT GGGTAATAAC TGATATAATT AAATTGAAGC TCTAATTTGT GAGTTTAGTA
     1621 TACATGCATT TACTTATAAT ACAGTTATCT TGACTGATTT TTCCATGGAG GGCACAGTTA
     1681 AGCCGCTAAA GGCATTATCC GCCAAGTACA ATTTTTTACT CTTCGAAGAC AGAAAATTTG
     1741 CTGACATTGG TAATACAGTC AAATTGCAGT ACTCTGCGGG TGTATACAGA ATAGCAGAAT
     1801 GGGCAGACAT TACGAATGCA CACGGTGTGG TGGGCCCAGG TATTGTTAGC GGTTTGAAGC
     1861 AGGCGGCAGA AGAAGTAACA AAGGAACCTA GAGGGTTTAA ACCCTTTTGA TGTTAGCAGA
     1921 ATTGTCATGC AAGGGCTCCC TATCTACTGG AGAATATACT AAGGGTACTG TTGACATTGC
     1981 GAAGAGCGAC AAAGATTTTG TTATCGGCTT TATTGCTCAA AGAGACATGG GTGGAAGAGA
     2041 TGAAGGTTAC GATTGGTTGA TTATGACACC CGGTGTGGGT TTAGATGACA AGGGAGACGC
     2101 ATTGGGTCAA CAGTATAGAA CCGTGGATGA TGTGGTCTCT ACAGGGGAAA GCCGGCGAAC
     2161 GTGGCGAGAA AGGAAGGGAA GAAAGCGAAA GGAGCGGGGG CTAGGGCGGT GGGAAGTGTA
     2221 GGGGTCACGC TGGGCGTAAC CACCACACCC GCCGCGCTTA ATGGGGCGCT ACAGGGCGCG
     2281 TGGGGATGAT CCACTAGTTA GGGATAACAG GGTAATTAAG GTTTCAGTCA CACTACGGAT
     2341 ACTTTTACAA CGGGAGCAGT TATTCAAGTT TATCATTATC AATACTGCCA TTTCAAAGAA
     2401 TACGTAAATA ATTAATAGTA GTGATTTTCC TAACTTTATT TAGTCAAAAA ATTAGCCTTT
     2461 TAATTCTGCT GTAACCCGTA CATGCCCAAA ATAGGGGGCG GGTTACACAG AATATATAAC
     2521 ATCGTAGGTG TCTGGGTGAA CAGTTTATTC CTGGCATCCA CTAAATATAA TGGAGCCCGC
     2581 TTTTTAAGCT GGCATCCAGA AAAAAAAAGA ATCCCAGCAC CAAAATATTG TTTTCTTCAC
     2641 CAACCATCAG TTCATAGGTC CATTCTCTTA GCGCAACTAC AGAGAACAGG GGCACAAACA
     2701 GGCAAAAAAC GGGCACAACC TCAATGGAGT GATGCAACCT GCCTGGAGTA AATGATGACA
     2761 CAAGGCAATT GACCCACGCA TGTATCTATC TCATTTTCTT ACACCTTCTA TTACCTTCTG
     2821 CTCTCTCTGA TTTGGAAAAA GCTGAAAAAA AAGGTTGAAA CCAGTTCCCT GAAATTATTC
     2881 CCCTACTTGA CTAATAAGTA TATAAAGACG GTAGGTATTG ATTGTAATTC TGTAAATCTA
     2941 TTTCTTAAAC TTCTTAAATT CTACTTTTAT AGTTAGTCTT TTTTTTAGTT TTAAAACACC
     3001 AAGAACTTAG TTTCGAATAA ACACACATAA ACAAACAAAA TGGTTTCCGG AGTCGGGGGT
     3061 AGTGGCGGTG GCCGTGGCGG TGGCCGTGGC GGAGAAGAAG AACCGTCGTC AAGTCACACT
     3121 CCTAATAACC GAAGAGGAGG AGAACAAGCT CAATCGTCGG GAACGAAATC TCTCAGACCA
     3181 AGAAGCAACA CTGAATCAAT GAGCAAAGCA ATTCAACAGT ACACCGTCGA CGCAAGACTC
     3241 CACGCCGTTT TCGAACAATC CGGCGAATCA GGGAAATCAT TCGACTACTC ACAATCACTC
     3301 AAAACGACGA CGTACGGTTC CTCTGTACCT GAGCAACAGA TCACAGCTTA TCTCTCTCGA
     3361 ATCCAGCGAG GTGGTTACAT TCAGCCTTTC GGATGTATGA TCGCCGTCGA TGAATCCAGT
     3421 TTCCGGATCA TCGGTTACAG TGAAAACGCC AGAGAAATGT TAGGGATTAT GCCTCAATCT
     3481 GTTCCTACTC TTGAGAAACC TGAGATTCTA GCTATGGGAA CTGATGTGAG ATCTTTGTTC
     3541 ACTTCTTCGA GCTCGATTCT ACTCGAGCGT GCTTTCGTTG CTCGAGAGAT TACCTTGTTA
     3601 AATCCGGTTT GGATACATTC CAAGAATACT GGTAAACCGT TTTACGCCAT TCTTCATAGG
     3661 ATTGATGTTG GTGTTGTTAT TGATTTAGAG CCAGCTAGAA CTGAAGATCC TGCGCTTTCT
     3721 ATTGCTGGTG CTGTTCAATC GCAGAAACTC GCGGTTCGTG CGATTTCTCA GTTACAGGCT
     3781 CTTCCTGGTG GAGATATTAA GCTTTTGTGT GACACTGTCG TGGAAAGTGT GAGGGACTTG
     3841 ACTGGTTATG ATCGTGTTAT GGTTTATAAG TTTCATGAAG ATGAGCATGG AGAAGTTGTA
     3901 GCTGAGAGTA AACGAGATGA TTTAGAGCCT TATATTGGAC TGCATTATCC TGCTACTGAT
     3961 ATTCCTCAAG CGTCAAGGTT CTTGTTTAAG CAGAACCGTG TCCGAATGAT AGTAGATTGC
     4021 AATGCCACAC CTGTTCTTGT GGTCCAGGAC GATAGGCTAA CTCAGTCTAT GTGCTTGGTT
     4081 GGTTCTACTC TTAGGGCTCC TCATGGTTGT CACTCTCAGT ATATGGCTAA CATGGGATCT
     4141 ATTGCGTCTT TAGCAATGGC GGTTATAATC AATGGAAATG AAGATGATGG GAGCAATGTA
     4201 GCTAGTGGAA GAAGCTCGAT GAGGCTTTGG GGTTTGGTTG TTTGCCATCA CACTTCTTCT
     4261 CGCTGCATAC CGTTTCCGCT AAGGTATGCT TGTGAGTTTT TGATGCAGGC TTTCGGTTTA
     4321 CAGTTAAACA TGGAATTGCA GTTAGCTTTG CAAATGTCAG AGAAACGCGT TTTGAGAACG
     4381 CAGACACTGT TATGTGATAT GCTTCTGCGT GACTCGCCTG CTGGAATTGT TACACAGAGT
     4441 CCCAGTATCA TGGACTTAGT GAAATGTGAC GGTGCAGCAT TTCTTTACCA CGGGAAGTAT
     4501 TACCCGTTGG GTGTTGCTCC TAGTGAAGTT CAGATAAAAG ATGTTGTGGA GTGGTTGCTT
     4561 GCGAATCATG CGGATTCAAC CGGATTAAGC ACTGATAGTT TAGGCGATGC GGGGTATCCC
     4621 GGTGCAGCTG CGTTAGGGGA TGCTGTGTGC GGTATGGCAG TTGCATATAT CACAAAAAGA
     4681 GACTTTCTTT TTTGGTTTCG ATCTCACACT GCGAAAGAAA TCAAATGGGG AGGCGCTAAG
     4741 CATCATCCGG AGGATAAAGA TGATGGGCAA CGAATGCATC CTCGTTCGTC CTTTCAGGCT
     4801 TTTCTTGAAG TTGTTAAGAG CCGGAGTCAG CCATGGGAAA CTGCGGAAAT GGATGCGATT
     4861 CACTCGCTCC AGCTTATTCT GAGAGACTCT TTTAAAGAAT CTAGGCCATT AAAGCGTAAG
     4921 AAAGGGCGCG CCGACGCGCT GGACGATTTC GATCTCGACA TGCTGGGTTC TGATGCCCTC
     4981 GATGACTTTG ACCTGGATAT GTTGGGAAGC GACGCATTGG ATGACTTTGA TCTGGACATG
     5041 CTCGGCTCCG ATGCTCTGGA CGATTTCGAT CTCGATATGT TATGAGTGAA TTTACTTTAA
     5101 ATCTTGCATT TAAATAAATT TTCTTTTTAT AGCTTTATGA CTTAGTTTCA ATTTATATAC
     5161 TATTTTAATG ACATTTTCGA TTCATTGATT GAAAGCTTTG TGTTTTTTCT TGATGCGCTA
     5221 TTGCATTGTT CTTGTCTTTT TCGCCACATG TAATATCTGT AGTAGATACC TGATACATTG
     5281 TGGATGCTGA GTGAAATTTT AGTTAATAAT GGAGGCGCTC TTAATAATTT TGGGGATATT
     5341 GGCTTTTTTT TTTAAAGTTT ACAAATGAAT TTTTTCCGCC AGGATAACGA TTCTGAAGTT
     5401 ACTCTTAGCG TTCCTATCGG TACAGCCATC AAATCATGCC TATAAATCAT GCCTATATTT
     5461 GCGTGCAGTC AGTATCATCT ACATGACAAT AAGTGCTATC CTGAATCTCT GGTTGTGAAA
     5521 CATCCAACTG GCACCGCTGG CTTGAACAAC AATACCAGCC TTCCAACTTC TGTAAATAAC
     5581 GGCGGTACGC CAGTGCCACC AGTACCGTTA CCTTTCGGTA TACCTCCTTT CCCCATGTTT
     5641 CCAATGCCCT TCATGCCTCC AACGGCTACT ATCACAAATC CTCATCAAGC TGACGCAAGC
     5701 CCTAAGAAAT GAATAACAAT ACTGACAGTA CTAAATAATT GCCTACTTGG CTTCACATAC
     5761 GTTGCATACG TCGATATAGA TAATAATGAT AATGACAGCA GGATTATCGT AATACGTAAT
     5821 AGTTGAAAAT CTCAAAAATG TGTGGGTCAT TACGTAAATA ATGATAGGAA TGGGATTCTT
     5881 CTATTTTTCC TTTTTCCATT CTAGCAGCCG TCGGGAAAAC GTGGCATCCT CTCTTTCGGG
     5941 CTCAATTGGA GTCACGCTGC CGTGAGCATC CTCTCTTTCC ATATCTAACA ACTGAGCACG
     6001 TAACCAATGG AAAAGCATGA GCTTAGCGTT GCTCCAAAAA AGTATTGGAT GGTTAATACC
     6061 ATTTGTCTGT TCTCTTCTGA CTTTGACTCC TCAAAAAAAA AAAATCTACA ATCAACAGAT
     6121 CGCTTCAATT ACGCCCTCAC AAAAACTTTT TTCCTTCTTC TTCGCCCACG TTAAATTTTA
     6181 TCCCTCATGT TGTCTAACGG ATTTCTGCAC TTGATTTATT ATAAAAAGAC AAAGACATAA
     6241 TACTTCTCTA TCAATTTCAG TTATTGTTCT TCCTTGCGTT ATTCTTCTGT TCTTCTTTTT
     6301 CTTTTGTCAT ATATAACCAT AACCAAGTAA TACATATTCA AAATGCCTCT GTTTGAGCTT
     6361 TTCAGGCTCA CCAAAGCTAA GCTTGAATCT GCTCAAGACA GGAACCCTTC TCCACCTGTA
     6421 GATGAAGTTG TGGAGCTGGT GTGGGAAAAT GGTCAGATAT CAACTCAAAG TCAGTCAAGT
     6481 AGATCGAGGA ACATTCCTCC ACCACAAGCA AACTCTTCTA GAGCTAGAGA GATTGGAAAT
     6541 GGCTCAAAGA CGACTATGGT GGACGAGATC CCTATGTCAG TGCCATCACT AATGACGGGT
     6601 TTGAGTCAAG ACGATGACTT TGTTCCATGG TTGAATCATC ATCCCTCCCT TGATGGATAT
     6661 TGCTCTGATT TCTTGCGTGA TGTGTCGTCT CCTGTTACTG TCAACGAGCA AGAGAGTGAT
     6721 ATGGCGGTAA ACCAAACTGC TTTCCCGTTG TTTCAGAGAA GAAAGGATGG CAATGAATCA
     6781 GCTCCTGCTG CTTCTTCGTC GCAGTATAAC GGTTTCCAAT CGCATTCTCT GTATGGAAGT
     6841 GATAGAGCTA GAGATCTTCC TAGCCAACAA ACCAATCCGG ATCGGTTTAC TCAGACGCAG
     6901 GAACCACTAA TTACTAGTAA CAAGCCTAGT TTGGTCAACT TTTCACATTT CTTACGCCCT
     6961 GCAACTTTTG CGAAGACTAC TAATAATAAC CTTCATGACA CTAAAGAAAA GAGTCCTCAA
     7021 AGCCCGCCAA ATGTGTTTCA GACCAGAGTT CTTGGAGCTA AAGACTCTGA AGATAAGGTT
     7081 CTTAACGAGT CTGTTGCTTC TGCTACGCCT AAAGATAACC AAAAGGCTTG CCTAATATCA
     7141 GAGGACTCAT GTAGAAAAGA CCAAGAGAGT GAAAAAGCAG TTGTATGTTC TTCTGTTGGC
     7201 TCGGGTAATA GTCTCGATGG CCCATCCGAA AGTCCTTCAC TTTCTTTAAA GAGAAAGCAT
     7261 TCGAATATTC AAGACATTGA CTGTCATAGT GAAGATGTGG AAGAAGAATC AGGAGATGGA
     7321 AGAAAGGAAG CAGGTCCATC TCGAACGGGT TTGGGTTCAA AGAGAAGCCG CTCTGCAGAA
     7381 GTGCATAATC TGTCTGAAAG GAGACGGCGT GATAGGATCA ACGAGAAGAT GCGTGCCCTG
     7441 CAAGAACTCA TTCCAAACTG TAACAAGGTG GACAAAGCTT CGATGCTAGA TGAAGCCATC
     7501 GAGTATCTCA AGTCACTCCA ACTTCAAGTG CAGATCATGT CAATGGCGTC TGGTTACTAT
     7561 CTGCCACCGG CGGTTATGTT CCCACCGGGT ATGGGGCATT ACCCGGCAGC AGCTGCTGCA
     7621 ATGGCAATGG GTATGGGAAT GCCTTATGCA ATGGGCTTGC CTGATTTGAG CCGTGGTGGT
     7681 TCATCGGTTA ACCACGGACC ACAGTTCCAA GTCTCGGGGA TGCAACAACA ACCAGTGGCG
     7741 ATGGGTATTC CACGTGTCTC TGGTGGTGGT ATCTTTGCCG GTTCTTCGAC GATTGGCAAT
     7801 GGCTCGACTA GAGATTTATC TGGTTCTAAA GATCAAACAA CGACGAATAA CAACAGTAAC
     7861 TTGAAACCAA TAAAGAGAAA ACAGGGGTCT TCTGATCAGT TTTGTGGATC GTCGCATCAC
     7921 GGCCGCGGAA TGGATAAGAA ATACTCAATA GGCTTAGCTA TCGGCACAAA TAGCGTCGGA
     7981 TGGGCGGTGA TCACTGATGA ATATAAGGTT CCGTCTAAAA AGTTCAAGGT TCTGGGAAAT
     8041 ACAGACCGCC ACAGTATCAA AAAAAATCTT ATAGGGGCTC TTTTATTTGA CAGTGGAGAG
     8101 ACAGCGGAAG CGACTCGTCT CAAACGGACA GCTCGTAGAA GGTATACACG TCGGAAGAAT
     8161 CGTATTTGTT ATCTACAGGA GATTTTTTCA AATGAGATGG CGAAAGTAGA TGATAGTTTC
     8221 TTTCATCGAC TTGAAGAGTC TTTTTTGGTG GAAGAAGACA AGAAGCATGA ACGTCATCCT
     8281 ATTTTTGGAA ATATAGTAGA TGAAGTTGCT TATCATGAGA AATATCCAAC TATCTATCAT
     8341 CTGCGAAAAA AATTGGTAGA TTCTACTGAT AAAGCGGATT TGCGCTTAAT CTATTTGGCC
     8401 TTAGCGCATA TGATTAAGTT TCGTGGTCAT TTTTTGATTG AGGGAGATTT AAATCCTGAT
     8461 AATAGTGATG TGGACAAACT ATTTATCCAG TTGGTACAAA CCTACAATCA ATTATTTGAA
     8521 GAAAACCCTA TTAACGCAAG TGGAGTAGAT GCTAAAGCGA TTCTTTCTGC ACGATTGAGT
     8581 AAATCAAGAC GATTAGAAAA TCTCATTGCT CAGCTCCCCG GTGAGAAGAA AAATGGCTTA
     8641 TTTGGGAATC TCATTGCTTT GTCATTGGGT TTGACCCCTA ATTTTAAATC AAATTTTGAT
     8701 TTGGCAGAAG ATGCTAAATT ACAGCTTTCA AAAGATACTT ACGATGATGA TTTAGATAAT
     8761 TTATTGGCGC AAATTGGAGA TCAATATGCT GATTTGTTTT TGGCAGCTAA GAATTTATCA
     8821 GATGCTATTT TACTTTCAGA TATCCTAAGA GTAAATACTG AAATAACTAA GGCTCCCCTA
     8881 TCAGCTTCAA TGATTAAACG CTACGATGAA CATCATCAAG ACTTGACTCT TTTAAAAGCT
     8941 TTAGTTCGAC AACAACTTCC AGAAAAGTAT AAAGAAATCT TTTTTGATCA ATCAAAAAAC
     9001 GGATATGCAG GTTATATTGA TGGGGGAGCT AGCCAAGAAG AATTTTATAA ATTTATCAAA
     9061 CCAATTTTAG AAAAAATGGA TGGTACTGAG GAATTATTGG TGAAACTAAA TCGTGAAGAT
     9121 TTGCTGCGCA AGCAACGGAC CTTTGACAAC GGCTCTATTC CCCATCAAAT TCACTTGGGT
     9181 GAGCTGCATG CTATTTTGAG AAGACAAGAA GACTTTTATC CATTTTTAAA AGACAATCGT
     9241 GAGAAGATTG AAAAAATCTT GACTTTTCGA ATTCCTTATT ATGTTGGTCC ATTGGCGCGT
     9301 GGCAATAGTC GTTTTGCATG GATGACTCGG AAGTCTGAAG AAACAATTAC CCCATGGAAT
     9361 TTTGAAGAAG TTGTCGATAA AGGTGCTTCA GCTCAATCAT TTATTGAACG CATGACAAAC
     9421 TTTGATAAAA ATCTTCCAAA TGAAAAAGTA CTACCAAAAC ATAGTTTGCT TTATGAGTAT
     9481 TTTACGGTTT ATAACGAATT GACAAAGGTC AAATATGTTA CTGAAGGAAT GCGAAAACCA
     9541 GCATTTCTTT CAGGTGAACA GAAGAAAGCC ATTGTTGATT TACTCTTCAA AACAAATCGA
     9601 AAAGTAACCG TTAAGCAATT AAAAGAAGAT TATTTCAAAA AAATAGAATG TTTTGATAGT
     9661 GTTGAAATTT CAGGAGTTGA AGATAGATTT AATGCTTCAT TAGGTACCTA CCATGATTTG
     9721 CTAAAAATTA TTAAAGATAA AGATTTTTTG GATAATGAAG AAAATGAAGA TATCTTAGAG
     9781 GATATTGTTT TAACATTGAC CTTATTTGAA GATAGGGAGA TGATTGAGGA AAGACTTAAA
     9841 ACATATGCTC ACCTCTTTGA TGATAAGGTG ATGAAACAGC TTAAACGTCG CCGTTATACT
     9901 GGTTGGGGAC GTTTGTCTCG AAAATTGATT AATGGTATTA GGGATAAGCA ATCTGGCAAA
     9961 ACAATATTAG ATTTTTTGAA ATCAGATGGT TTTGCCAATC GCAATTTTAT GCAGCTGATC
    10021 CATGATGATA GTTTGACATT TAAAGAAGAC ATTCAAAAAG CACAAGTGTC TGGACAAGGC
    10081 GATAGTTTAC ATGAACATAT TGCAAATTTA GCTGGTAGCC CTGCTATTAA AAAAGGTATT
    10141 TTACAGACTG TAAAAGTTGT TGATGAATTG GTCAAAGTAA TGGGGCGGCA TAAGCCAGAA
    10201 AATATCGTTA TTGAAATGGC ACGTGAAAAT CAGACAACTC AAAAGGGCCA GAAAAATTCG
    10261 CGAGAGCGTA TGAAACGAAT CGAAGAAGGT ATCAAAGAAT TAGGAAGTCA GATTCTTAAA
    10321 GAGCATCCTG TTGAAAATAC TCAATTGCAA AATGAAAAGC TCTATCTCTA TTATCTCCAA
    10381 AATGGAAGAG ACATGTATGT GGACCAAGAA TTAGATATTA ATCGTTTAAG TGATTATGAT
    10441 GTCGATGCCA TTGTTCCACA AAGTTTCCTT AAAGACGATT CAATAGACAA TAAGGTCTTA
    10501 ACGCGTTCTG ATAAAAATCG TGGTAAATCG GATAACGTTC CAAGTGAAGA AGTAGTCAAA
    10561 AAGATGAAAA ACTATTGGAG ACAACTTCTA AACGCCAAGT TAATCACTCA ACGTAAGTTT
    10621 GATAATTTAA CGAAAGCTGA ACGTGGAGGT TTGAGTGAAC TTGATAAAGC TGGTTTTATC
    10681 AAACGCCAAT TGGTTGAAAC TCGCCAAATC ACTAAGCATG TGGCACAAAT TTTGGATAGT
    10741 CGCATGAATA CTAAATACGA TGAAAATGAT AAACTTATTC GAGAGGTTAA AGTGATTACC
    10801 TTAAAATCTA AATTAGTTTC TGACTTCCGA AAAGATTTCC AATTCTATAA AGTACGTGAG
    10861 ATTAACAATT ACCATCATGC CCATGATGCG TATCTAAATG CCGTCGTTGG AACTGCTTTG
    10921 ATTAAGAAAT ATCCAAAACT TGAATCGGAG TTTGTCTATG GTGATTATAA AGTTTATGAT
    10981 GTTCGTAAAA TGATTGCTAA GTCTGAGCAA GAAATAGGCA AAGCAACCGC AAAATATTTC
    11041 TTTTACTCTA ATATCATGAA CTTCTTCAAA ACAGAAATTA CACTTGCAAA TGGAGAGATT
    11101 CGCAAACGCC CTCTAATCGA AACTAATGGG GAAACTGGAG AAATTGTCTG GGATAAAGGG
    11161 CGAGATTTTG CCACAGTGCG CAAAGTATTG TCCATGCCCC AAGTCAATAT TGTCAAGAAA
    11221 ACAGAAGTAC AGACAGGCGG ATTCTCCAAG GAGTCAATTT TACCAAAAAG AAATTCGGAC
    11281 AAGCTTATTG CTCGTAAAAA AGACTGGGAT CCAAAAAAAT ATGGTGGTTT TGATAGTCCA
    11341 ACGGTAGCTT ATTCAGTCCT AGTGGTTGCT AAGGTGGAAA AAGGGAAATC GAAGAAGTTA
    11401 AAATCCGTTA AAGAGTTACT AGGGATCACA ATTATGGAAA GAAGTTCCTT TGAAAAAAAT
    11461 CCGATTGACT TTTTAGAAGC TAAAGGATAT AAGGAAGTTA AAAAAGACTT AATCATTAAA
    11521 CTACCTAAAT ATAGTCTTTT TGAGTTAGAA AACGGTCGTA AACGGATGCT GGCTAGTGCC
    11581 GGAGAATTAC AAAAAGGAAA TGAGCTGGCT CTGCCAAGCA AATATGTGAA TTTTTTATAT
    11641 TTAGCTAGTC ATTATGAAAA GTTGAAGGGT AGTCCAGAAG ATAACGAACA AAAACAATTG
    11701 TTTGTGGAGC AGCATAAGCA TTATTTAGAT GAGATTATTG AGCAAATCAG TGAATTTTCT
    11761 AAGCGTGTTA TTTTAGCAGA TGCCAATTTA GATAAAGTTC TTAGTGCATA TAACAAACAT
    11821 AGAGACAAAC CAATACGTGA ACAAGCAGAA AATATTATTC ATTTATTTAC GTTGACGAAT
    11881 CTTGGAGCTC CCGCTGCTTT TAAATATTTT GATACAACAA TTGATCGTAA ACGATATACG
    11941 TCTACAAAAG AAGTTTTAGA TGCCACTCTT ATCCATCAAT CCATCACTGG TCTTTATGAA
    12001 ACACGCATTG ATTTGAGTCA GCTAGGAGGT GACTAGAGTT AATTCAAATT AATTGATATA
    12061 GTTTTTTAAT GAGTATTGAA TCTGTTTAGA AATAATGGAA TATTATTTTT ATTTATTTAT
    12121 TTATATTATT GGTCGGCTCT TTTCTTCTGA AGGTCAATGA CAAAATGATA TGAAGGAAAT
    12181 AATGATTTCT AAAATTTTAC AACGTAAGAT ATTTTTACAA AAGCCTAGCT CATCTTTTGT
    12241 CATGCACTAT TTTACTCACG CTTGAAATTA ACGGCCAGTC CACTGCGGAG TCATTTCAAA
    12301 GTCATCCTAA TCGATCTATC GTTTTTGATA GCTCATTTTG GAGTTCGCGA TTGTCTTCTG
    12361 TTATTCACAA CTGTTTTAAT TTTTATTTCA TTCTGGAACT CTTCGAGTTC TTTGTAAAGT
    12421 CTTTCATAGT AGCTTACTAA CTGTGGGAAT ACTCAGGTAT CGTAAGATGC AAGAGTTCGA
    12481 ATCTCTTAGC AACCATTATT TTTTTCCTCA ACATAACGAG AACACACAGG GGCGCTATCG
    12541 CACAGAATCA AATTCGATGA CTGGAAATTT TTTGTTAATT TCAGAGGTCG CCTGACGCAT
    12601 ATACCTTTTT CAACTGAAAA ATTGGGAGAA AAAGGAAAGG TGAGAGGCCG GAACCGGCTT
    12661 TTCATATAGA ATAGAGAAGC GTTCATGACT AAATGCTTGC ATCACAATAC TTGAAGTTGA
    12721 CAATATTATT TAAGGACCTA TTGTTTTTTC CAATAGGTGG TTAGCAATCG TCTTACTTTC
    12781 TAACTTTTCT TACCTTTTAC ATTTCAGCAA TATATATATA TATTTCAAGG ATATACCATT
    12841 CTAATGTCTG CCCCTAAGAA GATCGTCGTT TTGCCAGGTG ACCACGTTGG TCAAGAAATC
    12901 ACAGCCGAAG CCATTAAGGT TCTTAAAGCT ATTTCTGATG TTCGTTCCAA TGTCAAGTTC
    12961 GATTTCGAAA ATCATTTAAT TGGTGGTGCT GCTATCGATG CTACAGGTGT CCCACTTCCA
    13021 GATGAGGCGC TGGAAGCCTC CAAGAAGGTT GATGCCGTTT TGTTAGGTGC TGTGGGTGGT
    13081 CCTAAATGGG GTACAGGTAG TGTTAGACCT GAACAAGGTT TACTAAAAAT CCGTAAAGAA
    13141 CTTCAATTGT ACGCCAACTT AAGACCATGT AACTTTGCAT CCGACTCTCT TTTAGACTTA
    13201 TCTCCAATCA AGCCACAATT TGCTAAAGGT ACTGACTTCG TTGTTGTCAG AGAATTAGTG
    13261 GGAGGTATTT ACTTTGGTAA GAGAAAGGAA GACGATGGTG ATGGTGTCGC TTGGGATAGT
    13321 GAACAATACA CCGTTCCAGA AGTGCAAAGA ATCACAAGAA TGGCCGCTTT CATGGCCCTA
    13381 CAACATGAGC CACCATTGCC TATTTGGTCC TTGGATAAAG CTAATGTTTT GGCCTCTTCA
    13441 AGATTATGGA GAAAAACTGT GGAGGAAACC ATCAAGAACG AATTTCCTAC ATTGAAGGTT
    13501 CAACATCAAT TGATTGATTC TGCCGCCATG ATCCTAGTTA AGAACCCAAC CCACCTAAAT
    13561 GGTATTATAA TCACCAGCAA CATGTTTGGT GATATCATCT CCGATGAAGC CTCCGTTATC
    13621 CCAGGTTCCT TGGGTTTGTT GCCATCTGCG TCCTTGGCCT CTTTGCCAGA CAAGAACACC
    13681 GCATTTGGTT TGTACGAACC ATGCCACGGT TCTGCTCCAG ATTTGCCAAA GAATAAGGTT
    13741 GACCCTATCG CCACTATCTT GTCTGCTGCA ATGATGTTGA AATTGTCATT GAACTTGCCT
    13801 GAAGAAGGTA AGGCCATTGA AGATGCAGTT AAAAAGGTTT TGGATGCAGG TATCAGAACT
    13861 GGTGATTTAG GTGGTTCCAA CAGTACCACC GAAGTCGGTG ATGCTGTCGC CGAAGAAGTT
    13921 AAGAAAATCC TTGCTTAAAA AGATTCTCTT TTTTTATGAT ATTTGTACAT AAACTTTATA
    13981 AATGAAATTC ATAATAGAAA CGACACGAAA TTACAAAATG GAATATGTTC ATAGGGTAGT
    14041 ATTGCGTGTG ATACTTCAGG AGAACCGTTA TTCCGTAAAA CTACAGTCAA TTACCCTGTT
    14101 ATCCCTACGG CCCTGCATTA ATGAATCGGC CAACGCGCGG GGAGAGGCGG TTTGCGTATT
    14161 GGGCGCTCTT CCGCTTCCTC GCTCACTGAC TCGCTGCGCT CGGTCGTTCG GCTGCGGCGA
    14221 GCGGTATCAG CTCACTCAAA GGCGGTAATA CGGTTATCCA CAGAATCAGG GGATAACGCA
    14281 GGAAAGAACA TGTGAGCAAA AGGCCAGCAA AAGCCCAGGA ACCGTAAAAA GGCCGCGTTG
    14341 CTGGCGTTTT TCCATAGGCT CCGCCCCCCT GACGAGCATC ACAAAAATCG ACGCTCAAGT
    14401 CAGAGGTGGC GAAAC
//
