# Supplementary material for: PhiReX 2.0: A Programmable and Red Light-Regulated CRISPR-dCas9 System for the Activation of Endogenous Genes in Saccharomyces cerevisiae
Source: ACS Synth Biol. 2023 Apr 4;12(4):1046–57. doi: 10.1021/acssynbio.2c00517 (PMC10127447; doi:10.1021/acssynbio.2c00517)
Supplement: Supplementary file 2 — sb2c00517_si_002.zip [file sb2c00517_si_002.zip › pLH_113.gb]

LOCUS       Exported               11110 bp DNA     circular SYN 13-MAY-2022
DEFINITION  synthetic circular DNA
ACCESSION   pran00003
VERSION     .
KEYWORDS    .
SOURCE      synthetic DNA construct
  ORGANISM  synthetic DNA construct
REFERENCE   1  (bases 1 to 11110)
  AUTHORS   .
  TITLE     Direct Submission
  JOURNAL   Exported May 13, 2022 from SnapGene 6.0.2
            https://www.snapgene.com
FEATURES             Location/Qualifiers
     source          1..11110
                     /mol_type="other DNA"
                     /organism="synthetic DNA construct"
     promoter        1..405
                     /label=LEU2 promoter
     misc_feature    406..456
                     /label=BR*
                     /label=nonstandard type: Region
     rep_origin      509..1128
                     /label=pBR322_origin
     CDS             complement(1241..2041)
                     /codon_start=1
                     /label=URA3
                     /translation="MSKATYKERAATHPSPVAAKLFNIMHEKQTNLCASLDVRTTKELL
                     ELVEALGPKICLLKTHVDILTDFSMEGTVKPLKALSAKYNFLLFEDRKFADIGNTVKLQ
                     YSAGVYRIAEWADITNAHGVVGPGIVSGLKQAAEEVTKEPRGLLMLAELSCKGSLSTGE
                     YTKGTVDIAKSDKDFVIGFIAQRDMGGRDEGYDWLIMTPGVGLDDKGDALGQQYRTVDD
                     VVSTGSDIIIVGRGLFAKGRDAKVEGERYRKAGWEAYLRRCGQQN"
     rep_origin      2271..3742
                     /label=2micron_origin
                     /note="/translation=MSTVPLVYSPVDREPLHDNSANIKRPLGSFVTSSAACFK
                     PLTIP 
                     GPTTPCAFVMSAHSAILYTPAEYCNLTVLPMSANFLSSKSKKLYLADNAFSGLTVPSM 
                     EKSVKISTCVFSKQILGPNASTNSSNSLVVRTSNEAHKFVCFSCMILNSLAATGLG*"
     CDS             complement(4087..4881)
                     /codon_start=1
                     /label=Kana
                     /translation="MIEQDGLHAGSPAAWVERLFGYDWAQQTIGCSDAAVFRLSAQGRP
                     VLFVKTDLSGALNELQDEAARLSWLATTGVPCAAVLDVVTEAGRDWLLLGEVPGQDLLS
                     SHLAPAEKVSIMADAMRRLHTLDPATCPFDHQAKHRIERARTRMEAGLVDQDDLDEEHQ
                     GLAPAELFARLKASMPDGEDLVVTHDDACLPNIMVENGRFSGFIDCGRLGVADRYQDIA
                     LATRDIAEELGGEWADRFLVLYGIAAPDSQRIAFYRLLDEFF"
     misc_feature    5095..5130
                     /label=B1*
                     /label=nonstandard type: Region
     misc_feature    5131..6250
                     /label=FBA1Pro-PIF3(APB)
                     /label=nonstandard type: user_defined
     promoter        5131..5950
                     /label=FBA1-Pro
     CDS             5951..6250
                     /codon_start=1
                     /label=PIF3(APB)
                     /translation="MPLFELFRLTKAKLESAQDRNPSPPVDEVVELVWENGQISTQSQS
                     SRSRNIPPPQANSSRAREIGNGSKTTMVDEIPMSVPSLMTGLSQDDDFVPWLNHH"
     CDS             6251..6256
                     /codon_start=1
                     /label=2aa-SV40NLSa
                     /label=Linker
                     /translation="HH"
     CDS             6257..6265
                     /codon_start=1
                     /label=Linker
                     /translation="GRG"
     CDS             6266..10369
                     /codon_start=1
                     /label=dCas9
                     /translation="MDKKYSIGLAIGTNSVGWAVITDEYKVPSKKFKVLGNTDRHSIKK
                     NLIGALLFDSGETAEATRLKRTARRRYTRRKNRICYLQEIFSNEMAKVDDSFFHRLEES
                     FLVEEDKKHERHPIFGNIVDEVAYHEKYPTIYHLRKKLVDSTDKADLRLIYLALAHMIK
                     FRGHFLIEGDLNPDNSDVDKLFIQLVQTYNQLFEENPINASGVDAKAILSARLSKSRRL
                     ENLIAQLPGEKKNGLFGNLIALSLGLTPNFKSNFDLAEDAKLQLSKDTYDDDLDNLLAQ
                     IGDQYADLFLAAKNLSDAILLSDILRVNTEITKAPLSASMIKRYDEHHQDLTLLKALVR
                     QQLPEKYKEIFFDQSKNGYAGYIDGGASQEEFYKFIKPILEKMDGTEELLVKLNREDLL
                     RKQRTFDNGSIPHQIHLGELHAILRRQEDFYPFLKDNREKIEKILTFRIPYYVGPLARG
                     NSRFAWMTRKSEETITPWNFEEVVDKGASAQSFIERMTNFDKNLPNEKVLPKHSLLYEY
                     FTVYNELTKVKYVTEGMRKPAFLSGEQKKAIVDLLFKTNRKVTVKQLKEDYFKKIECFD
                     SVEISGVEDRFNASLGTYHDLLKIIKDKDFLDNEENEDILEDIVLTLTLFEDREMIEER
                     LKTYAHLFDDKVMKQLKRRRYTGWGRLSRKLINGIRDKQSGKTILDFLKSDGFANRNFM
                     QLIHDDSLTFKEDIQKAQVSGQGDSLHEHIANLAGSPAIKKGILQTVKVVDELVKVMGR
                     HKPENIVIEMARENQTTQKGQKNSRERMKRIEEGIKELGSQILKEHPVENTQLQNEKLY
                     LYYLQNGRDMYVDQELDINRLSDYDVDAIVPQSFLKDDSIDNKVLTRSDKNRGKSDNVP
                     SEEVVKKMKNYWRQLLNAKLITQRKFDNLTKAERGGLSELDKAGFIKRQLVETRQITKH
                     VAQILDSRMNTKYDENDKLIREVKVITLKSKLVSDFRKDFQFYKVREINNYHHAHDAYL
                     NAVVGTALIKKYPKLESEFVYGDYKVYDVRKMIAKSEQEIGKATAKYFFYSNIMNFFKT
                     EITLANGEIRKRPLIETNGETGEIVWDKGRDFATVRKVLSMPQVNIVKKTEVQTGGFSK
                     ESILPKRNSDKLIARKKDWDPKKYGGFDSPTVAYSVLVVAKVEKGKSKKLKSVKELLGI
                     TIMERSSFEKNPIDFLEAKGYKEVKKDLIIKLPKYSLFELENGRKRMLASAGELQKGNE
                     LALPSKYVNFLYLASHYEKLKGSPEDNEQKQLFVEQHKHYLDEIIEQISEFSKRVILAD
                     ANLDKVLSAYNKHRDKPIREQAENIIHLFTLTNLGAPAAFKYFDTTIDRKRYTSTKEVL
                     DATLIHQSITGLYETRIDLSQLGGD"
     CDS             10370..10393
                     /codon_start=1
                     /label=Linker
                     /translation="PIAGSKAS"
     CDS             10394..10405
                     /codon_start=1
                     /label=Linker
                     /translation="GRAT"
     CDS             10406..10708
                     /codon_start=1
                     /label=PIF3(APB)
                     /translation="MPLFELFRLTKAKLESAQDRNPSPPVDEVVELVWENGQISTQSQS
                     SRSRNIPPPQANSSRAREIGNGSKTTMVDEIPMSVPSLMTGLSQDDDFVPWLNHH"
     terminator      10709..11110
                     /label=FBA1-Ter
ORIGIN
        1 aactgtggga atactcaggt atcgtaagat gcaagagttc gaatctctta gcaaccatta
       61 tttttttcct caacataacg agaacacaca ggggcgctat cgcacagaat caaattcgat
      121 gactggaaat tttttgttaa tttcagaggt cgcctgacgc atataccttt ttcaactgaa
      181 aaattgggag aaaaaggaaa ggtgagaggc cggaaccggc ttttcatata gaatagagaa
      241 gcgttcatga ctaaatgctt gcatcacaat acttgaagtt gacaatatta tttaaggacc
      301 tattgttttt tccaataggt ggttagcaat cgtcttactt tctaactttt cttacctttt
      361 acatttcagc aatatatata tatatttcaa ggatatacca ttctaatgtc tgcccctaag
      421 aagatcgtcg ttttgccagg tgaccacgtt ggtcaatgaa tttaaatggc gcgccgttta
      481 aaccctgcag gggccggccc cgtagaaaag atcaaaggat cttcttgaga tccttttttt
      541 ctgcgcgtaa tctgctgctt gcaaacaaaa aaaccaccgc taccagcggt ggtttgtttg
      601 ccggatcaag agctaccaac tctttttccg aaggtaactg gcttcagcag agcgcagata
      661 ccaaatactg ttcttctagt gtagccgtag ttaggccacc acttcaagaa ctctgtagca
      721 ccgcctacat acctcgctct gctaatcctg ttaccagtgg ctgctgccag tggcgataag
      781 tcgtgtctta ccgggttgga ctcaagacga tagttaccgg ataaggcgca gcggtcgggc
      841 tgaacggggg gttcgtgcac acagcccagc ttggagcgaa cgacctacac cgaactgaga
      901 tacctacagc gtgagctatg agaaagcgcc acgcttcccg aagggagaaa ggcggacagg
      961 tatccggtaa gcggcagggt cggaacagga gagcgcacga gggagcttcc agggggaaac
     1021 gcctggtatc tttatagtcc tgtcgggttt cgccacctct gacttgagcg tcgatttttg
     1081 tgatgctcgt caggggggcg gagcctatgg aaaaacgcca gcaacgcggc ctttttacgg
     1141 ttcctggcct tttgctggcc ttttgctcat gatataatta aattgaagct ctaatttgtg
     1201 agtttagtat acatgcattt acttataata cagtttttta gttttgctgg ccgcatcttc
     1261 tcaaatatgc ttcccagcct gcttttctgt aacgttcacc ctctacctta gcatcccttc
     1321 cctttgcaaa tagtcctctt ccaacaataa taatgtcaga tcctgtagag accacatcat
     1381 ccacggttct atactgttga cccaatgcgt ctcccttgtc atctaaaccc acaccgggtg
     1441 tcataatcaa ccaatcgtaa ccttcatctc ttccacccat gtctctttga gcaataaagc
     1501 cgataacaaa atctttgtcg ctcttcgcaa tgtcaacagt acccttagta tattctccag
     1561 tagataggga gcccttgcat gacaattctg ctaacatcaa aaggcctcta ggttcctttg
     1621 ttacttcttc tgccgcctgc ttcaaaccgc taacaatacc tgggcccacc acaccgtgtg
     1681 cattcgtaat gtctgcccat tctgctattc tgtatacacc cgcagagtac tgcaatttga
     1741 ctgtattacc aatgtcagca aattttctgt cttcgaagag taaaaaattg tacttggcgg
     1801 ataatgcctt tagcggctta actgtgccct ccatggaaaa atcagtcaag atatccacat
     1861 gtgtttttag taaacaaatt ttgggaccta atgcttcaac taactccagt aattccttgg
     1921 tggtacgaac atccaatgaa gcacacaagt ttgtttgctt ttcgtgcatg atattaaata
     1981 gcttggcagc aacaggacta ggatgagtag cagcacgttc cttatatgta gctttcgaca
     2041 tgatttatct tcgtttcctg caggtttttg ttctgtgcag ttgggttaag aatactgggc
     2101 aatttcatgt ttcttcaaca ctacatatgc gtatatatac caatctaagt ctgtgctcct
     2161 tccttcgttc ttccttctgt tcggagatta ccgaatcaaa aaaatttcaa agaaaccgaa
     2221 atcaaaaaaa agaataaaaa aaaaatgatg aattgaattg aaaagctagc ttatcgatga
     2281 taagctgtca aagatgagaa ttaattccac ggactataga ctatactaga tactccgtct
     2341 actgtacgat acacttccgc tcaggtcctt gtcctttaac gaggccttac cactcttttg
     2401 ttactctatt gatccagctc agcaaaggca gtgtgatcta agattctatc ttcgcgatgt
     2461 agtaaaacta gctagaccga gaaagagact agaaatgcaa aaggcacttc tacaatggct
     2521 gccatcatta ttatccgatg tgacgctgca gcttctcaat gatattcgaa tacgctttga
     2581 ggagatacag cctaatatcc gacaaactgt tttacagatt tacgatcgta cttgttaccc
     2641 atcattgaat tttgaacatc cgaacctggg agttttccct gaaacagata gtatatttga
     2701 acctgtataa taatatatag tctagcgctt tacggaagac aatgtatgta tttcggttcc
     2761 tggagaaact attgcatcta ttgcataggt aatcttgcac gtcgcatccc cggttcattt
     2821 tctgcgtttc catcttgcac ttcaatagca tatctttgtt aacgaagcat ctgtgcttca
     2881 ttttgtagaa caaaaatgca acgcgagagc gctaattttt caaacaaaga atctgagctg
     2941 catttttaca gaacagaaat gcaacgcgaa agcgctattt taccaacgaa gaatctgtgc
     3001 ttcatttttg taaaacaaaa atgcaacgcg acgagagcgc taatttttca aacaaagaat
     3061 ctgagctgca tttttacaga acagaaatgc aacgcgagag cgctatttta ccaacaaaga
     3121 atctatactt cttttttgtt ctacaaaaat gcatcccgag agcgctattt ttctaacaaa
     3181 gcatcttaga ttactttttt tctcctttgt gcgctctata atgcagtctc ttgataactt
     3241 tttgcactgt aggtccgtta aggttagaag aaggctactt tggtgtctat tttctcttcc
     3301 ataaaaaaag cctgactcca cttcccgcgt ttactgatta ctagcgaagc tgcgggtgca
     3361 ttttttcaag ataaaggcat ccccgattat attctatacc gatgtggatt gcgcatactt
     3421 tgtgaacaga aagtgatagc gttgatgatt cttcattggt cagaaaatta tgaacggttt
     3481 cttctatttt gtctctatat actacgtata ggaaatgttt acattttcgt attgttttcg
     3541 attcactcta tgaatagttc ttactacaat ttttttgtct aaagagtaat actagagata
     3601 aacataaaaa atgtagaggt cgagtttaga tgcaagttca aggagcgaaa ggtggatggg
     3661 taggttatat agggatatag cacagagata tatagcaaag agatactttt gagcaatgtt
     3721 tgtggaagcg gtattcgcaa tgggaagctc caccccggtt gataatcaga aaagccccaa
     3781 aaacaggaag attgtataag caaatattta aattgtaatt ctttcctgcg ttatcccctg
     3841 attctgtgga taaccgtatt accgcctttg agtgagctga taccgctcgc cgcagccgaa
     3901 cgaccgagcg cagcgagtca gtgagcgagg aagcggaaga gggtctgacg ctcagtggaa
     3961 cgaaaactca cgttaaggga ttttggtcat gagattatca aaaaggatct tcacctagat
     4021 ccttttaaat taaaaatgaa gttttaaatc aatctaaagt atatatgagt aaacttggtc
     4081 tgacagtcag aagaactcgt caagaaggcg atagaaggcg atgcgctgcg aatcgggagc
     4141 ggcgataccg taaagcacga ggaagcggtc agcccattcg ccgccaagct cttcagcaat
     4201 atcacgggta gccaacgcta tgtcctgata gcggtccgcc acacccagcc ggccacagtc
     4261 gatgaatcca gaaaagcggc cattttccac catgatattc ggcaagcagg catcgtcatg
     4321 ggtcacgacg agatcctcgc cgtcgggcat gctcgccttg agcctggcga acagttcggc
     4381 tggcgcgagc ccctgatgct cttcgtccag atcatcctga tcgacaagac cggcttccat
     4441 ccgagtacgt gctcgctcga tgcgatgttt cgcttggtgg tcgaatgggc aggtagccgg
     4501 atcaagcgta tgcagccgcc gcattgcatc agccatgatg gatactttct cggcaggagc
     4561 aaggtgagat gacaggagat cctgccccgg cacttcgccc aatagcagcc agtcccttcc
     4621 cgcttcagtg acaacgtcga gcacagctgc gcaaggaacg cccgtcgtgg ccagccacga
     4681 tagccgcgct gcctcgtctt gcagttcatt cagggcaccg gacaggtcgg tcttgacaaa
     4741 aagaaccggg cgcccctgcg ctgacagccg gaacacggcg gcatcagagc agccgattgt
     4801 ctgttgtgcc cagtcatagc cgaatagcct ctccacccaa gcggccggag aacctgcgtg
     4861 caatccatct tgttcaatca tactcttcct ttttcaatat tattgaagca tttatcaggg
     4921 ttattgtctc atgagcggat acatatttga atgtatttag aaaaataaac aaataggggt
     4981 tccgcgcaca tttccccgaa aagtgccacc tgacgtcgga cggatcgctt gcctgtaact
     5041 tacacgcgcc tcgtggcgcg cccctgcagg atttaaatgg ccggccgttt aaaccaataa
     5101 gtgctatcct gaatctctgg ttgtgaaaca tccaactggc accgctggct tgaacaacaa
     5161 taccagcctt ccaacttctg taaataacgg cggtacgcca gtgccaccag taccgttacc
     5221 tttcggtata cctcctttcc ccatgtttcc aatgcccttc atgcctccaa cggctactat
     5281 cacaaatcct catcaagctg acgcaagccc taagaaatga ataacaatac tgacagtact
     5341 aaataattgc ctacttggct tcacatacgt tgcatacgtc gatatagata ataatgataa
     5401 tgacagcagg attatcgtaa tacgtaatag ttgaaaatct caaaaatgtg tgggtcatta
     5461 cgtaaataat gataggaatg ggattcttct atttttcctt tttccattct agcagccgtc
     5521 gggaaaacgt ggcatcctct ctttcgggct caattggagt cacgctgccg tgagcatcct
     5581 ctctttccat atctaacaac tgagcacgta accaatggaa aagcatgagc ttagcgttgc
     5641 tccaaaaaag tattggatgg ttaataccat ttgtctgttc tcttctgact ttgactcctc
     5701 aaaaaaaaaa aatctacaat caacagatcg cttcaattac gccctcacaa aaactttttt
     5761 ccttcttctt cgcccacgtt aaattttatc cctcatgttg tctaacggat ttctgcactt
     5821 gatttattat aaaaagacaa agacataata cttctctatc aatttcagtt attgttcttc
     5881 cttgcgttat tcttctgttc ttctttttct tttgtcatat ataaccataa ccaagtaata
     5941 catattcaaa atgcctctgt ttgagctttt caggctcacc aaagctaagc ttgaatctgc
     6001 tcaagacagg aacccttctc cacctgtaga tgaagttgtg gagctggtgt gggaaaatgg
     6061 tcagatatca actcaaagtc agtcaagtag atcgaggaac attcctccac cacaagcaaa
     6121 ctcttctaga gctagagaga ttggaaatgg ctcaaagacg actatggtgg acgagatccc
     6181 tatgtcagtg ccatcactaa tgacgggttt gagtcaagac gatgactttg ttccatggtt
     6241 gaatcatcat catcacggcc gcggaatgga taagaaatac tcaataggct tagctatcgg
     6301 cacaaatagc gtcggatggg cggtgatcac tgatgaatat aaggttccgt ctaaaaagtt
     6361 caaggttctg ggaaatacag accgccacag tatcaaaaaa aatcttatag gggctctttt
     6421 atttgacagt ggagagacag cggaagcgac tcgtctcaaa cggacagctc gtagaaggta
     6481 tacacgtcgg aagaatcgta tttgttatct acaggagatt ttttcaaatg agatggcgaa
     6541 agtagatgat agtttctttc atcgacttga agagtctttt ttggtggaag aagacaagaa
     6601 gcatgaacgt catcctattt ttggaaatat agtagatgaa gttgcttatc atgagaaata
     6661 tccaactatc tatcatctgc gaaaaaaatt ggtagattct actgataaag cggatttgcg
     6721 cttaatctat ttggccttag cgcatatgat taagtttcgt ggtcattttt tgattgaggg
     6781 agatttaaat cctgataata gtgatgtgga caaactattt atccagttgg tacaaaccta
     6841 caatcaatta tttgaagaaa accctattaa cgcaagtgga gtagatgcta aagcgattct
     6901 ttctgcacga ttgagtaaat caagacgatt agaaaatctc attgctcagc tccccggtga
     6961 gaagaaaaat ggcttatttg ggaatctcat tgctttgtca ttgggtttga cccctaattt
     7021 taaatcaaat tttgatttgg cagaagatgc taaattacag ctttcaaaag atacttacga
     7081 tgatgattta gataatttat tggcgcaaat tggagatcaa tatgctgatt tgtttttggc
     7141 agctaagaat ttatcagatg ctattttact ttcagatatc ctaagagtaa atactgaaat
     7201 aactaaggct cccctatcag cttcaatgat taaacgctac gatgaacatc atcaagactt
     7261 gactctttta aaagctttag ttcgacaaca acttccagaa aagtataaag aaatcttttt
     7321 tgatcaatca aaaaacggat atgcaggtta tattgatggg ggagctagcc aagaagaatt
     7381 ttataaattt atcaaaccaa ttttagaaaa aatggatggt actgaggaat tattggtgaa
     7441 actaaatcgt gaagatttgc tgcgcaagca acggaccttt gacaacggct ctattcccca
     7501 tcaaattcac ttgggtgagc tgcatgctat tttgagaaga caagaagact tttatccatt
     7561 tttaaaagac aatcgtgaga agattgaaaa aatcttgact tttcgaattc cttattatgt
     7621 tggtccattg gcgcgtggca atagtcgttt tgcatggatg actcggaagt ctgaagaaac
     7681 aattacccca tggaattttg aagaagttgt cgataaaggt gcttcagctc aatcatttat
     7741 tgaacgcatg acaaactttg ataaaaatct tccaaatgaa aaagtactac caaaacatag
     7801 tttgctttat gagtatttta cggtttataa cgaattgaca aaggtcaaat atgttactga
     7861 aggaatgcga aaaccagcat ttctttcagg tgaacagaag aaagccattg ttgatttact
     7921 cttcaaaaca aatcgaaaag taaccgttaa gcaattaaaa gaagattatt tcaaaaaaat
     7981 agaatgtttt gatagtgttg aaatttcagg agttgaagat agatttaatg cttcattagg
     8041 tacctaccat gatttgctaa aaattattaa agataaagat tttttggata atgaagaaaa
     8101 tgaagatatc ttagaggata ttgttttaac attgacctta tttgaagata gggagatgat
     8161 tgaggaaaga cttaaaacat atgctcacct ctttgatgat aaggtgatga aacagcttaa
     8221 acgtcgccgt tatactggtt ggggacgttt gtctcgaaaa ttgattaatg gtattaggga
     8281 taagcaatct ggcaaaacaa tattagattt tttgaaatca gatggttttg ccaatcgcaa
     8341 ttttatgcag ctgatccatg atgatagttt gacatttaaa gaagacattc aaaaagcaca
     8401 agtgtctgga caaggcgata gtttacatga acatattgca aatttagctg gtagccctgc
     8461 tattaaaaaa ggtattttac agactgtaaa agttgttgat gaattggtca aagtaatggg
     8521 gcggcataag ccagaaaata tcgttattga aatggcacgt gaaaatcaga caactcaaaa
     8581 gggccagaaa aattcgcgag agcgtatgaa acgaatcgaa gaaggtatca aagaattagg
     8641 aagtcagatt cttaaagagc atcctgttga aaatactcaa ttgcaaaatg aaaagctcta
     8701 tctctattat ctccaaaatg gaagagacat gtatgtggac caagaattag atattaatcg
     8761 tttaagtgat tatgatgtcg atgccattgt tccacaaagt ttccttaaag acgattcaat
     8821 agacaataag gtcttaacgc gttctgataa aaatcgtggt aaatcggata acgttccaag
     8881 tgaagaagta gtcaaaaaga tgaaaaacta ttggagacaa cttctaaacg ccaagttaat
     8941 cactcaacgt aagtttgata atttaacgaa agctgaacgt ggaggtttga gtgaacttga
     9001 taaagctggt tttatcaaac gccaattggt tgaaactcgc caaatcacta agcatgtggc
     9061 acaaattttg gatagtcgca tgaatactaa atacgatgaa aatgataaac ttattcgaga
     9121 ggttaaagtg attaccttaa aatctaaatt agtttctgac ttccgaaaag atttccaatt
     9181 ctataaagta cgtgagatta acaattacca tcatgcccat gatgcgtatc taaatgccgt
     9241 cgttggaact gctttgatta agaaatatcc aaaacttgaa tcggagtttg tctatggtga
     9301 ttataaagtt tatgatgttc gtaaaatgat tgctaagtct gagcaagaaa taggcaaagc
     9361 aaccgcaaaa tatttctttt actctaatat catgaacttc ttcaaaacag aaattacact
     9421 tgcaaatgga gagattcgca aacgccctct aatcgaaact aatggggaaa ctggagaaat
     9481 tgtctgggat aaagggcgag attttgccac agtgcgcaaa gtattgtcca tgccccaagt
     9541 caatattgtc aagaaaacag aagtacagac aggcggattc tccaaggagt caattttacc
     9601 aaaaagaaat tcggacaagc ttattgctcg taaaaaagac tgggatccaa aaaaatatgg
     9661 tggttttgat agtccaacgg tagcttattc agtcctagtg gttgctaagg tggaaaaagg
     9721 gaaatcgaag aagttaaaat ccgttaaaga gttactaggg atcacaatta tggaaagaag
     9781 ttcctttgaa aaaaatccga ttgacttttt agaagctaaa ggatataagg aagttaaaaa
     9841 agacttaatc attaaactac ctaaatatag tctttttgag ttagaaaacg gtcgtaaacg
     9901 gatgctggct agtgccggag aattacaaaa aggaaatgag ctggctctgc caagcaaata
     9961 tgtgaatttt ttatatttag ctagtcatta tgaaaagttg aagggtagtc cagaagataa
    10021 cgaacaaaaa caattgtttg tggagcagca taagcattat ttagatgaga ttattgagca
    10081 aatcagtgaa ttttctaagc gtgttatttt agcagatgcc aatttagata aagttcttag
    10141 tgcatataac aaacatagag acaaaccaat acgtgaacaa gcagaaaata ttattcattt
    10201 atttacgttg acgaatcttg gagctcccgc tgcttttaaa tattttgata caacaattga
    10261 tcgtaaacga tatacgtcta caaaagaagt tttagatgcc actcttatcc atcaatccat
    10321 cactggtctt tatgaaacac gcattgattt gagtcagcta ggaggtgacc caattgccgg
    10381 atccaaggct agcgggcgcg ccaccatgcc tctgtttgag cttttcaggc tcaccaaagc
    10441 taagcttgaa tctgctcaag acaggaaccc ttctccacct gtagatgaag ttgtggagct
    10501 ggtgtgggaa aatggtcaga tatcaactca aagtcagtca agtagatcga ggaacattcc
    10561 tccaccacaa gcaaactctt ctagagctag agagattgga aatggctcaa agacgactat
    10621 ggtggacgag atccctatgt cagtgccatc actaatgacg ggtttgagtc aagacgatga
    10681 ctttgttcca tggttgaatc atcattagag ttaattcaaa ttaattgata tagtttttta
    10741 atgagtattg aatctgttta gaaataatgg aatattattt ttatttattt atttatatta
    10801 ttggtcggct cttttcttct gaaggtcaat gacaaaatga tatgaaggaa ataatgattt
    10861 ctaaaatttt acaacgtaag atatttttac aaaagcctag ctcatctttt gtcatgcact
    10921 attttactca cgcttgaaat taacggccag tccactgcgg agtcatttca aagtcatcct
    10981 aatcgatcta tcgtttttga tagctcattt tggagttcgc gattgtcttc tgttattcac
    11041 aactgtttta atttttattt cattctggaa ctcttcgagt tctttgtaaa gtctttcata
    11101 gtagcttact
//
