# Supplementary material for: PhiReX 2.0: A Programmable and Red Light-Regulated CRISPR-dCas9 System for the Activation of Endogenous Genes in Saccharomyces cerevisiae
Source: ACS Synth Biol. 2023 Apr 4;12(4):1046–57. doi: 10.1021/acssynbio.2c00517 (PMC10127447; doi:10.1021/acssynbio.2c00517)
Supplement: Supplementary file 2 — sb2c00517_si_002.zip [file sb2c00517_si_002.zip › pLH_114.gb]

LOCUS       Exported               13565 bp DNA     circular SYN 13-MAY-2022
DEFINITION  synthetic circular DNA
ACCESSION   pj5_00001
VERSION     .
KEYWORDS    pLH_114
SOURCE      synthetic DNA construct
  ORGANISM  synthetic DNA construct
REFERENCE   1  (bases 1 to 13565)
  AUTHORS   Hochrein L, Machens F, Gremmels J, Schulz K, Messerschmidt K, 
            Mueller-Roeber B.
  TITLE     AssemblX: A user-friendly toolkit for rapid and reliable multi-gene 
            assemblies
  JOURNAL   Nucleic Acids Research
REFERENCE   2  (bases 1 to 13565)
  AUTHORS   Hochrein L, Machens F, Gremmels J, Schulz K, Messerschmidt K, 
            Mueller-Roeber B.
  TITLE     Direct Submission
  JOURNAL   Submitted (06-OCT-2016) Department of Molecular Biology - Cell2Fab 
            research unit, University of Potsdam, Karl-Liebknecht-Str. 24-25 
            Potsdam, Brandenburg 14476, Germany
REFERENCE   3  (bases 1 to 13565)
  AUTHORS   .
  TITLE     Direct Submission
  JOURNAL   Exported May 13, 2022 from SnapGene 6.0.2
            https://www.snapgene.com
COMMENT     SGRef: number: 1; type: "Journal Article"; journalName: "Nucleic 
            Acids Research"
COMMENT     SGRef: number: 2; type: "Journal Article"; journalName: "Submitted 
            (06-OCT-2016) Department of Molecular Biology - Cell2Fab research 
            unit, University of Potsdam, Karl-Liebknecht-Str. 24-25 Potsdam, 
            Brandenburg 14476, Germany"
FEATURES             Location/Qualifiers
     source          1..13565
                     /mol_type="other DNA"
                     /organism="synthetic DNA construct"
     source          11994..13189
                     /mol_type="other DNA"
                     /organism="vectors"
     CDS             complement(693..1553)
                     /codon_start=1
                     /label=ORF frame 3
                     /label=Carb
                     /translation="MSIQHFRVALIPFFAAFCLPVFAHPETLVKVKDAEDQLGARVGYI
                     ELDLNSGKILESFRPEERFPMMSTFKVLLCDTLLSRIDAGQEQLGRRIHYSQNDLVEYS
                     PVTEKHLTDGMTVRELCSAAITMSDNTAANLLLTTIGGPKELTAFLHNMGDHVTRLDRW
                     EPELNEAIPNDESDTTMPVAMPTTLRKLLTGELLTLASRQQLIDWMEADKVAGPLLRSA
                     LPAGWFIADKSGAGERGSRGIIAALGPDGKRSRIVVIYTTGSQATMDERNRQIAEIGAS
                     LIKHW"
     misc_signal     1647..2144
                     /label=ura3 buffer
                     /note="/SECDrawAs=Label"
     misc_feature    1895..1902
                     /label=PmeI
                     /label=nonstandard type: Site
                     /note="restriction site"
                     /note="/site_type=restriction site"
     misc_feature    2299..2316
                     /label=I-SceI
                     /label=nonstandard type: Site
                     /note="restriction site"
                     /note="/site_type=restriction site"
     misc_feature    2317..2366
                     /label=B0*
                     /label=nonstandard type: Region
     promoter        2367..3126
                     /label=GMP1-Pro
                     /label=GPM1-Pro
     CDS             3127..4989
                     /label=PhyBNT
     CDS             4990..5010
                     /label=Cdc1-NLS
     CDS             5020..5169
                     /label=VP64-AD
     terminator      5173..5572
                     /label=GMP1-Ter
                     /label=GPM1-Ter
     misc_feature    5573..5608
                     /label=B1*
                     /label=nonstandard type: Region
     promoter        5609..6428
                     /label=FBA1-Pro
     CDS             6429..6728
                     /label=PIF3(APB)
     CDS             6744..10847
                     /label=dCas9
     CDS             10884..11186
                     /label=PIF3(APB)
     terminator      11187..11588
                     /label=FBA1-Ter
     promoter        11589..11993
                     /label=LEU2 promoter
     CDS             11994..13088
                     /codon_start=1
                     /product="LEU2"
                     /label=LEU2
                     /translation="MSAPKKIVVLPGDHVGQEITAEAIKVLKAISDVRSNVKFDFENHL
                     IGGAAIDATGVPLPDEALEASKKVDAVLLGAVGGPKWGTGSVRPEQGLLKIRKELQLYA
                     NLRPCNFASDSLLDLSPIKPQFAKGTDFVVVRELVGGIYFGKRKEDDGDGVAWDSEQYT
                     VPEVQRITRMAAFMALQHEPPLPIWSLDKANVLASSRLWRKTVEETIKNEFPTLKVQHQ
                     LIDSAAMILVKNPTHLNGIIITSNMFGDIISDEASVIPGSLGLLPSASLASLPDKNTAF
                     GLYEPCHGSAPDLPKNKVDPIATILSAAMMLKLSLNLPEEGKAIEDAVKKVLDAGIRTG
                     DLGGSNSTTEVGDAVAEEVKKILA"
     misc_feature    11994..12044
                     /label=BR*
                     /note="BR*"
     misc_feature    13190..13239
                     /label=C0*
                     /label=nonstandard type: Region
     misc_feature    13240..13257
                     /label=I-SceI
                     /label=nonstandard type: Site
                     /note="restriction site"
                     /note="/site_type=restriction site"
     misc_feature    complement(join(13484..13565,1..538))
                     /direction=LEFT
                     /label=pBR322_origin
                     /label=nonstandard type: Replication_ori
ORIGIN
        1 ccgacaggac tataaagata ccaggcgttt ccccctggaa gctccctcgt gcgctctcct
       61 gttccgaccc tgccgcttac cggatacctg tccgcctttc tcccttcggg aagcgtggcg
      121 ctttctcata gctcacgctg taggtatctc agttcggtgt aggtcgttcg ctccaagctg
      181 ggctgtgtgc acgaaccccc cgttcagccc gaccgctgcg ccttatccgg taactatcgt
      241 cttgagtcca acccggtaag acacgactta tcgccactgg cagcagccac tggtaacagg
      301 attagcagag cgaggtatgt aggcggtgct acagagttct tgaagtggtg gcctaactac
      361 ggctacacta gaaggacagt atttggtatc tgcgctctgc tgaagccagt taccttcgga
      421 aaaagagttg gtagctcttg atccggcaaa caaaccaccg ctggtagcgg tggttttttt
      481 gtttgcaagc agcagattac gcgcagaaaa aaaggatctc aagaagatcc tttgatcttt
      541 tctacggggt ctgacgctca gtggaacgaa aactcacgtt aagggatttt ggtcatgaga
      601 ttatcaaaaa ggatcttcac ctagatcctt ttaaattaaa aatgaagttt taaatcaatc
      661 taaagtatat atgagtaaac ttggtctgac agttaccaat gcttaatcag tgaggcacct
      721 atctcagcga tctgtctatt tcgttcatcc atagttgcct gactccccgt cgtgtagata
      781 actacgatac gggagcgctt accatctggc cccagtgctg caatgatacc gcgagaccca
      841 cgctcaccgg ctccagattt atcagcaata aaccagccag ccggaagggc cgagcgcaga
      901 agtggtcctg caactttatc cgcctccatc cagtctatta attgttgccg ggaagctaga
      961 gtaagtagtt cgccagttaa tagtttgcgc aacgttgttg gcattgctac aggcatcgtg
     1021 gtgtcactct cgtcgtttgg tatggcttca ttcagctccg gttcccaacg atcaaggcga
     1081 gttacatgat cccccatgtt gtgcaaaaaa gcggttagct ccttcggtcc tccgatcgtt
     1141 gtcagaagta agttggccgc agtgttatca ctcatggtta tggcagcact gcataattct
     1201 cttactgtca tgccatccgt aagatgcttt tctgtgactg gtgagtactc aaccaagtca
     1261 ttctgagaat agtgtatgcg gcgaccgagt tgctcttgcc cggcgtcaat acgggataat
     1321 agtgtatcac atagcagaac tttaaaagtg ctcatcattg gaaaacgttc ttcggggcga
     1381 aaactctcaa ggatcttacc gctgttgaga tccagttcga tgtaacccac tcgtgcaccc
     1441 aactgatctt cagcatcttt tactttcacc agcgtttctg ggtgagcaaa aacaggaagg
     1501 caaaatgccg caaaaaaggg aataagggcg acacggaaat gttgaatact catactcttc
     1561 ctttttcaat gggtaataac tgatataatt aaattgaagc tctaatttgt gagtttagta
     1621 tacatgcatt tacttataat acagttatct tgactgattt ttccatggag ggcacagtta
     1681 agccgctaaa ggcattatcc gccaagtaca attttttact cttcgaagac agaaaatttg
     1741 ctgacattgg taatacagtc aaattgcagt actctgcggg tgtatacaga atagcagaat
     1801 gggcagacat tacgaatgca cacggtgtgg tgggcccagg tattgttagc ggtttgaagc
     1861 aggcggcaga agaagtaaca aaggaaccta gagggtttaa acccttttga tgttagcaga
     1921 attgtcatgc aagggctccc tatctactgg agaatatact aagggtactg ttgacattgc
     1981 gaagagcgac aaagattttg ttatcggctt tattgctcaa agagacatgg gtggaagaga
     2041 tgaaggttac gattggttga ttatgacacc cggtgtgggt ttagatgaca agggagacgc
     2101 attgggtcaa cagtatagaa ccgtggatga tgtggtctct acaggggaaa gccggcgaac
     2161 gtggcgagaa aggaagggaa gaaagcgaaa ggagcggggg ctagggcggt gggaagtgta
     2221 ggggtcacgc tgggcgtaac caccacaccc gccgcgctta atggggcgct acagggcgcg
     2281 tggggatgat ccactagtta gggataacag ggtaattaag gtttcagtca cactacggat
     2341 acttttacaa cgggagcagt tattcatagt cgtgcaatgt atgactttaa gatttgtgag
     2401 caggaagaaa agggagaatc ttctaacgat aaacccttga aaaactgggt agactacgct
     2461 atgttgagtt gctacgcagg ctgcacaatt acacgagaat gctcccgcct aggatttaag
     2521 gctaagggac gtgcaatgca gacgacagat ctaaatgacc gtgtcggtga agtgttcgcc
     2581 aaacttttcg gttaacacat gcagtgatgc acgcgcgatg gtgctaagtt acatatatat
     2641 atatatatat atatatatat atatatagcc atagtgatgt ctaagtaacc tttatggtat
     2701 atttcttaat gtggaaagat actagcgcgc gcacccacac acaagcttcg tcttttcttg
     2761 aagaaaagag gaagctcgct aaatgggatt ccactttccg ttccctgcca gctgatggaa
     2821 aaaggttagt ggaacgatga agaataaaaa gagagatcca ctgaggtgaa atttcagctg
     2881 acagcgagtt tcatgatcgt gatgaacaat ggtaacgagt tgtggctgtt gccagggagg
     2941 gtggttctca acttttaatg tatggccaaa tcgctacttg ggtttgttat ataacaaaga
     3001 agaaataatg aactgattct cttcctcctt cttgtccttt cttaattctg ttgtaattac
     3061 cttcctttgt aatttttttt gtaattattc ttcttaataa tccaaacaaa cacacatatt
     3121 acaataatgg tttccggagt cgggggtagt ggcggtggcc gtggcggtgg ccgtggcgga
     3181 gaagaagaac cgtcgtcaag tcacactcct aataaccgaa gaggaggaga acaagctcaa
     3241 tcgtcgggaa cgaaatctct cagaccaaga agcaacactg aatcaatgag caaagcaatt
     3301 caacagtaca ccgtcgacgc aagactccac gccgttttcg aacaatccgg cgaatcaggg
     3361 aaatcattcg actactcaca atcactcaaa acgacgacgt acggttcctc tgtacctgag
     3421 caacagatca cagcttatct ctctcgaatc cagcgaggtg gttacattca gcctttcgga
     3481 tgtatgatcg ccgtcgatga atccagtttc cggatcatcg gttacagtga aaacgccaga
     3541 gaaatgttag ggattatgcc tcaatctgtt cctactcttg agaaacctga gattctagct
     3601 atgggaactg atgtgagatc tttgttcact tcttcgagct cgattctact cgagcgtgct
     3661 ttcgttgctc gagagattac cttgttaaat ccggtttgga tacattccaa gaatactggt
     3721 aaaccgtttt acgccattct tcataggatt gatgttggtg ttgttattga tttagagcca
     3781 gctagaactg aagatcctgc gctttctatt gctggtgctg ttcaatcgca gaaactcgcg
     3841 gttcgtgcga tttctcagtt acaggctctt cctggtggag atattaagct tttgtgtgac
     3901 actgtcgtgg aaagtgtgag ggacttgact ggttatgatc gtgttatggt ttataagttt
     3961 catgaagatg agcatggaga agttgtagct gagagtaaac gagatgattt agagccttat
     4021 attggactgc attatcctgc tactgatatt cctcaagcgt caaggttctt gtttaagcag
     4081 aaccgtgtcc gaatgatagt agattgcaat gccacacctg ttcttgtggt ccaggacgat
     4141 aggctaactc agtctatgtg cttggttggt tctactctta gggctcctca tggttgtcac
     4201 tctcagtata tggctaacat gggatctatt gcgtctttag caatggcggt tataatcaat
     4261 ggaaatgaag atgatgggag caatgtagct agtggaagaa gctcgatgag gctttggggt
     4321 ttggttgttt gccatcacac ttcttctcgc tgcataccgt ttccgctaag gtatgcttgt
     4381 gagtttttga tgcaggcttt cggtttacag ttaaacatgg aattgcagtt agctttgcaa
     4441 atgtcagaga aacgcgtttt gagaacgcag acactgttat gtgatatgct tctgcgtgac
     4501 tcgcctgctg gaattgttac acagagtccc agtatcatgg acttagtgaa atgtgacggt
     4561 gcagcatttc tttaccacgg gaagtattac ccgttgggtg ttgctcctag tgaagttcag
     4621 ataaaagatg ttgtggagtg gttgcttgcg aatcatgcgg attcaaccgg attaagcact
     4681 gatagtttag gcgatgcggg gtatcccggt gcagctgcgt taggggatgc tgtgtgcggt
     4741 atggcagttg catatatcac aaaaagagac tttctttttt ggtttcgatc tcacactgcg
     4801 aaagaaatca aatggggagg cgctaagcat catccggagg ataaagatga tgggcaacga
     4861 atgcatcctc gttcgtcctt tcaggctttt cttgaagttg ttaagagccg gagtcagcca
     4921 tgggaaactg cggaaatgga tgcgattcac tcgctccagc ttattctgag agactctttt
     4981 aaagaatcta ggccattaaa gcgtaagaaa gggcgcgccg acgcgctgga cgatttcgat
     5041 ctcgacatgc tgggttctga tgccctcgat gactttgacc tggatatgtt gggaagcgac
     5101 gcattggatg actttgatct ggacatgctc ggctccgatg ctctggacga tttcgatctc
     5161 gatatgttat gagtctgaag aatgaatgat ttgatgattt ctttttccct ccatttttct
     5221 tactgaatat atcaatgata tagacttgta tagtttatta tttcaaatta agtagctata
     5281 tatagtcaag ataacgtttg tttgacacga ttacattatt cgtcgacatc ttttttcagc
     5341 ctgtcgtggt agcaatttga ggagtattat taattgaata ggttcatttt gcgctcgcat
     5401 aaacagtttt cgtcagggac agtatgttgg aatgagtggt aattaatggt gacatgacat
     5461 gttatagcaa taaccttgat gtttacatcg tagtttaatg tacaccccgc gaattcgttc
     5521 aagtaggagt gcaccaattg caaagggaaa agctgaatgg gcagttcgaa tacaataagt
     5581 gctatcctga atctctggtt gtgaaacatc caactggcac cgctggcttg aacaacaata
     5641 ccagccttcc aacttctgta aataacggcg gtacgccagt gccaccagta ccgttacctt
     5701 tcggtatacc tcctttcccc atgtttccaa tgcccttcat gcctccaacg gctactatca
     5761 caaatcctca tcaagctgac gcaagcccta agaaatgaat aacaatactg acagtactaa
     5821 ataattgcct acttggcttc acatacgttg catacgtcga tatagataat aatgataatg
     5881 acagcaggat tatcgtaata cgtaatagtt gaaaatctca aaaatgtgtg ggtcattacg
     5941 taaataatga taggaatggg attcttctat ttttcctttt tccattctag cagccgtcgg
     6001 gaaaacgtgg catcctctct ttcgggctca attggagtca cgctgccgtg agcatcctct
     6061 ctttccatat ctaacaactg agcacgtaac caatggaaaa gcatgagctt agcgttgctc
     6121 caaaaaagta ttggatggtt aataccattt gtctgttctc ttctgacttt gactcctcaa
     6181 aaaaaaaaaa tctacaatca acagatcgct tcaattacgc cctcacaaaa acttttttcc
     6241 ttcttcttcg cccacgttaa attttatccc tcatgttgtc taacggattt ctgcacttga
     6301 tttattataa aaagacaaag acataatact tctctatcaa tttcagttat tgttcttcct
     6361 tgcgttattc ttctgttctt ctttttcttt tgtcatatat aaccataacc aagtaataca
     6421 tattcaaaat gcctctgttt gagcttttca ggctcaccaa agctaagctt gaatctgctc
     6481 aagacaggaa cccttctcca cctgtagatg aagttgtgga gctggtgtgg gaaaatggtc
     6541 agatatcaac tcaaagtcag tcaagtagat cgaggaacat tcctccacca caagcaaact
     6601 cttctagagc tagagagatt ggaaatggct caaagacgac tatggtggac gagatcccta
     6661 tgtcagtgcc atcactaatg acgggtttga gtcaagacga tgactttgtt ccatggttga
     6721 atcatcatca tcacggccgc ggaatggata agaaatactc aataggctta gctatcggca
     6781 caaatagcgt cggatgggcg gtgatcactg atgaatataa ggttccgtct aaaaagttca
     6841 aggttctggg aaatacagac cgccacagta tcaaaaaaaa tcttataggg gctcttttat
     6901 ttgacagtgg agagacagcg gaagcgactc gtctcaaacg gacagctcgt agaaggtata
     6961 cacgtcggaa gaatcgtatt tgttatctac aggagatttt ttcaaatgag atggcgaaag
     7021 tagatgatag tttctttcat cgacttgaag agtctttttt ggtggaagaa gacaagaagc
     7081 atgaacgtca tcctattttt ggaaatatag tagatgaagt tgcttatcat gagaaatatc
     7141 caactatcta tcatctgcga aaaaaattgg tagattctac tgataaagcg gatttgcgct
     7201 taatctattt ggccttagcg catatgatta agtttcgtgg tcattttttg attgagggag
     7261 atttaaatcc tgataatagt gatgtggaca aactatttat ccagttggta caaacctaca
     7321 atcaattatt tgaagaaaac cctattaacg caagtggagt agatgctaaa gcgattcttt
     7381 ctgcacgatt gagtaaatca agacgattag aaaatctcat tgctcagctc cccggtgaga
     7441 agaaaaatgg cttatttggg aatctcattg ctttgtcatt gggtttgacc cctaatttta
     7501 aatcaaattt tgatttggca gaagatgcta aattacagct ttcaaaagat acttacgatg
     7561 atgatttaga taatttattg gcgcaaattg gagatcaata tgctgatttg tttttggcag
     7621 ctaagaattt atcagatgct attttacttt cagatatcct aagagtaaat actgaaataa
     7681 ctaaggctcc cctatcagct tcaatgatta aacgctacga tgaacatcat caagacttga
     7741 ctcttttaaa agctttagtt cgacaacaac ttccagaaaa gtataaagaa atcttttttg
     7801 atcaatcaaa aaacggatat gcaggttata ttgatggggg agctagccaa gaagaatttt
     7861 ataaatttat caaaccaatt ttagaaaaaa tggatggtac tgaggaatta ttggtgaaac
     7921 taaatcgtga agatttgctg cgcaagcaac ggacctttga caacggctct attccccatc
     7981 aaattcactt gggtgagctg catgctattt tgagaagaca agaagacttt tatccatttt
     8041 taaaagacaa tcgtgagaag attgaaaaaa tcttgacttt tcgaattcct tattatgttg
     8101 gtccattggc gcgtggcaat agtcgttttg catggatgac tcggaagtct gaagaaacaa
     8161 ttaccccatg gaattttgaa gaagttgtcg ataaaggtgc ttcagctcaa tcatttattg
     8221 aacgcatgac aaactttgat aaaaatcttc caaatgaaaa agtactacca aaacatagtt
     8281 tgctttatga gtattttacg gtttataacg aattgacaaa ggtcaaatat gttactgaag
     8341 gaatgcgaaa accagcattt ctttcaggtg aacagaagaa agccattgtt gatttactct
     8401 tcaaaacaaa tcgaaaagta accgttaagc aattaaaaga agattatttc aaaaaaatag
     8461 aatgttttga tagtgttgaa atttcaggag ttgaagatag atttaatgct tcattaggta
     8521 cctaccatga tttgctaaaa attattaaag ataaagattt tttggataat gaagaaaatg
     8581 aagatatctt agaggatatt gttttaacat tgaccttatt tgaagatagg gagatgattg
     8641 aggaaagact taaaacatat gctcacctct ttgatgataa ggtgatgaaa cagcttaaac
     8701 gtcgccgtta tactggttgg ggacgtttgt ctcgaaaatt gattaatggt attagggata
     8761 agcaatctgg caaaacaata ttagattttt tgaaatcaga tggttttgcc aatcgcaatt
     8821 ttatgcagct gatccatgat gatagtttga catttaaaga agacattcaa aaagcacaag
     8881 tgtctggaca aggcgatagt ttacatgaac atattgcaaa tttagctggt agccctgcta
     8941 ttaaaaaagg tattttacag actgtaaaag ttgttgatga attggtcaaa gtaatggggc
     9001 ggcataagcc agaaaatatc gttattgaaa tggcacgtga aaatcagaca actcaaaagg
     9061 gccagaaaaa ttcgcgagag cgtatgaaac gaatcgaaga aggtatcaaa gaattaggaa
     9121 gtcagattct taaagagcat cctgttgaaa atactcaatt gcaaaatgaa aagctctatc
     9181 tctattatct ccaaaatgga agagacatgt atgtggacca agaattagat attaatcgtt
     9241 taagtgatta tgatgtcgat gccattgttc cacaaagttt ccttaaagac gattcaatag
     9301 acaataaggt cttaacgcgt tctgataaaa atcgtggtaa atcggataac gttccaagtg
     9361 aagaagtagt caaaaagatg aaaaactatt ggagacaact tctaaacgcc aagttaatca
     9421 ctcaacgtaa gtttgataat ttaacgaaag ctgaacgtgg aggtttgagt gaacttgata
     9481 aagctggttt tatcaaacgc caattggttg aaactcgcca aatcactaag catgtggcac
     9541 aaattttgga tagtcgcatg aatactaaat acgatgaaaa tgataaactt attcgagagg
     9601 ttaaagtgat taccttaaaa tctaaattag tttctgactt ccgaaaagat ttccaattct
     9661 ataaagtacg tgagattaac aattaccatc atgcccatga tgcgtatcta aatgccgtcg
     9721 ttggaactgc tttgattaag aaatatccaa aacttgaatc ggagtttgtc tatggtgatt
     9781 ataaagttta tgatgttcgt aaaatgattg ctaagtctga gcaagaaata ggcaaagcaa
     9841 ccgcaaaata tttcttttac tctaatatca tgaacttctt caaaacagaa attacacttg
     9901 caaatggaga gattcgcaaa cgccctctaa tcgaaactaa tggggaaact ggagaaattg
     9961 tctgggataa agggcgagat tttgccacag tgcgcaaagt attgtccatg ccccaagtca
    10021 atattgtcaa gaaaacagaa gtacagacag gcggattctc caaggagtca attttaccaa
    10081 aaagaaattc ggacaagctt attgctcgta aaaaagactg ggatccaaaa aaatatggtg
    10141 gttttgatag tccaacggta gcttattcag tcctagtggt tgctaaggtg gaaaaaggga
    10201 aatcgaagaa gttaaaatcc gttaaagagt tactagggat cacaattatg gaaagaagtt
    10261 cctttgaaaa aaatccgatt gactttttag aagctaaagg atataaggaa gttaaaaaag
    10321 acttaatcat taaactacct aaatatagtc tttttgagtt agaaaacggt cgtaaacgga
    10381 tgctggctag tgccggagaa ttacaaaaag gaaatgagct ggctctgcca agcaaatatg
    10441 tgaatttttt atatttagct agtcattatg aaaagttgaa gggtagtcca gaagataacg
    10501 aacaaaaaca attgtttgtg gagcagcata agcattattt agatgagatt attgagcaaa
    10561 tcagtgaatt ttctaagcgt gttattttag cagatgccaa tttagataaa gttcttagtg
    10621 catataacaa acatagagac aaaccaatac gtgaacaagc agaaaatatt attcatttat
    10681 ttacgttgac gaatcttgga gctcccgctg cttttaaata ttttgataca acaattgatc
    10741 gtaaacgata tacgtctaca aaagaagttt tagatgccac tcttatccat caatccatca
    10801 ctggtcttta tgaaacacgc attgatttga gtcagctagg aggtgaccca attgccggat
    10861 ccaaggctag cgggcgcgcc accatgcctc tgtttgagct tttcaggctc accaaagcta
    10921 agcttgaatc tgctcaagac aggaaccctt ctccacctgt agatgaagtt gtggagctgg
    10981 tgtgggaaaa tggtcagata tcaactcaaa gtcagtcaag tagatcgagg aacattcctc
    11041 caccacaagc aaactcttct agagctagag agattggaaa tggctcaaag acgactatgg
    11101 tggacgagat ccctatgtca gtgccatcac taatgacggg tttgagtcaa gacgatgact
    11161 ttgttccatg gttgaatcat cattagagtt aattcaaatt aattgatata gttttttaat
    11221 gagtattgaa tctgtttaga aataatggaa tattattttt atttatttat ttatattatt
    11281 ggtcggctct tttcttctga aggtcaatga caaaatgata tgaaggaaat aatgatttct
    11341 aaaattttac aacgtaagat atttttacaa aagcctagct catcttttgt catgcactat
    11401 tttactcacg cttgaaatta acggccagtc cactgcggag tcatttcaaa gtcatcctaa
    11461 tcgatctatc gtttttgata gctcattttg gagttcgcga ttgtcttctg ttattcacaa
    11521 ctgttttaat ttttatttca ttctggaact cttcgagttc tttgtaaagt ctttcatagt
    11581 agcttactaa ctgtgggaat actcaggtat cgtaagatgc aagagttcga atctcttagc
    11641 aaccattatt tttttcctca acataacgag aacacacagg ggcgctatcg cacagaatca
    11701 aattcgatga ctggaaattt tttgttaatt tcagaggtcg cctgacgcat ataccttttt
    11761 caactgaaaa attgggagaa aaaggaaagg tgagaggccg gaaccggctt ttcatataga
    11821 atagagaagc gttcatgact aaatgcttgc atcacaatac ttgaagttga caatattatt
    11881 taaggaccta ttgttttttc caataggtgg ttagcaatcg tcttactttc taacttttct
    11941 taccttttac atttcagcaa tatatatata tatttcaagg atataccatt ctaatgtctg
    12001 cccctaagaa gatcgtcgtt ttgccaggtg accacgttgg tcaagaaatc acagccgaag
    12061 ccattaaggt tcttaaagct atttctgatg ttcgttccaa tgtcaagttc gatttcgaaa
    12121 atcatttaat tggtggtgct gctatcgatg ctacaggtgt cccacttcca gatgaggcgc
    12181 tggaagcctc caagaaggtt gatgccgttt tgttaggtgc tgtgggtggt cctaaatggg
    12241 gtacaggtag tgttagacct gaacaaggtt tactaaaaat ccgtaaagaa cttcaattgt
    12301 acgccaactt aagaccatgt aactttgcat ccgactctct tttagactta tctccaatca
    12361 agccacaatt tgctaaaggt actgacttcg ttgttgtcag agaattagtg ggaggtattt
    12421 actttggtaa gagaaaggaa gacgatggtg atggtgtcgc ttgggatagt gaacaataca
    12481 ccgttccaga agtgcaaaga atcacaagaa tggccgcttt catggcccta caacatgagc
    12541 caccattgcc tatttggtcc ttggataaag ctaatgtttt ggcctcttca agattatgga
    12601 gaaaaactgt ggaggaaacc atcaagaacg aatttcctac attgaaggtt caacatcaat
    12661 tgattgattc tgccgccatg atcctagtta agaacccaac ccacctaaat ggtattataa
    12721 tcaccagcaa catgtttggt gatatcatct ccgatgaagc ctccgttatc ccaggttcct
    12781 tgggtttgtt gccatctgcg tccttggcct ctttgccaga caagaacacc gcatttggtt
    12841 tgtacgaacc atgccacggt tctgctccag atttgccaaa gaataaggtt gaccctatcg
    12901 ccactatctt gtctgctgca atgatgttga aattgtcatt gaacttgcct gaagaaggta
    12961 aggccattga agatgcagtt aaaaaggttt tggatgcagg tatcagaact ggtgatttag
    13021 gtggttccaa cagtaccacc gaagtcggtg atgctgtcgc cgaagaagtt aagaaaatcc
    13081 ttgcttaaaa agattctctt tttttatgat atttgtacat aaactttata aatgaaattc
    13141 ataatagaaa cgacacgaaa ttacaaaatg gaatatgttc atagggtagt attgcgtgtg
    13201 atacttcagg agaaccgtta ttccgtaaaa ctacagtcaa ttaccctgtt atccctacgg
    13261 ccctgcatta atgaatcggc caacgcgcgg ggagaggcgg tttgcgtatt gggcgctctt
    13321 ccgcttcctc gctcactgac tcgctgcgct cggtcgttcg gctgcggcga gcggtatcag
    13381 ctcactcaaa ggcggtaata cggttatcca cagaatcagg ggataacgca ggaaagaaca
    13441 tgtgagcaaa aggccagcaa aagcccagga accgtaaaaa ggccgcgttg ctggcgtttt
    13501 tccataggct ccgcccccct gacgagcatc acaaaaatcg acgctcaagt cagaggtggc
    13561 gaaac
//
