# Supplementary material for: PhiReX 2.0: A Programmable and Red Light-Regulated CRISPR-dCas9 System for the Activation of Endogenous Genes in Saccharomyces cerevisiae
Source: ACS Synth Biol. 2023 Apr 4;12(4):1046–57. doi: 10.1021/acssynbio.2c00517 (PMC10127447; doi:10.1021/acssynbio.2c00517)
Supplement: Supplementary file 2 — sb2c00517_si_002.zip [file sb2c00517_si_002.zip › pLH_116.gb]

LOCUS       Exported               15063 bp DNA     circular SYN 13-MAY-2022
DEFINITION  synthetic circular DNA
ACCESSION   pj5_00001
VERSION     .
KEYWORDS    ; ; ; ; ; ; .
SOURCE      synthetic DNA construct
  ORGANISM  synthetic DNA construct
REFERENCE   1  (bases 1 to 15063)
  AUTHORS   Hochrein L, Machens F, Gremmels J, Schulz K, Messerschmidt K, 
            Mueller-Roeber B.
  TITLE     AssemblX: A user-friendly toolkit for rapid and reliable multi-gene 
            assemblies
  JOURNAL   Nucleic Acids Research
REFERENCE   2  (bases 1 to 15063)
  AUTHORS   Hochrein L, Machens F, Gremmels J, Schulz K, Messerschmidt K, 
            Mueller-Roeber B.
  TITLE     Direct Submission
  JOURNAL   Submitted (06-OCT-2016) Department of Molecular Biology - Cell2Fab 
            research unit, University of Potsdam, Karl-Liebknecht-Str. 24-25 
            Potsdam, Brandenburg 14476, Germany
REFERENCE   3  (bases 1 to 15063)
  AUTHORS   .
  TITLE     Direct Submission
  JOURNAL   Exported May 13, 2022 from SnapGene 6.0.2
            https://www.snapgene.com
COMMENT     SGRef: number: 1; type: "Journal Article"; journalName: "Nucleic 
            Acids Research"
COMMENT     SGRef: number: 2; type: "Journal Article"; journalName: "Submitted 
            (06-OCT-2016) Department of Molecular Biology - Cell2Fab research 
            unit, University of Potsdam, Karl-Liebknecht-Str. 24-25 Potsdam, 
            Brandenburg 14476, Germany"
FEATURES             Location/Qualifiers
     source          1..15063
                     /mol_type="other DNA"
                     /organism="synthetic DNA construct"
     CDS             complement(693..1553)
                     /codon_start=1
                     /label=ORF frame 3
                     /label=Carb
                     /translation="MSIQHFRVALIPFFAAFCLPVFAHPETLVKVKDAEDQLGARVGYI
                     ELDLNSGKILESFRPEERFPMMSTFKVLLCDTLLSRIDAGQEQLGRRIHYSQNDLVEYS
                     PVTEKHLTDGMTVRELCSAAITMSDNTAANLLLTTIGGPKELTAFLHNMGDHVTRLDRW
                     EPELNEAIPNDESDTTMPVAMPTTLRKLLTGELLTLASRQQLIDWMEADKVAGPLLRSA
                     LPAGWFIADKSGAGERGSRGIIAALGPDGKRSRIVVIYTTGSQATMDERNRQIAEIGAS
                     LIKHW"
     misc_signal     1647..2144
                     /label=ura3 buffer
                     /note="/SECDrawAs=Label"
     misc_feature    1895..1902
                     /label=PmeI
                     /label=nonstandard type: Site
                     /note="restriction site"
                     /note="/site_type=restriction site"
     misc_feature    2299..2316
                     /label=I-SceI
                     /label=nonstandard type: Site
                     /note="restriction site"
                     /note="/site_type=restriction site"
     misc_feature    2317..2366
                     /label=B0*
                     /label=nonstandard type: Region
     promoter        2367..3106
                     /label=GMP1-promoter
                     /label=GMP1 promoter
     CDS             3107..4969
                     /label=PhyBNT
     CDS             4970..4990
                     /label=Cdc1 NLS
     CDS             4991..4999
                     /label=Linker
     CDS             5000..6625
                     /label=VPR and stopp
     misc_feature    7029..7064
                     /label=B1*
                     /label=nonstandard type: Region
     promoter        7065..7884
                     /label=FBA1-Pro
     CDS             7885..8184
                     /label=PIF3(APB)
     CDS             8191..8211
                     /label=SV40 NLS
     CDS             8221..12324
                     /label=dCas9
     CDS             12349..12369
                     /label=SV40 NLS
     CDS             12382..12684
                     /label=PIF3(APB)
     terminator      12685..13086
                     /label=FBA1-Ter
     promoter        13087..13491
                     /label=LEU2 promoter
     CDS             13492..14586
                     /codon_start=1
                     /product="LEU2"
                     /label=LEU2
                     /translation="MSAPKKIVVLPGDHVGQEITAEAIKVLKAISDVRSNVKFDFENHL
                     IGGAAIDATGVPLPDEALEASKKVDAVLLGAVGGPKWGTGSVRPEQGLLKIRKELQLYA
                     NLRPCNFASDSLLDLSPIKPQFAKGTDFVVVRELVGGIYFGKRKEDDGDGVAWDSEQYT
                     VPEVQRITRMAAFMALQHEPPLPIWSLDKANVLASSRLWRKTVEETIKNEFPTLKVQHQ
                     LIDSAAMILVKNPTHLNGIIITSNMFGDIISDEASVIPGSLGLLPSASLASLPDKNTAF
                     GLYEPCHGSAPDLPKNKVDPIATILSAAMMLKLSLNLPEEGKAIEDAVKKVLDAGIRTG
                     DLGGSNSTTEVGDAVAEEVKKILA"
     misc_feature    13492..13542
                     /label=BR*
                     /note="BR*"
     misc_feature    14688..14737
                     /label=C0*
                     /label=nonstandard type: Region
     misc_feature    14738..14755
                     /label=I-SceI
                     /label=nonstandard type: Site
                     /note="restriction site"
                     /note="/site_type=restriction site"
     misc_feature    complement(join(14982..15063,1..538))
                     /direction=LEFT
                     /label=pBR322_origin
                     /label=nonstandard type: Replication_ori
ORIGIN
        1 ccgacaggac tataaagata ccaggcgttt ccccctggaa gctccctcgt gcgctctcct
       61 gttccgaccc tgccgcttac cggatacctg tccgcctttc tcccttcggg aagcgtggcg
      121 ctttctcata gctcacgctg taggtatctc agttcggtgt aggtcgttcg ctccaagctg
      181 ggctgtgtgc acgaaccccc cgttcagccc gaccgctgcg ccttatccgg taactatcgt
      241 cttgagtcca acccggtaag acacgactta tcgccactgg cagcagccac tggtaacagg
      301 attagcagag cgaggtatgt aggcggtgct acagagttct tgaagtggtg gcctaactac
      361 ggctacacta gaaggacagt atttggtatc tgcgctctgc tgaagccagt taccttcgga
      421 aaaagagttg gtagctcttg atccggcaaa caaaccaccg ctggtagcgg tggttttttt
      481 gtttgcaagc agcagattac gcgcagaaaa aaaggatctc aagaagatcc tttgatcttt
      541 tctacggggt ctgacgctca gtggaacgaa aactcacgtt aagggatttt ggtcatgaga
      601 ttatcaaaaa ggatcttcac ctagatcctt ttaaattaaa aatgaagttt taaatcaatc
      661 taaagtatat atgagtaaac ttggtctgac agttaccaat gcttaatcag tgaggcacct
      721 atctcagcga tctgtctatt tcgttcatcc atagttgcct gactccccgt cgtgtagata
      781 actacgatac gggagcgctt accatctggc cccagtgctg caatgatacc gcgagaccca
      841 cgctcaccgg ctccagattt atcagcaata aaccagccag ccggaagggc cgagcgcaga
      901 agtggtcctg caactttatc cgcctccatc cagtctatta attgttgccg ggaagctaga
      961 gtaagtagtt cgccagttaa tagtttgcgc aacgttgttg gcattgctac aggcatcgtg
     1021 gtgtcactct cgtcgtttgg tatggcttca ttcagctccg gttcccaacg atcaaggcga
     1081 gttacatgat cccccatgtt gtgcaaaaaa gcggttagct ccttcggtcc tccgatcgtt
     1141 gtcagaagta agttggccgc agtgttatca ctcatggtta tggcagcact gcataattct
     1201 cttactgtca tgccatccgt aagatgcttt tctgtgactg gtgagtactc aaccaagtca
     1261 ttctgagaat agtgtatgcg gcgaccgagt tgctcttgcc cggcgtcaat acgggataat
     1321 agtgtatcac atagcagaac tttaaaagtg ctcatcattg gaaaacgttc ttcggggcga
     1381 aaactctcaa ggatcttacc gctgttgaga tccagttcga tgtaacccac tcgtgcaccc
     1441 aactgatctt cagcatcttt tactttcacc agcgtttctg ggtgagcaaa aacaggaagg
     1501 caaaatgccg caaaaaaggg aataagggcg acacggaaat gttgaatact catactcttc
     1561 ctttttcaat gggtaataac tgatataatt aaattgaagc tctaatttgt gagtttagta
     1621 tacatgcatt tacttataat acagttatct tgactgattt ttccatggag ggcacagtta
     1681 agccgctaaa ggcattatcc gccaagtaca attttttact cttcgaagac agaaaatttg
     1741 ctgacattgg taatacagtc aaattgcagt actctgcggg tgtatacaga atagcagaat
     1801 gggcagacat tacgaatgca cacggtgtgg tgggcccagg tattgttagc ggtttgaagc
     1861 aggcggcaga agaagtaaca aaggaaccta gagggtttaa acccttttga tgttagcaga
     1921 attgtcatgc aagggctccc tatctactgg agaatatact aagggtactg ttgacattgc
     1981 gaagagcgac aaagattttg ttatcggctt tattgctcaa agagacatgg gtggaagaga
     2041 tgaaggttac gattggttga ttatgacacc cggtgtgggt ttagatgaca agggagacgc
     2101 attgggtcaa cagtatagaa ccgtggatga tgtggtctct acaggggaaa gccggcgaac
     2161 gtggcgagaa aggaagggaa gaaagcgaaa ggagcggggg ctagggcggt gggaagtgta
     2221 ggggtcacgc tgggcgtaac caccacaccc gccgcgctta atggggcgct acagggcgcg
     2281 tggggatgat ccactagtta gggataacag ggtaattaag gtttcagtca cactacggat
     2341 acttttacaa cgggagcagt tattcatagt cgtgcaatgt atgactttaa gatttgtgag
     2401 caggaagaaa agggagaatc ttctaacgat aaacccttga aaaactgggt agactacgct
     2461 atgttgagtt gctacgcagg ctgcacaatt acacgagaat gctcccgcct aggatttaag
     2521 gctaagggac gtgcaatgca gacgacagat ctaaatgacc gtgtcggtga agtgttcgcc
     2581 aaacttttcg gttaacacat gcagtgatgc acgcgcgatg gtgctaagtt acatatatat
     2641 atatatagcc atagtgatgt ctaagtaacc tttatggtat atttcttaat gtggaaagat
     2701 actagcgcgc gcacccacac acaagcttcg tcttttcttg aagaaaagag gaagctcgct
     2761 aaatgggatt ccactttccg ttccctgcca gctgatggaa aaaggttagt ggaacgatga
     2821 agaataaaaa gagagatcca ctgaggtgaa atttcagctg acagcgagtt tcatgatcgt
     2881 gatgaacaat ggtaacgagt tgtggctgtt gccagggagg gtggttctca acttttaatg
     2941 tatggccaaa tcgctacttg ggtttgttat ataacaaaga agaaataatg aactgattct
     3001 cttcctcctt cttgtccttt cttaattctg ttgtaattac cttcctttgt aatttttttt
     3061 gtaattattc ttcttaataa tccaaacaaa cacacatatt acaataatgg tttccggagt
     3121 cgggggtagt ggcggtggcc gtggcggtgg ccgtggcgga gaagaagaac cgtcgtcaag
     3181 tcacactcct aataaccgaa gaggaggaga acaagctcaa tcgtcgggaa cgaaatctct
     3241 cagaccaaga agcaacactg aatcaatgag caaagcaatt caacagtaca ccgtcgacgc
     3301 aagactccac gccgttttcg aacaatccgg cgaatcaggg aaatcattcg actactcaca
     3361 atcactcaaa acgacgacgt acggttcctc tgtacctgag caacagatca cagcttatct
     3421 ctctcgaatc cagcgaggtg gttacattca gcctttcgga tgtatgatcg ccgtcgatga
     3481 atccagtttc cggatcatcg gttacagtga aaacgccaga gaaatgttag ggattatgcc
     3541 tcaatctgtt cctactcttg agaaacctga gattctagct atgggaactg atgtgagatc
     3601 tttgttcact tcttcgagct cgattctact cgagcgtgct ttcgttgctc gagagattac
     3661 cttgttaaat ccggtttgga tacattccaa gaatactggt aaaccgtttt acgccattct
     3721 tcataggatt gatgttggtg ttgttattga tttagagcca gctagaactg aagatcctgc
     3781 gctttctatt gctggtgctg ttcaatcgca gaaactcgcg gttcgtgcga tttctcagtt
     3841 acaggctctt cctggtggag atattaagct tttgtgtgac actgtcgtgg aaagtgtgag
     3901 ggacttgact ggttatgatc gtgttatggt ttataagttt catgaagatg agcatggaga
     3961 agttgtagct gagagtaaac gagatgattt agagccttat attggactgc attatcctgc
     4021 tactgatatt cctcaagcgt caaggttctt gtttaagcag aaccgtgtcc gaatgatagt
     4081 agattgcaat gccacacctg ttcttgtggt ccaggacgat aggctaactc agtctatgtg
     4141 cttggttggt tctactctta gggctcctca tggttgtcac tctcagtata tggctaacat
     4201 gggatctatt gcgtctttag caatggcggt tataatcaat ggaaatgaag atgatgggag
     4261 caatgtagct agtggaagaa gctcgatgag gctttggggt ttggttgttt gccatcacac
     4321 ttcttctcgc tgcataccgt ttccgctaag gtatgcttgt gagtttttga tgcaggcttt
     4381 cggtttacag ttaaacatgg aattgcagtt agctttgcaa atgtcagaga aacgcgtttt
     4441 gagaacgcag acactgttat gtgatatgct tctgcgtgac tcgcctgctg gaattgttac
     4501 acagagtccc agtatcatgg acttagtgaa atgtgacggt gcagcatttc tttaccacgg
     4561 gaagtattac ccgttgggtg ttgctcctag tgaagttcag ataaaagatg ttgtggagtg
     4621 gttgcttgcg aatcatgcgg attcaaccgg attaagcact gatagtttag gcgatgcggg
     4681 gtatcccggt gcagctgcgt taggggatgc tgtgtgcggt atggcagttg catatatcac
     4741 aaaaagagac tttctttttt ggtttcgatc tcacactgcg aaagaaatca aatggggagg
     4801 cgctaagcat catccggagg ataaagatga tgggcaacga atgcatcctc gttcgtcctt
     4861 tcaggctttt cttgaagttg ttaagagccg gagtcagcca tgggaaactg cggaaatgga
     4921 tgcgattcac tcgctccagc ttattctgag agactctttt aaagaatcta ggccattaaa
     4981 gcgtaagaaa gggcgcgcca gcagggctga ccccaagaag aagaggaagg tggaggccag
     5041 cggttccgga cgggctgacg cattggacga ttttgatctg gatatgctgg gaagtgacgc
     5101 cctcgatgat tttgaccttg acatgcttgg ttcggatgcc cttgatgact ttgacctcga
     5161 catgctcggc agtgacgccc ttgatgattt cgacctggac atgctgatta actctagaag
     5221 ttccggatct ccgaaaaaga aacgcaaagt tggtagccag tacctgcccg acaccgacga
     5281 ccggcaccgg atcgaggaaa agcggaagcg gacctacgag acattcaaga gcatcatgaa
     5341 gaagtccccc ttcagcggcc ccaccgaccc tagacctcca cctagaagaa tcgccgtgcc
     5401 cagcagatcc agcgccagcg tgccaaaacc tgccccccag ccttacccct tcaccagcag
     5461 cctgagcacc atcaactacg acgagttccc taccatggtg ttccccagcg gccagatctc
     5521 tcaggcctct gctctggctc cagcccctcc tcaggtgctg cctcaggctc ctgctcctgc
     5581 accagctcca gccatggtgt ctgcactggc tcaggcacca gcacccgtgc ctgtgctggc
     5641 tcctggacct ccacaggctg tggctccacc agcccctaaa cctacacagg ccggcgaggg
     5701 cacactgtct gaagctctgc tgcagctgca gttcgacgac gaggatctgg gagccctgct
     5761 gggaaacagc accgatcctg ccgtgttcac cgacctggcc agcgtggaca acagcgagtt
     5821 ccagcagctg ctgaaccagg gcatccctgt ggcccctcac accaccgagc ccatgctgat
     5881 ggaatacccc gaggccatca cccggctcgt gacaggcgct cagaggcctc ctgatccagc
     5941 tcctgcccct ctgggagcac caggcctgcc taatggactg ctgtctggcg acgaggactt
     6001 cagctctatc gccgacatgg acttctccgc actgctgggt agcggatcgg gatctcggga
     6061 ttccagggaa gggatgtttt tgccgaagcc tgaggccggc tccgctatta gtgacgtgtt
     6121 tgagggccgc gaggtgtgcc agccaaaacg aatccggcca tttcatcctc caggaagtcc
     6181 atgggccaac cgcccactcc ccgccagcct cgcaccaaca ccaaccggtc cagtacatga
     6241 gccagtcggg tcactgaccc cggcaccagt ccctcagcca ctggatccag cgcccgcagt
     6301 gactcccgag gccagtcacc tgttggagga tcccgatgaa gaaacgagcc aggctgtcaa
     6361 agcccttcgg gagatggccg atactgtgat tccccagaag gaagaggctg caatctgtgg
     6421 ccaaatggac ctttcccatc cgcccccaag gggccatctg gatgagctga caaccacact
     6481 tgagtccatg accgaggatc tgaacctgga ctcacccctg accccggaat tgaacgagat
     6541 tctggatacc ttcctgaacg acgagtgcct cttgcatgcc atgcatatca gcacaggact
     6601 gtccatcttc gacacatctc tgttttgagt ctgaagaatg aatgatttga tgatttcttt
     6661 ttccctccat ttttcttact gaatatatca atgatataga cttgtatagt ttattatttc
     6721 aaattaagta gctatatata gtcaagataa cgtttgtttg acacgattac attattcgtc
     6781 gacatctttt ttcagcctgt cgtggtagca atttgaggag tattattaat tgaataggtt
     6841 cattttgcgc tcgcataaac agttttcgtc agggacagta tgttggaatg agtggtaatt
     6901 aatggtgaca tgacatgtta tagcaataac cttgatgttt acatcgtagt ttaatgtaca
     6961 ccccgcgaat tcgttcaagt aggagtgcac caattgcaaa gggaaaagct gaatgggcag
     7021 ttcgaataca ataagtgcta tcctgaatct ctggttgtga aacatccaac tggcaccgct
     7081 ggcttgaaca acaataccag ccttccaact tctgtaaata acggcggtac gccagtgcca
     7141 ccagtaccgt tacctttcgg tatacctcct ttccccatgt ttccaatgcc cttcatgcct
     7201 ccaacggcta ctatcacaaa tcctcatcaa gctgacgcaa gccctaagaa atgaataaca
     7261 atactgacag tactaaataa ttgcctactt ggcttcacat acgttgcata cgtcgatata
     7321 gataataatg ataatgacag caggattatc gtaatacgta atagttgaaa atctcaaaaa
     7381 tgtgtgggtc attacgtaaa taatgatagg aatgggattc ttctattttt cctttttcca
     7441 ttctagcagc cgtcgggaaa acgtggcatc ctctctttcg ggctcaattg gagtcacgct
     7501 gccgtgagca tcctctcttt ccatatctaa caactgagca cgtaaccaat ggaaaagcat
     7561 gagcttagcg ttgctccaaa aaagtattgg atggttaata ccatttgtct gttctcttct
     7621 gactttgact cctcaaaaaa aaaaaatcta caatcaacag atcgcttcaa ttacgccctc
     7681 acaaaaactt ttttccttct tcttcgccca cgttaaattt tatccctcat gttgtctaac
     7741 ggatttctgc acttgattta ttataaaaag acaaagacat aatacttctc tatcaatttc
     7801 agttattgtt cttccttgcg ttattcttct gttcttcttt ttcttttgtc atatataacc
     7861 ataaccaagt aatacatatt caaaatgcct ctgtttgagc ttttcaggct caccaaagct
     7921 aagcttgaat ctgctcaaga caggaaccct tctccacctg tagatgaagt tgtggagctg
     7981 gtgtgggaaa atggtcagat atcaactcaa agtcagtcaa gtagatcgag gaacattcct
     8041 ccaccacaag caaactcttc tagagctaga gagattggaa atggctcaaa gacgactatg
     8101 gtggacgaga tccctatgtc agtgccatca ctaatgacgg gtttgagtca agacgatgac
     8161 tttgttccat ggttgaatca tcatcatcac cccaaaaaga aacgtaaggt gggccgcgga
     8221 atggataaga aatactcaat aggcttagct atcggcacaa atagcgtcgg atgggcggtg
     8281 atcactgatg aatataaggt tccgtctaaa aagttcaagg ttctgggaaa tacagaccgc
     8341 cacagtatca aaaaaaatct tataggggct cttttatttg acagtggaga gacagcggaa
     8401 gcgactcgtc tcaaacggac agctcgtaga aggtatacac gtcggaagaa tcgtatttgt
     8461 tatctacagg agattttttc aaatgagatg gcgaaagtag atgatagttt ctttcatcga
     8521 cttgaagagt cttttttggt ggaagaagac aagaagcatg aacgtcatcc tatttttgga
     8581 aatatagtag atgaagttgc ttatcatgag aaatatccaa ctatctatca tctgcgaaaa
     8641 aaattggtag attctactga taaagcggat ttgcgcttaa tctatttggc cttagcgcat
     8701 atgattaagt ttcgtggtca ttttttgatt gagggagatt taaatcctga taatagtgat
     8761 gtggacaaac tatttatcca gttggtacaa acctacaatc aattatttga agaaaaccct
     8821 attaacgcaa gtggagtaga tgctaaagcg attctttctg cacgattgag taaatcaaga
     8881 cgattagaaa atctcattgc tcagctcccc ggtgagaaga aaaatggctt atttgggaat
     8941 ctcattgctt tgtcattggg tttgacccct aattttaaat caaattttga tttggcagaa
     9001 gatgctaaat tacagctttc aaaagatact tacgatgatg atttagataa tttattggcg
     9061 caaattggag atcaatatgc tgatttgttt ttggcagcta agaatttatc agatgctatt
     9121 ttactttcag atatcctaag agtaaatact gaaataacta aggctcccct atcagcttca
     9181 atgattaaac gctacgatga acatcatcaa gacttgactc ttttaaaagc tttagttcga
     9241 caacaacttc cagaaaagta taaagaaatc ttttttgatc aatcaaaaaa cggatatgca
     9301 ggttatattg atgggggagc tagccaagaa gaattttata aatttatcaa accaatttta
     9361 gaaaaaatgg atggtactga ggaattattg gtgaaactaa atcgtgaaga tttgctgcgc
     9421 aagcaacgga cctttgacaa cggctctatt ccccatcaaa ttcacttggg tgagctgcat
     9481 gctattttga gaagacaaga agacttttat ccatttttaa aagacaatcg tgagaagatt
     9541 gaaaaaatct tgacttttcg aattccttat tatgttggtc cattggcgcg tggcaatagt
     9601 cgttttgcat ggatgactcg gaagtctgaa gaaacaatta ccccatggaa ttttgaagaa
     9661 gttgtcgata aaggtgcttc agctcaatca tttattgaac gcatgacaaa ctttgataaa
     9721 aatcttccaa atgaaaaagt actaccaaaa catagtttgc tttatgagta ttttacggtt
     9781 tataacgaat tgacaaaggt caaatatgtt actgaaggaa tgcgaaaacc agcatttctt
     9841 tcaggtgaac agaagaaagc cattgttgat ttactcttca aaacaaatcg aaaagtaacc
     9901 gttaagcaat taaaagaaga ttatttcaaa aaaatagaat gttttgatag tgttgaaatt
     9961 tcaggagttg aagatagatt taatgcttca ttaggtacct accatgattt gctaaaaatt
    10021 attaaagata aagatttttt ggataatgaa gaaaatgaag atatcttaga ggatattgtt
    10081 ttaacattga ccttatttga agatagggag atgattgagg aaagacttaa aacatatgct
    10141 cacctctttg atgataaggt gatgaaacag cttaaacgtc gccgttatac tggttgggga
    10201 cgtttgtctc gaaaattgat taatggtatt agggataagc aatctggcaa aacaatatta
    10261 gattttttga aatcagatgg ttttgccaat cgcaatttta tgcagctgat ccatgatgat
    10321 agtttgacat ttaaagaaga cattcaaaaa gcacaagtgt ctggacaagg cgatagttta
    10381 catgaacata ttgcaaattt agctggtagc cctgctatta aaaaaggtat tttacagact
    10441 gtaaaagttg ttgatgaatt ggtcaaagta atggggcggc ataagccaga aaatatcgtt
    10501 attgaaatgg cacgtgaaaa tcagacaact caaaagggcc agaaaaattc gcgagagcgt
    10561 atgaaacgaa tcgaagaagg tatcaaagaa ttaggaagtc agattcttaa agagcatcct
    10621 gttgaaaata ctcaattgca aaatgaaaag ctctatctct attatctcca aaatggaaga
    10681 gacatgtatg tggaccaaga attagatatt aatcgtttaa gtgattatga tgtcgatgcc
    10741 attgttccac aaagtttcct taaagacgat tcaatagaca ataaggtctt aacgcgttct
    10801 gataaaaatc gtggtaaatc ggataacgtt ccaagtgaag aagtagtcaa aaagatgaaa
    10861 aactattgga gacaacttct aaacgccaag ttaatcactc aacgtaagtt tgataattta
    10921 acgaaagctg aacgtggagg tttgagtgaa cttgataaag ctggttttat caaacgccaa
    10981 ttggttgaaa ctcgccaaat cactaagcat gtggcacaaa ttttggatag tcgcatgaat
    11041 actaaatacg atgaaaatga taaacttatt cgagaggtta aagtgattac cttaaaatct
    11101 aaattagttt ctgacttccg aaaagatttc caattctata aagtacgtga gattaacaat
    11161 taccatcatg cccatgatgc gtatctaaat gccgtcgttg gaactgcttt gattaagaaa
    11221 tatccaaaac ttgaatcgga gtttgtctat ggtgattata aagtttatga tgttcgtaaa
    11281 atgattgcta agtctgagca agaaataggc aaagcaaccg caaaatattt cttttactct
    11341 aatatcatga acttcttcaa aacagaaatt acacttgcaa atggagagat tcgcaaacgc
    11401 cctctaatcg aaactaatgg ggaaactgga gaaattgtct gggataaagg gcgagatttt
    11461 gccacagtgc gcaaagtatt gtccatgccc caagtcaata ttgtcaagaa aacagaagta
    11521 cagacaggcg gattctccaa ggagtcaatt ttaccaaaaa gaaattcgga caagcttatt
    11581 gctcgtaaaa aagactggga tccaaaaaaa tatggtggtt ttgatagtcc aacggtagct
    11641 tattcagtcc tagtggttgc taaggtggaa aaagggaaat cgaagaagtt aaaatccgtt
    11701 aaagagttac tagggatcac aattatggaa agaagttcct ttgaaaaaaa tccgattgac
    11761 tttttagaag ctaaaggata taaggaagtt aaaaaagact taatcattaa actacctaaa
    11821 tatagtcttt ttgagttaga aaacggtcgt aaacggatgc tggctagtgc cggagaatta
    11881 caaaaaggaa atgagctggc tctgccaagc aaatatgtga attttttata tttagctagt
    11941 cattatgaaa agttgaaggg tagtccagaa gataacgaac aaaaacaatt gtttgtggag
    12001 cagcataagc attatttaga tgagattatt gagcaaatca gtgaattttc taagcgtgtt
    12061 attttagcag atgccaattt agataaagtt cttagtgcat ataacaaaca tagagacaaa
    12121 ccaatacgtg aacaagcaga aaatattatt catttattta cgttgacgaa tcttggagct
    12181 cccgctgctt ttaaatattt tgatacaaca attgatcgta aacgatatac gtctacaaaa
    12241 gaagttttag atgccactct tatccatcaa tccatcactg gtctttatga aacacgcatt
    12301 gatttgagtc agctaggagg tgacccaatt gccggatcca aggctagccc gaaaaagaaa
    12361 cgcaaagttg ggcgcgccac catgcctctg tttgagcttt tcaggctcac caaagctaag
    12421 cttgaatctg ctcaagacag gaacccttct ccacctgtag atgaagttgt ggagctggtg
    12481 tgggaaaatg gtcagatatc aactcaaagt cagtcaagta gatcgaggaa cattcctcca
    12541 ccacaagcaa actcttctag agctagagag attggaaatg gctcaaagac gactatggtg
    12601 gacgagatcc ctatgtcagt gccatcacta atgacgggtt tgagtcaaga cgatgacttt
    12661 gttccatggt tgaatcatca ttagagttaa ttcaaattaa ttgatatagt tttttaatga
    12721 gtattgaatc tgtttagaaa taatggaata ttatttttat ttatttattt atattattgg
    12781 tcggctcttt tcttctgaag gtcaatgaca aaatgatatg aaggaaataa tgatttctaa
    12841 aattttacaa cgtaagatat ttttacaaaa gcctagctca tcttttgtca tgcactattt
    12901 tactcacgct tgaaattaac ggccagtcca ctgcggagtc atttcaaagt catcctaatc
    12961 gatctatcgt ttttgatagc tcattttgga gttcgcgatt gtcttctgtt attcacaact
    13021 gttttaattt ttatttcatt ctggaactct tcgagttctt tgtaaagtct ttcatagtag
    13081 cttactaact gtgggaatac tcaggtatcg taagatgcaa gagttcgaat ctcttagcaa
    13141 ccattatttt tttcctcaac ataacgagaa cacacagggg cgctatcgca cagaatcaaa
    13201 ttcgatgact ggaaattttt tgttaatttc agaggtcgcc tgacgcatat acctttttca
    13261 actgaaaaat tgggagaaaa aggaaaggtg agaggccgga accggctttt catatagaat
    13321 agagaagcgt tcatgactaa atgcttgcat cacaatactt gaagttgaca atattattta
    13381 aggacctatt gttttttcca ataggtggtt agcaatcgtc ttactttcta acttttctta
    13441 ccttttacat ttcagcaata tatatatata tttcaaggat ataccattct aatgtctgcc
    13501 cctaagaaga tcgtcgtttt gccaggtgac cacgttggtc aagaaatcac agccgaagcc
    13561 attaaggttc ttaaagctat ttctgatgtt cgttccaatg tcaagttcga tttcgaaaat
    13621 catttaattg gtggtgctgc tatcgatgct acaggtgtcc cacttccaga tgaggcgctg
    13681 gaagcctcca agaaggttga tgccgttttg ttaggtgctg tgggtggtcc taaatggggt
    13741 acaggtagtg ttagacctga acaaggttta ctaaaaatcc gtaaagaact tcaattgtac
    13801 gccaacttaa gaccatgtaa ctttgcatcc gactctcttt tagacttatc tccaatcaag
    13861 ccacaatttg ctaaaggtac tgacttcgtt gttgtcagag aattagtggg aggtatttac
    13921 tttggtaaga gaaaggaaga cgatggtgat ggtgtcgctt gggatagtga acaatacacc
    13981 gttccagaag tgcaaagaat cacaagaatg gccgctttca tggccctaca acatgagcca
    14041 ccattgccta tttggtcctt ggataaagct aatgttttgg cctcttcaag attatggaga
    14101 aaaactgtgg aggaaaccat caagaacgaa tttcctacat tgaaggttca acatcaattg
    14161 attgattctg ccgccatgat cctagttaag aacccaaccc acctaaatgg tattataatc
    14221 accagcaaca tgtttggtga tatcatctcc gatgaagcct ccgttatccc aggttccttg
    14281 ggtttgttgc catctgcgtc cttggcctct ttgccagaca agaacaccgc atttggtttg
    14341 tacgaaccat gccacggttc tgctccagat ttgccaaaga ataaggttga ccctatcgcc
    14401 actatcttgt ctgctgcaat gatgttgaaa ttgtcattga acttgcctga agaaggtaag
    14461 gccattgaag atgcagttaa aaaggttttg gatgcaggta tcagaactgg tgatttaggt
    14521 ggttccaaca gtaccaccga agtcggtgat gctgtcgccg aagaagttaa gaaaatcctt
    14581 gcttaaaaag attctctttt tttatgatat ttgtacataa actttataaa tgaaattcat
    14641 aatagaaacg acacgaaatt acaaaatgga atatgttcat agggtagtat tgcgtgtgat
    14701 acttcaggag aaccgttatt ccgtaaaact acagtcaatt accctgttat ccctacggcc
    14761 ctgcattaat gaatcggcca acgcgcgggg agaggcggtt tgcgtattgg gcgctcttcc
    14821 gcttcctcgc tcactgactc gctgcgctcg gtcgttcggc tgcggcgagc ggtatcagct
    14881 cactcaaagg cggtaatacg gttatccaca gaatcagggg ataacgcagg aaagaacatg
    14941 tgagcaaaag gccagcaaaa gcccaggaac cgtaaaaagg ccgcgttgct ggcgtttttc
    15001 cataggctcc gcccccctga cgagcatcac aaaaatcgac gctcaagtca gaggtggcga
    15061 aac
//
