# Supplementary material for: PhiReX 2.0: A Programmable and Red Light-Regulated CRISPR-dCas9 System for the Activation of Endogenous Genes in Saccharomyces cerevisiae
Source: ACS Synth Biol. 2023 Apr 4;12(4):1046–57. doi: 10.1021/acssynbio.2c00517 (PMC10127447; doi:10.1021/acssynbio.2c00517)
Supplement: Supplementary file 2 — sb2c00517_si_002.zip [file sb2c00517_si_002.zip › pLH_117.gb]

LOCUS       Exported               15021 bp DNA     circular SYN 13-MAY-2022
DEFINITION  synthetic circular DNA
ACCESSION   pj5_00001
VERSION     .
KEYWORDS    pLH_117
SOURCE      synthetic DNA construct
  ORGANISM  synthetic DNA construct
REFERENCE   1  (bases 1 to 15021)
  AUTHORS   Hochrein L, Machens F, Gremmels J, Schulz K, Messerschmidt K, 
            Mueller-Roeber B.
  TITLE     AssemblX: A user-friendly toolkit for rapid and reliable multi-gene 
            assemblies
  JOURNAL   Nucleic Acids Research
REFERENCE   2  (bases 1 to 15021)
  AUTHORS   Hochrein L, Machens F, Gremmels J, Schulz K, Messerschmidt K, 
            Mueller-Roeber B.
  TITLE     Direct Submission
  JOURNAL   Submitted (06-OCT-2016) Department of Molecular Biology - Cell2Fab 
            research unit, University of Potsdam, Karl-Liebknecht-Str. 24-25 
            Potsdam, Brandenburg 14476, Germany
REFERENCE   3  (bases 1 to 15021)
  AUTHORS   .
  TITLE     Direct Submission
  JOURNAL   Exported May 13, 2022 from SnapGene 6.0.2
            https://www.snapgene.com
COMMENT     SGRef: number: 1; type: "Journal Article"; journalName: "Nucleic 
            Acids Research"
COMMENT     SGRef: number: 2; type: "Journal Article"; journalName: "Submitted 
            (06-OCT-2016) Department of Molecular Biology - Cell2Fab research 
            unit, University of Potsdam, Karl-Liebknecht-Str. 24-25 Potsdam, 
            Brandenburg 14476, Germany"
FEATURES             Location/Qualifiers
     source          1..15021
                     /mol_type="other DNA"
                     /organism="synthetic DNA construct"
     CDS             complement(693..1553)
                     /codon_start=1
                     /label=ORF frame 3
                     /label=Carb
                     /translation="MSIQHFRVALIPFFAAFCLPVFAHPETLVKVKDAEDQLGARVGYI
                     ELDLNSGKILESFRPEERFPMMSTFKVLLCDTLLSRIDAGQEQLGRRIHYSQNDLVEYS
                     PVTEKHLTDGMTVRELCSAAITMSDNTAANLLLTTIGGPKELTAFLHNMGDHVTRLDRW
                     EPELNEAIPNDESDTTMPVAMPTTLRKLLTGELLTLASRQQLIDWMEADKVAGPLLRSA
                     LPAGWFIADKSGAGERGSRGIIAALGPDGKRSRIVVIYTTGSQATMDERNRQIAEIGAS
                     LIKHW"
     misc_signal     1647..2144
                     /label=ura3 buffer
                     /note="/SECDrawAs=Label"
     misc_feature    1895..1902
                     /label=PmeI
                     /label=nonstandard type: Site
                     /note="restriction site"
                     /note="/site_type=restriction site"
     misc_feature    2299..2316
                     /label=I-SceI
                     /label=nonstandard type: Site
                     /note="restriction site"
                     /note="/site_type=restriction site"
     misc_feature    2317..2366
                     /label=B0*
                     /label=nonstandard type: Region
     misc_feature    2367..7028
                     /label=GMP1-Ter
                     /label=pLH_115
                     /label=nonstandard type: Region
     promoter        2367..3106
                     /label=GMP1 promoter
     CDS             3107..4969
                     /label=PhyBNT
     CDS             4970..4990
                     /label=Cdc1 NLS
     CDS             4991..4999
                     /label=Linker
     CDS             5000..6625
                     /label=VPR_stopp
                     /label=VPR and stopp
     misc_feature    7029..13500
                     /label=pLH_113
                     /label=nonstandard type: Region
     misc_feature    7029..7064
                     /label=B1*
                     /label=nonstandard type: Region
     promoter        7065..7884
                     /label=FBA1-Pro
     CDS             7885..8184
                     /label=PIF3(APB)
     CDS             8200..12303
                     /label=dCas9
     CDS             12340..12642
                     /label=PIF3(APB)
     terminator      12643..13044
                     /label=FBA1-Ter
     promoter        13045..13449
                     /label=LEU2 promoter
     CDS             13450..14544
                     /codon_start=1
                     /product="LEU2"
                     /label=LEU2
                     /translation="MSAPKKIVVLPGDHVGQEITAEAIKVLKAISDVRSNVKFDFENHL
                     IGGAAIDATGVPLPDEALEASKKVDAVLLGAVGGPKWGTGSVRPEQGLLKIRKELQLYA
                     NLRPCNFASDSLLDLSPIKPQFAKGTDFVVVRELVGGIYFGKRKEDDGDGVAWDSEQYT
                     VPEVQRITRMAAFMALQHEPPLPIWSLDKANVLASSRLWRKTVEETIKNEFPTLKVQHQ
                     LIDSAAMILVKNPTHLNGIIITSNMFGDIISDEASVIPGSLGLLPSASLASLPDKNTAF
                     GLYEPCHGSAPDLPKNKVDPIATILSAAMMLKLSLNLPEEGKAIEDAVKKVLDAGIRTG
                     DLGGSNSTTEVGDAVAEEVKKILA"
     misc_feature    13450..13500
                     /label=BR*
                     /note="BR*"
     misc_feature    14646..14695
                     /label=C0*
                     /label=nonstandard type: Region
     misc_feature    14696..14713
                     /label=I-SceI
                     /label=nonstandard type: Site
                     /note="restriction site"
                     /note="/site_type=restriction site"
     misc_feature    complement(join(14940..15021,1..538))
                     /direction=LEFT
                     /label=pBR322_origin
                     /label=nonstandard type: Replication_ori
ORIGIN
        1 ccgacaggac tataaagata ccaggcgttt ccccctggaa gctccctcgt gcgctctcct
       61 gttccgaccc tgccgcttac cggatacctg tccgcctttc tcccttcggg aagcgtggcg
      121 ctttctcata gctcacgctg taggtatctc agttcggtgt aggtcgttcg ctccaagctg
      181 ggctgtgtgc acgaaccccc cgttcagccc gaccgctgcg ccttatccgg taactatcgt
      241 cttgagtcca acccggtaag acacgactta tcgccactgg cagcagccac tggtaacagg
      301 attagcagag cgaggtatgt aggcggtgct acagagttct tgaagtggtg gcctaactac
      361 ggctacacta gaaggacagt atttggtatc tgcgctctgc tgaagccagt taccttcgga
      421 aaaagagttg gtagctcttg atccggcaaa caaaccaccg ctggtagcgg tggttttttt
      481 gtttgcaagc agcagattac gcgcagaaaa aaaggatctc aagaagatcc tttgatcttt
      541 tctacggggt ctgacgctca gtggaacgaa aactcacgtt aagggatttt ggtcatgaga
      601 ttatcaaaaa ggatcttcac ctagatcctt ttaaattaaa aatgaagttt taaatcaatc
      661 taaagtatat atgagtaaac ttggtctgac agttaccaat gcttaatcag tgaggcacct
      721 atctcagcga tctgtctatt tcgttcatcc atagttgcct gactccccgt cgtgtagata
      781 actacgatac gggagcgctt accatctggc cccagtgctg caatgatacc gcgagaccca
      841 cgctcaccgg ctccagattt atcagcaata aaccagccag ccggaagggc cgagcgcaga
      901 agtggtcctg caactttatc cgcctccatc cagtctatta attgttgccg ggaagctaga
      961 gtaagtagtt cgccagttaa tagtttgcgc aacgttgttg gcattgctac aggcatcgtg
     1021 gtgtcactct cgtcgtttgg tatggcttca ttcagctccg gttcccaacg atcaaggcga
     1081 gttacatgat cccccatgtt gtgcaaaaaa gcggttagct ccttcggtcc tccgatcgtt
     1141 gtcagaagta agttggccgc agtgttatca ctcatggtta tggcagcact gcataattct
     1201 cttactgtca tgccatccgt aagatgcttt tctgtgactg gtgagtactc aaccaagtca
     1261 ttctgagaat agtgtatgcg gcgaccgagt tgctcttgcc cggcgtcaat acgggataat
     1321 agtgtatcac atagcagaac tttaaaagtg ctcatcattg gaaaacgttc ttcggggcga
     1381 aaactctcaa ggatcttacc gctgttgaga tccagttcga tgtaacccac tcgtgcaccc
     1441 aactgatctt cagcatcttt tactttcacc agcgtttctg ggtgagcaaa aacaggaagg
     1501 caaaatgccg caaaaaaggg aataagggcg acacggaaat gttgaatact catactcttc
     1561 ctttttcaat gggtaataac tgatataatt aaattgaagc tctaatttgt gagtttagta
     1621 tacatgcatt tacttataat acagttatct tgactgattt ttccatggag ggcacagtta
     1681 agccgctaaa ggcattatcc gccaagtaca attttttact cttcgaagac agaaaatttg
     1741 ctgacattgg taatacagtc aaattgcagt actctgcggg tgtatacaga atagcagaat
     1801 gggcagacat tacgaatgca cacggtgtgg tgggcccagg tattgttagc ggtttgaagc
     1861 aggcggcaga agaagtaaca aaggaaccta gagggtttaa acccttttga tgttagcaga
     1921 attgtcatgc aagggctccc tatctactgg agaatatact aagggtactg ttgacattgc
     1981 gaagagcgac aaagattttg ttatcggctt tattgctcaa agagacatgg gtggaagaga
     2041 tgaaggttac gattggttga ttatgacacc cggtgtgggt ttagatgaca agggagacgc
     2101 attgggtcaa cagtatagaa ccgtggatga tgtggtctct acaggggaaa gccggcgaac
     2161 gtggcgagaa aggaagggaa gaaagcgaaa ggagcggggg ctagggcggt gggaagtgta
     2221 ggggtcacgc tgggcgtaac caccacaccc gccgcgctta atggggcgct acagggcgcg
     2281 tggggatgat ccactagtta gggataacag ggtaattaag gtttcagtca cactacggat
     2341 acttttacaa cgggagcagt tattcatagt cgtgcaatgt atgactttaa gatttgtgag
     2401 caggaagaaa agggagaatc ttctaacgat aaacccttga aaaactgggt agactacgct
     2461 atgttgagtt gctacgcagg ctgcacaatt acacgagaat gctcccgcct aggatttaag
     2521 gctaagggac gtgcaatgca gacgacagat ctaaatgacc gtgtcggtga agtgttcgcc
     2581 aaacttttcg gttaacacat gcagtgatgc acgcgcgatg gtgctaagtt acatatatat
     2641 atatatagcc atagtgatgt ctaagtaacc tttatggtat atttcttaat gtggaaagat
     2701 actagcgcgc gcacccacac acaagcttcg tcttttcttg aagaaaagag gaagctcgct
     2761 aaatgggatt ccactttccg ttccctgcca gctgatggaa aaaggttagt ggaacgatga
     2821 agaataaaaa gagagatcca ctgaggtgaa atttcagctg acagcgagtt tcatgatcgt
     2881 gatgaacaat ggtaacgagt tgtggctgtt gccagggagg gtggttctca acttttaatg
     2941 tatggccaaa tcgctacttg ggtttgttat ataacaaaga agaaataatg aactgattct
     3001 cttcctcctt cttgtccttt cttaattctg ttgtaattac cttcctttgt aatttttttt
     3061 gtaattattc ttcttaataa tccaaacaaa cacacatatt acaataatgg tttccggagt
     3121 cgggggtagt ggcggtggcc gtggcggtgg ccgtggcgga gaagaagaac cgtcgtcaag
     3181 tcacactcct aataaccgaa gaggaggaga acaagctcaa tcgtcgggaa cgaaatctct
     3241 cagaccaaga agcaacactg aatcaatgag caaagcaatt caacagtaca ccgtcgacgc
     3301 aagactccac gccgttttcg aacaatccgg cgaatcaggg aaatcattcg actactcaca
     3361 atcactcaaa acgacgacgt acggttcctc tgtacctgag caacagatca cagcttatct
     3421 ctctcgaatc cagcgaggtg gttacattca gcctttcgga tgtatgatcg ccgtcgatga
     3481 atccagtttc cggatcatcg gttacagtga aaacgccaga gaaatgttag ggattatgcc
     3541 tcaatctgtt cctactcttg agaaacctga gattctagct atgggaactg atgtgagatc
     3601 tttgttcact tcttcgagct cgattctact cgagcgtgct ttcgttgctc gagagattac
     3661 cttgttaaat ccggtttgga tacattccaa gaatactggt aaaccgtttt acgccattct
     3721 tcataggatt gatgttggtg ttgttattga tttagagcca gctagaactg aagatcctgc
     3781 gctttctatt gctggtgctg ttcaatcgca gaaactcgcg gttcgtgcga tttctcagtt
     3841 acaggctctt cctggtggag atattaagct tttgtgtgac actgtcgtgg aaagtgtgag
     3901 ggacttgact ggttatgatc gtgttatggt ttataagttt catgaagatg agcatggaga
     3961 agttgtagct gagagtaaac gagatgattt agagccttat attggactgc attatcctgc
     4021 tactgatatt cctcaagcgt caaggttctt gtttaagcag aaccgtgtcc gaatgatagt
     4081 agattgcaat gccacacctg ttcttgtggt ccaggacgat aggctaactc agtctatgtg
     4141 cttggttggt tctactctta gggctcctca tggttgtcac tctcagtata tggctaacat
     4201 gggatctatt gcgtctttag caatggcggt tataatcaat ggaaatgaag atgatgggag
     4261 caatgtagct agtggaagaa gctcgatgag gctttggggt ttggttgttt gccatcacac
     4321 ttcttctcgc tgcataccgt ttccgctaag gtatgcttgt gagtttttga tgcaggcttt
     4381 cggtttacag ttaaacatgg aattgcagtt agctttgcaa atgtcagaga aacgcgtttt
     4441 gagaacgcag acactgttat gtgatatgct tctgcgtgac tcgcctgctg gaattgttac
     4501 acagagtccc agtatcatgg acttagtgaa atgtgacggt gcagcatttc tttaccacgg
     4561 gaagtattac ccgttgggtg ttgctcctag tgaagttcag ataaaagatg ttgtggagtg
     4621 gttgcttgcg aatcatgcgg attcaaccgg attaagcact gatagtttag gcgatgcggg
     4681 gtatcccggt gcagctgcgt taggggatgc tgtgtgcggt atggcagttg catatatcac
     4741 aaaaagagac tttctttttt ggtttcgatc tcacactgcg aaagaaatca aatggggagg
     4801 cgctaagcat catccggagg ataaagatga tgggcaacga atgcatcctc gttcgtcctt
     4861 tcaggctttt cttgaagttg ttaagagccg gagtcagcca tgggaaactg cggaaatgga
     4921 tgcgattcac tcgctccagc ttattctgag agactctttt aaagaatcta ggccattaaa
     4981 gcgtaagaaa gggcgcgcca gcagggctga ccccaagaag aagaggaagg tggaggccag
     5041 cggttccgga cgggctgacg cattggacga ttttgatctg gatatgctgg gaagtgacgc
     5101 cctcgatgat tttgaccttg acatgcttgg ttcggatgcc cttgatgact ttgacctcga
     5161 catgctcggc agtgacgccc ttgatgattt cgacctggac atgctgatta actctagaag
     5221 ttccggatct ccgaaaaaga aacgcaaagt tggtagccag tacctgcccg acaccgacga
     5281 ccggcaccgg atcgaggaaa agcggaagcg gacctacgag acattcaaga gcatcatgaa
     5341 gaagtccccc ttcagcggcc ccaccgaccc tagacctcca cctagaagaa tcgccgtgcc
     5401 cagcagatcc agcgccagcg tgccaaaacc tgccccccag ccttacccct tcaccagcag
     5461 cctgagcacc atcaactacg acgagttccc taccatggtg ttccccagcg gccagatctc
     5521 tcaggcctct gctctggctc cagcccctcc tcaggtgctg cctcaggctc ctgctcctgc
     5581 accagctcca gccatggtgt ctgcactggc tcaggcacca gcacccgtgc ctgtgctggc
     5641 tcctggacct ccacaggctg tggctccacc agcccctaaa cctacacagg ccggcgaggg
     5701 cacactgtct gaagctctgc tgcagctgca gttcgacgac gaggatctgg gagccctgct
     5761 gggaaacagc accgatcctg ccgtgttcac cgacctggcc agcgtggaca acagcgagtt
     5821 ccagcagctg ctgaaccagg gcatccctgt ggcccctcac accaccgagc ccatgctgat
     5881 ggaatacccc gaggccatca cccggctcgt gacaggcgct cagaggcctc ctgatccagc
     5941 tcctgcccct ctgggagcac caggcctgcc taatggactg ctgtctggcg acgaggactt
     6001 cagctctatc gccgacatgg acttctccgc actgctgggt agcggatcgg gatctcggga
     6061 ttccagggaa gggatgtttt tgccgaagcc tgaggccggc tccgctatta gtgacgtgtt
     6121 tgagggccgc gaggtgtgcc agccaaaacg aatccggcca tttcatcctc caggaagtcc
     6181 atgggccaac cgcccactcc ccgccagcct cgcaccaaca ccaaccggtc cagtacatga
     6241 gccagtcggg tcactgaccc cggcaccagt ccctcagcca ctggatccag cgcccgcagt
     6301 gactcccgag gccagtcacc tgttggagga tcccgatgaa gaaacgagcc aggctgtcaa
     6361 agcccttcgg gagatggccg atactgtgat tccccagaag gaagaggctg caatctgtgg
     6421 ccaaatggac ctttcccatc cgcccccaag gggccatctg gatgagctga caaccacact
     6481 tgagtccatg accgaggatc tgaacctgga ctcacccctg accccggaat tgaacgagat
     6541 tctggatacc ttcctgaacg acgagtgcct cttgcatgcc atgcatatca gcacaggact
     6601 gtccatcttc gacacatctc tgttttgagt ctgaagaatg aatgatttga tgatttcttt
     6661 ttccctccat ttttcttact gaatatatca atgatataga cttgtatagt ttattatttc
     6721 aaattaagta gctatatata gtcaagataa cgtttgtttg acacgattac attattcgtc
     6781 gacatctttt ttcagcctgt cgtggtagca atttgaggag tattattaat tgaataggtt
     6841 cattttgcgc tcgcataaac agttttcgtc agggacagta tgttggaatg agtggtaatt
     6901 aatggtgaca tgacatgtta tagcaataac cttgatgttt acatcgtagt ttaatgtaca
     6961 ccccgcgaat tcgttcaagt aggagtgcac caattgcaaa gggaaaagct gaatgggcag
     7021 ttcgaataca ataagtgcta tcctgaatct ctggttgtga aacatccaac tggcaccgct
     7081 ggcttgaaca acaataccag ccttccaact tctgtaaata acggcggtac gccagtgcca
     7141 ccagtaccgt tacctttcgg tatacctcct ttccccatgt ttccaatgcc cttcatgcct
     7201 ccaacggcta ctatcacaaa tcctcatcaa gctgacgcaa gccctaagaa atgaataaca
     7261 atactgacag tactaaataa ttgcctactt ggcttcacat acgttgcata cgtcgatata
     7321 gataataatg ataatgacag caggattatc gtaatacgta atagttgaaa atctcaaaaa
     7381 tgtgtgggtc attacgtaaa taatgatagg aatgggattc ttctattttt cctttttcca
     7441 ttctagcagc cgtcgggaaa acgtggcatc ctctctttcg ggctcaattg gagtcacgct
     7501 gccgtgagca tcctctcttt ccatatctaa caactgagca cgtaaccaat ggaaaagcat
     7561 gagcttagcg ttgctccaaa aaagtattgg atggttaata ccatttgtct gttctcttct
     7621 gactttgact cctcaaaaaa aaaaaatcta caatcaacag atcgcttcaa ttacgccctc
     7681 acaaaaactt ttttccttct tcttcgccca cgttaaattt tatccctcat gttgtctaac
     7741 ggatttctgc acttgattta ttataaaaag acaaagacat aatacttctc tatcaatttc
     7801 agttattgtt cttccttgcg ttattcttct gttcttcttt ttcttttgtc atatataacc
     7861 ataaccaagt aatacatatt caaaatgcct ctgtttgagc ttttcaggct caccaaagct
     7921 aagcttgaat ctgctcaaga caggaaccct tctccacctg tagatgaagt tgtggagctg
     7981 gtgtgggaaa atggtcagat atcaactcaa agtcagtcaa gtagatcgag gaacattcct
     8041 ccaccacaag caaactcttc tagagctaga gagattggaa atggctcaaa gacgactatg
     8101 gtggacgaga tccctatgtc agtgccatca ctaatgacgg gtttgagtca agacgatgac
     8161 tttgttccat ggttgaatca tcatcatcac ggccgcggaa tggataagaa atactcaata
     8221 ggcttagcta tcggcacaaa tagcgtcgga tgggcggtga tcactgatga atataaggtt
     8281 ccgtctaaaa agttcaaggt tctgggaaat acagaccgcc acagtatcaa aaaaaatctt
     8341 ataggggctc ttttatttga cagtggagag acagcggaag cgactcgtct caaacggaca
     8401 gctcgtagaa ggtatacacg tcggaagaat cgtatttgtt atctacagga gattttttca
     8461 aatgagatgg cgaaagtaga tgatagtttc tttcatcgac ttgaagagtc ttttttggtg
     8521 gaagaagaca agaagcatga acgtcatcct atttttggaa atatagtaga tgaagttgct
     8581 tatcatgaga aatatccaac tatctatcat ctgcgaaaaa aattggtaga ttctactgat
     8641 aaagcggatt tgcgcttaat ctatttggcc ttagcgcata tgattaagtt tcgtggtcat
     8701 tttttgattg agggagattt aaatcctgat aatagtgatg tggacaaact atttatccag
     8761 ttggtacaaa cctacaatca attatttgaa gaaaacccta ttaacgcaag tggagtagat
     8821 gctaaagcga ttctttctgc acgattgagt aaatcaagac gattagaaaa tctcattgct
     8881 cagctccccg gtgagaagaa aaatggctta tttgggaatc tcattgcttt gtcattgggt
     8941 ttgaccccta attttaaatc aaattttgat ttggcagaag atgctaaatt acagctttca
     9001 aaagatactt acgatgatga tttagataat ttattggcgc aaattggaga tcaatatgct
     9061 gatttgtttt tggcagctaa gaatttatca gatgctattt tactttcaga tatcctaaga
     9121 gtaaatactg aaataactaa ggctccccta tcagcttcaa tgattaaacg ctacgatgaa
     9181 catcatcaag acttgactct tttaaaagct ttagttcgac aacaacttcc agaaaagtat
     9241 aaagaaatct tttttgatca atcaaaaaac ggatatgcag gttatattga tgggggagct
     9301 agccaagaag aattttataa atttatcaaa ccaattttag aaaaaatgga tggtactgag
     9361 gaattattgg tgaaactaaa tcgtgaagat ttgctgcgca agcaacggac ctttgacaac
     9421 ggctctattc cccatcaaat tcacttgggt gagctgcatg ctattttgag aagacaagaa
     9481 gacttttatc catttttaaa agacaatcgt gagaagattg aaaaaatctt gacttttcga
     9541 attccttatt atgttggtcc attggcgcgt ggcaatagtc gttttgcatg gatgactcgg
     9601 aagtctgaag aaacaattac cccatggaat tttgaagaag ttgtcgataa aggtgcttca
     9661 gctcaatcat ttattgaacg catgacaaac tttgataaaa atcttccaaa tgaaaaagta
     9721 ctaccaaaac atagtttgct ttatgagtat tttacggttt ataacgaatt gacaaaggtc
     9781 aaatatgtta ctgaaggaat gcgaaaacca gcatttcttt caggtgaaca gaagaaagcc
     9841 attgttgatt tactcttcaa aacaaatcga aaagtaaccg ttaagcaatt aaaagaagat
     9901 tatttcaaaa aaatagaatg ttttgatagt gttgaaattt caggagttga agatagattt
     9961 aatgcttcat taggtaccta ccatgatttg ctaaaaatta ttaaagataa agattttttg
    10021 gataatgaag aaaatgaaga tatcttagag gatattgttt taacattgac cttatttgaa
    10081 gatagggaga tgattgagga aagacttaaa acatatgctc acctctttga tgataaggtg
    10141 atgaaacagc ttaaacgtcg ccgttatact ggttggggac gtttgtctcg aaaattgatt
    10201 aatggtatta gggataagca atctggcaaa acaatattag attttttgaa atcagatggt
    10261 tttgccaatc gcaattttat gcagctgatc catgatgata gtttgacatt taaagaagac
    10321 attcaaaaag cacaagtgtc tggacaaggc gatagtttac atgaacatat tgcaaattta
    10381 gctggtagcc ctgctattaa aaaaggtatt ttacagactg taaaagttgt tgatgaattg
    10441 gtcaaagtaa tggggcggca taagccagaa aatatcgtta ttgaaatggc acgtgaaaat
    10501 cagacaactc aaaagggcca gaaaaattcg cgagagcgta tgaaacgaat cgaagaaggt
    10561 atcaaagaat taggaagtca gattcttaaa gagcatcctg ttgaaaatac tcaattgcaa
    10621 aatgaaaagc tctatctcta ttatctccaa aatggaagag acatgtatgt ggaccaagaa
    10681 ttagatatta atcgtttaag tgattatgat gtcgatgcca ttgttccaca aagtttcctt
    10741 aaagacgatt caatagacaa taaggtctta acgcgttctg ataaaaatcg tggtaaatcg
    10801 gataacgttc caagtgaaga agtagtcaaa aagatgaaaa actattggag acaacttcta
    10861 aacgccaagt taatcactca acgtaagttt gataatttaa cgaaagctga acgtggaggt
    10921 ttgagtgaac ttgataaagc tggttttatc aaacgccaat tggttgaaac tcgccaaatc
    10981 actaagcatg tggcacaaat tttggatagt cgcatgaata ctaaatacga tgaaaatgat
    11041 aaacttattc gagaggttaa agtgattacc ttaaaatcta aattagtttc tgacttccga
    11101 aaagatttcc aattctataa agtacgtgag attaacaatt accatcatgc ccatgatgcg
    11161 tatctaaatg ccgtcgttgg aactgctttg attaagaaat atccaaaact tgaatcggag
    11221 tttgtctatg gtgattataa agtttatgat gttcgtaaaa tgattgctaa gtctgagcaa
    11281 gaaataggca aagcaaccgc aaaatatttc ttttactcta atatcatgaa cttcttcaaa
    11341 acagaaatta cacttgcaaa tggagagatt cgcaaacgcc ctctaatcga aactaatggg
    11401 gaaactggag aaattgtctg ggataaaggg cgagattttg ccacagtgcg caaagtattg
    11461 tccatgcccc aagtcaatat tgtcaagaaa acagaagtac agacaggcgg attctccaag
    11521 gagtcaattt taccaaaaag aaattcggac aagcttattg ctcgtaaaaa agactgggat
    11581 ccaaaaaaat atggtggttt tgatagtcca acggtagctt attcagtcct agtggttgct
    11641 aaggtggaaa aagggaaatc gaagaagtta aaatccgtta aagagttact agggatcaca
    11701 attatggaaa gaagttcctt tgaaaaaaat ccgattgact ttttagaagc taaaggatat
    11761 aaggaagtta aaaaagactt aatcattaaa ctacctaaat atagtctttt tgagttagaa
    11821 aacggtcgta aacggatgct ggctagtgcc ggagaattac aaaaaggaaa tgagctggct
    11881 ctgccaagca aatatgtgaa ttttttatat ttagctagtc attatgaaaa gttgaagggt
    11941 agtccagaag ataacgaaca aaaacaattg tttgtggagc agcataagca ttatttagat
    12001 gagattattg agcaaatcag tgaattttct aagcgtgtta ttttagcaga tgccaattta
    12061 gataaagttc ttagtgcata taacaaacat agagacaaac caatacgtga acaagcagaa
    12121 aatattattc atttatttac gttgacgaat cttggagctc ccgctgcttt taaatatttt
    12181 gatacaacaa ttgatcgtaa acgatatacg tctacaaaag aagttttaga tgccactctt
    12241 atccatcaat ccatcactgg tctttatgaa acacgcattg atttgagtca gctaggaggt
    12301 gacccaattg ccggatccaa ggctagcggg cgcgccacca tgcctctgtt tgagcttttc
    12361 aggctcacca aagctaagct tgaatctgct caagacagga acccttctcc acctgtagat
    12421 gaagttgtgg agctggtgtg ggaaaatggt cagatatcaa ctcaaagtca gtcaagtaga
    12481 tcgaggaaca ttcctccacc acaagcaaac tcttctagag ctagagagat tggaaatggc
    12541 tcaaagacga ctatggtgga cgagatccct atgtcagtgc catcactaat gacgggtttg
    12601 agtcaagacg atgactttgt tccatggttg aatcatcatt agagttaatt caaattaatt
    12661 gatatagttt tttaatgagt attgaatctg tttagaaata atggaatatt atttttattt
    12721 atttatttat attattggtc ggctcttttc ttctgaaggt caatgacaaa atgatatgaa
    12781 ggaaataatg atttctaaaa ttttacaacg taagatattt ttacaaaagc ctagctcatc
    12841 ttttgtcatg cactatttta ctcacgcttg aaattaacgg ccagtccact gcggagtcat
    12901 ttcaaagtca tcctaatcga tctatcgttt ttgatagctc attttggagt tcgcgattgt
    12961 cttctgttat tcacaactgt tttaattttt atttcattct ggaactcttc gagttctttg
    13021 taaagtcttt catagtagct tactaactgt gggaatactc aggtatcgta agatgcaaga
    13081 gttcgaatct cttagcaacc attatttttt tcctcaacat aacgagaaca cacaggggcg
    13141 ctatcgcaca gaatcaaatt cgatgactgg aaattttttg ttaatttcag aggtcgcctg
    13201 acgcatatac ctttttcaac tgaaaaattg ggagaaaaag gaaaggtgag aggccggaac
    13261 cggcttttca tatagaatag agaagcgttc atgactaaat gcttgcatca caatacttga
    13321 agttgacaat attatttaag gacctattgt tttttccaat aggtggttag caatcgtctt
    13381 actttctaac ttttcttacc ttttacattt cagcaatata tatatatatt tcaaggatat
    13441 accattctaa tgtctgcccc taagaagatc gtcgttttgc caggtgacca cgttggtcaa
    13501 gaaatcacag ccgaagccat taaggttctt aaagctattt ctgatgttcg ttccaatgtc
    13561 aagttcgatt tcgaaaatca tttaattggt ggtgctgcta tcgatgctac aggtgtccca
    13621 cttccagatg aggcgctgga agcctccaag aaggttgatg ccgttttgtt aggtgctgtg
    13681 ggtggtccta aatggggtac aggtagtgtt agacctgaac aaggtttact aaaaatccgt
    13741 aaagaacttc aattgtacgc caacttaaga ccatgtaact ttgcatccga ctctctttta
    13801 gacttatctc caatcaagcc acaatttgct aaaggtactg acttcgttgt tgtcagagaa
    13861 ttagtgggag gtatttactt tggtaagaga aaggaagacg atggtgatgg tgtcgcttgg
    13921 gatagtgaac aatacaccgt tccagaagtg caaagaatca caagaatggc cgctttcatg
    13981 gccctacaac atgagccacc attgcctatt tggtccttgg ataaagctaa tgttttggcc
    14041 tcttcaagat tatggagaaa aactgtggag gaaaccatca agaacgaatt tcctacattg
    14101 aaggttcaac atcaattgat tgattctgcc gccatgatcc tagttaagaa cccaacccac
    14161 ctaaatggta ttataatcac cagcaacatg tttggtgata tcatctccga tgaagcctcc
    14221 gttatcccag gttccttggg tttgttgcca tctgcgtcct tggcctcttt gccagacaag
    14281 aacaccgcat ttggtttgta cgaaccatgc cacggttctg ctccagattt gccaaagaat
    14341 aaggttgacc ctatcgccac tatcttgtct gctgcaatga tgttgaaatt gtcattgaac
    14401 ttgcctgaag aaggtaaggc cattgaagat gcagttaaaa aggttttgga tgcaggtatc
    14461 agaactggtg atttaggtgg ttccaacagt accaccgaag tcggtgatgc tgtcgccgaa
    14521 gaagttaaga aaatccttgc ttaaaaagat tctctttttt tatgatattt gtacataaac
    14581 tttataaatg aaattcataa tagaaacgac acgaaattac aaaatggaat atgttcatag
    14641 ggtagtattg cgtgtgatac ttcaggagaa ccgttattcc gtaaaactac agtcaattac
    14701 cctgttatcc ctacggccct gcattaatga atcggccaac gcgcggggag aggcggtttg
    14761 cgtattgggc gctcttccgc ttcctcgctc actgactcgc tgcgctcggt cgttcggctg
    14821 cggcgagcgg tatcagctca ctcaaaggcg gtaatacggt tatccacaga atcaggggat
    14881 aacgcaggaa agaacatgtg agcaaaaggc cagcaaaagc ccaggaaccg taaaaaggcc
    14941 gcgttgctgg cgtttttcca taggctccgc ccccctgacg agcatcacaa aaatcgacgc
    15001 tcaagtcaga ggtggcgaaa c
//
