# Supplementary material for: PhiReX 2.0: A Programmable and Red Light-Regulated CRISPR-dCas9 System for the Activation of Endogenous Genes in Saccharomyces cerevisiae
Source: ACS Synth Biol. 2023 Apr 4;12(4):1046–57. doi: 10.1021/acssynbio.2c00517 (PMC10127447; doi:10.1021/acssynbio.2c00517)
Supplement: Supplementary file 2 — sb2c00517_si_002.zip [file sb2c00517_si_002.zip › pLH_129.gb]

LOCUS       Exported                7620 bp DNA     circular SYN 13-MAY-2022
DEFINITION  synthetic circular DNA
ACCESSION   pj5_00001
VERSION     .
KEYWORDS    pLH_129
SOURCE      synthetic DNA construct
  ORGANISM  synthetic DNA construct
REFERENCE   1  (bases 1 to 7620)
  AUTHORS   .
  TITLE     Direct Submission
  JOURNAL   Exported May 13, 2022 from SnapGene 6.0.2
            https://www.snapgene.com
FEATURES             Location/Qualifiers
     source          1..7620
                     /mol_type="other DNA"
                     /organism="synthetic DNA construct"
     CDS             complement(557..1357)
                     /codon_start=1
                     /label=URA3
                     /translation="MSKATYKERAATHPSPVAAKLFNIMHEKQTNLCASLDVRTTKELL
                     ELVEALGPKICLLKTHVDILTDFSMEGTVKPLKALSAKYNFLLFEDRKFADIGNTVKLQ
                     YSAGVYRIAEWADITNAHGVVGPGIVSGLKQAAEEVTKEPRGLLMLAELSCKGSLSTGE
                     YTKGTVDIAKSDKDFVIGFIAQRDMGGRDEGYDWLIMTPGVGLDDKGDALGQQYRTVDD
                     VVSTGSDIIIVGRGLFAKGRDAKVEGERYRKAGWEAYLRRCGQQN"
     rep_origin      1587..3058
                     /label=2micron_origin
                     /note="/translation=MSTVPLVYSPVDREPLHDNSANIKRPLGSFVTSSAACFK
                     PLTIP 
                     GPTTPCAFVMSAHSAILYTPAEYCNLTVLPMSANFLSSKSKKLYLADNAFSGLTVPSM 
                     EKSVKISTCVFSKQILGPNASTNSSNSLVVRTSNEAHKFVCFSCMILNSLAATGLG*"
     CDS             complement(3403..4197)
                     /label=Kana
     misc_feature    4406..4407
                     /label=PmeI
                     /label=nonstandard type: Site
                     /note="Name: PmeI"
                     /note="Pattern: gtttaaac"
                     /note="Number_of_matches: 2"
                     /note="cut_0_on_positive_strand: 4406^4407"
                     /note="cut_0_on_negative_strand: 4406^4407"
                     /note="inhibited_by: "
                     /note="star_activity: yes"
                     /note="site_type: other"
                     /note="restriction site"
                     /note="/site_type=restriction site"
     misc_feature    4411..4460
                     /label=B0*
                     /label=nonstandard type: Region
     misc_feature    4461..4813
                     /label=RPL8a_pro
                     /label=RPL8a_promoter
     CDS             4814..6676
                     /label=PhyBNT
     CDS             6677..6697
                     /label=Cdc1-NLS
     CDS             6698..6706
                     /label=Linker
     CDS             6707..6856
                     /label=VP64-AD
     CDS             6857..6859
                     /label=stopp
     misc_feature    6860..7359
                     /label=RPL8a_ter
                     /label=RPL8a_terminator
     misc_feature    7360..7395
                     /label=B1*
                     /label=nonstandard type: Region
     rep_origin      join(7445..7620,1..444)
                     /label=pBR322_origin
ORIGIN
        1 ccgtagttag gccaccactt caagaactct gtagcaccgc ctacatacct cgctctgcta
       61 atcctgttac cagtggctgc tgccagtggc gataagtcgt gtcttaccgg gttggactca
      121 agacgatagt taccggataa ggcgcagcgg tcgggctgaa cggggggttc gtgcacacag
      181 cccagcttgg agcgaacgac ctacaccgaa ctgagatacc tacagcgtga gctatgagaa
      241 agcgccacgc ttcccgaagg gagaaaggcg gacaggtatc cggtaagcgg cagggtcgga
      301 acaggagagc gcacgaggga gcttccaggg ggaaacgcct ggtatcttta tagtcctgtc
      361 gggtttcgcc acctctgact tgagcgtcga tttttgtgat gctcgtcagg ggggcggagc
      421 ctatggaaaa acgccagcaa cgcggccttt ttacggttcc tggccttttg ctggcctttt
      481 gctcatgata taattaaatt gaagctctaa tttgtgagtt tagtatacat gcatttactt
      541 ataatacagt tttttagttt tgctggccgc atcttctcaa atatgcttcc cagcctgctt
      601 ttctgtaacg ttcaccctct accttagcat cccttccctt tgcaaatagt cctcttccaa
      661 caataataat gtcagatcct gtagagacca catcatccac ggttctatac tgttgaccca
      721 atgcgtctcc cttgtcatct aaacccacac cgggtgtcat aatcaaccaa tcgtaacctt
      781 catctcttcc acccatgtct ctttgagcaa taaagccgat aacaaaatct ttgtcgctct
      841 tcgcaatgtc aacagtaccc ttagtatatt ctccagtaga tagggagccc ttgcatgaca
      901 attctgctaa catcaaaagg cctctaggtt cctttgttac ttcttctgcc gcctgcttca
      961 aaccgctaac aatacctggg cccaccacac cgtgtgcatt cgtaatgtct gcccattctg
     1021 ctattctgta tacacccgca gagtactgca atttgactgt attaccaatg tcagcaaatt
     1081 ttctgtcttc gaagagtaaa aaattgtact tggcggataa tgcctttagc ggcttaactg
     1141 tgccctccat ggaaaaatca gtcaagatat ccacatgtgt ttttagtaaa caaattttgg
     1201 gacctaatgc ttcaactaac tccagtaatt ccttggtggt acgaacatcc aatgaagcac
     1261 acaagtttgt ttgcttttcg tgcatgatat taaatagctt ggcagcaaca ggactaggat
     1321 gagtagcagc acgttcctta tatgtagctt tcgacatgat ttatcttcgt ttcctgcagg
     1381 tttttgttct gtgcagttgg gttaagaata ctgggcaatt tcatgtttct tcaacactac
     1441 atatgcgtat atataccaat ctaagtctgt gctccttcct tcgttcttcc ttctgttcgg
     1501 agattaccga atcaaaaaaa tttcaaagaa accgaaatca aaaaaaagaa taaaaaaaaa
     1561 atgatgaatt gaattgaaaa gctagcttat cgatgataag ctgtcaaaga tgagaattaa
     1621 ttccacggac tatagactat actagatact ccgtctactg tacgatacac ttccgctcag
     1681 gtccttgtcc tttaacgagg ccttaccact cttttgttac tctattgatc cagctcagca
     1741 aaggcagtgt gatctaagat tctatcttcg cgatgtagta aaactagcta gaccgagaaa
     1801 gagactagaa atgcaaaagg cacttctaca atggctgcca tcattattat ccgatgtgac
     1861 gctgcagctt ctcaatgata ttcgaatacg ctttgaggag atacagccta atatccgaca
     1921 aactgtttta cagatttacg atcgtacttg ttacccatca ttgaattttg aacatccgaa
     1981 cctgggagtt ttccctgaaa cagatagtat atttgaacct gtataataat atatagtcta
     2041 gcgctttacg gaagacaatg tatgtatttc ggttcctgga gaaactattg catctattgc
     2101 ataggtaatc ttgcacgtcg catccccggt tcattttctg cgtttccatc ttgcacttca
     2161 atagcatatc tttgttaacg aagcatctgt gcttcatttt gtagaacaaa aatgcaacgc
     2221 gagagcgcta atttttcaaa caaagaatct gagctgcatt tttacagaac agaaatgcaa
     2281 cgcgaaagcg ctattttacc aacgaagaat ctgtgcttca tttttgtaaa acaaaaatgc
     2341 aacgcgacga gagcgctaat ttttcaaaca aagaatctga gctgcatttt tacagaacag
     2401 aaatgcaacg cgagagcgct attttaccaa caaagaatct atacttcttt tttgttctac
     2461 aaaaatgcat cccgagagcg ctatttttct aacaaagcat cttagattac tttttttctc
     2521 ctttgtgcgc tctataatgc agtctcttga taactttttg cactgtaggt ccgttaaggt
     2581 tagaagaagg ctactttggt gtctattttc tcttccataa aaaaagcctg actccacttc
     2641 ccgcgtttac tgattactag cgaagctgcg ggtgcatttt ttcaagataa aggcatcccc
     2701 gattatattc tataccgatg tggattgcgc atactttgtg aacagaaagt gatagcgttg
     2761 atgattcttc attggtcaga aaattatgaa cggtttcttc tattttgtct ctatatacta
     2821 cgtataggaa atgtttacat tttcgtattg ttttcgattc actctatgaa tagttcttac
     2881 tacaattttt ttgtctaaag agtaatacta gagataaaca taaaaaatgt agaggtcgag
     2941 tttagatgca agttcaagga gcgaaaggtg gatgggtagg ttatataggg atatagcaca
     3001 gagatatata gcaaagagat acttttgagc aatgtttgtg gaagcggtat tcgcaatggg
     3061 aagctccacc ccggttgata atcagaaaag ccccaaaaac aggaagattg tataagcaaa
     3121 tatttaaatt gtaattcttt cctgcgttat cccctgattc tgtggataac cgtattaccg
     3181 cctttgagtg agctgatacc gctcgccgca gccgaacgac cgagcgcagc gagtcagtga
     3241 gcgaggaagc ggaagagggt ctgacgctca gtggaacgaa aactcacgtt aagggatttt
     3301 ggtcatgaga ttatcaaaaa ggatcttcac ctagatcctt ttaaattaaa aatgaagttt
     3361 taaatcaatc taaagtatat atgagtaaac ttggtctgac agtcagaaga actcgtcaag
     3421 aaggcgatag aaggcgatgc gctgcgaatc gggagcggcg ataccgtaaa gcacgaggaa
     3481 gcggtcagcc cattcgccgc caagctcttc agcaatatca cgggtagcca acgctatgtc
     3541 ctgatagcgg tccgccacac ccagccggcc acagtcgatg aatccagaaa agcggccatt
     3601 ttccaccatg atattcggca agcaggcatc gtcatgggtc acgacgagat cctcgccgtc
     3661 gggcatgctc gccttgagcc tggcgaacag ttcggctggc gcgagcccct gatgctcttc
     3721 gtccagatca tcctgatcga caagaccggc ttccatccga gtacgtgctc gctcgatgcg
     3781 atgtttcgct tggtggtcga atgggcaggt agccggatca agcgtatgca gccgccgcat
     3841 tgcatcagcc atgatggata ctttctcggc aggagcaagg tgagatgaca ggagatcctg
     3901 ccccggcact tcgcccaata gcagccagtc ccttcccgct tcagtgacaa cgtcgagcac
     3961 agctgcgcaa ggaacgcccg tcgtggccag ccacgatagc cgcgctgcct cgtcttgcag
     4021 ttcattcagg gcaccggaca ggtcggtctt gacaaaaaga accgggcgcc cctgcgctga
     4081 cagccggaac acggcggcat cagagcagcc gattgtctgt tgtgcccagt catagccgaa
     4141 tagcctctcc acccaagcgg ccggagaacc tgcgtgcaat ccatcttgtt caatcatact
     4201 cttccttttt caatattatt gaagcattta tcagggttat tgtctcatga gcggatacat
     4261 atttgaatgt atttagaaaa ataaacaaat aggggttccg cgcacatttc cccgaaaagt
     4321 gccacctgac gtcggacgga tcgcttgcct gtaacttaca cgcgcctcgt ggcgcgcccc
     4381 tgcaggattt aaatggccgg ccgtttaaac taaggtttca gtcacactac ggatactttt
     4441 acaacgggag cagttattca caacataaat aatttctatt aacaatgtaa tttccataat
     4501 tttatattcc tctccacctt ctattgcatc atgtactatt caaatgactg taacactagt
     4561 attatgaaga aaacacccaa acatatctag gccatcagat tttttttttt tcatttttca
     4621 tttttttctc attttcttat ttatttttat tgaaaaataa taaccgacgc aaacaaattg
     4681 gaaaaaccaa cgcaaaaaaa aaaagacgct aaattgttta taaaggcgag gaatttgtat
     4741 ctatcaatta ctattccagt tgtcagttta cattgcttac cctctattat cacatcaaaa
     4801 caactaattc gaaatggttt ccggagtcgg gggtagtggc ggtggccgtg gcggtggccg
     4861 tggcggagaa gaagaaccgt cgtcaagtca cactcctaat aaccgaagag gaggagaaca
     4921 agctcaatcg tcgggaacga aatctctcag accaagaagc aacactgaat caatgagcaa
     4981 agcaattcaa cagtacaccg tcgacgcaag actccacgcc gttttcgaac aatccggcga
     5041 atcagggaaa tcattcgact actcacaatc actcaaaacg acgacgtacg gttcctctgt
     5101 acctgagcaa cagatcacag cttatctctc tcgaatccag cgaggtggtt acattcagcc
     5161 tttcggatgt atgatcgccg tcgatgaatc cagtttccgg atcatcggtt acagtgaaaa
     5221 cgccagagaa atgttaggga ttatgcctca atctgttcct actcttgaga aacctgagat
     5281 tctagctatg ggaactgatg tgagatcttt gttcacttct tcgagctcga ttctactcga
     5341 gcgtgctttc gttgctcgag agattacctt gttaaatccg gtttggatac attccaagaa
     5401 tactggtaaa ccgttttacg ccattcttca taggattgat gttggtgttg ttattgattt
     5461 agagccagct agaactgaag atcctgcgct ttctattgct ggtgctgttc aatcgcagaa
     5521 actcgcggtt cgtgcgattt ctcagttaca ggctcttcct ggtggagata ttaagctttt
     5581 gtgtgacact gtcgtggaaa gtgtgaggga cttgactggt tatgatcgtg ttatggttta
     5641 taagtttcat gaagatgagc atggagaagt tgtagctgag agtaaacgag atgatttaga
     5701 gccttatatt ggactgcatt atcctgctac tgatattcct caagcgtcaa ggttcttgtt
     5761 taagcagaac cgtgtccgaa tgatagtaga ttgcaatgcc acacctgttc ttgtggtcca
     5821 ggacgatagg ctaactcagt ctatgtgctt ggttggttct actcttaggg ctcctcatgg
     5881 ttgtcactct cagtatatgg ctaacatggg atctattgcg tctttagcaa tggcggttat
     5941 aatcaatgga aatgaagatg atgggagcaa tgtagctagt ggaagaagct cgatgaggct
     6001 ttggggtttg gttgtttgcc atcacacttc ttctcgctgc ataccgtttc cgctaaggta
     6061 tgcttgtgag tttttgatgc aggctttcgg tttacagtta aacatggaat tgcagttagc
     6121 tttgcaaatg tcagagaaac gcgttttgag aacgcagaca ctgttatgtg atatgcttct
     6181 gcgtgactcg cctgctggaa ttgttacaca gagtcccagt atcatggact tagtgaaatg
     6241 tgacggtgca gcatttcttt accacgggaa gtattacccg ttgggtgttg ctcctagtga
     6301 agttcagata aaagatgttg tggagtggtt gcttgcgaat catgcggatt caaccggatt
     6361 aagcactgat agtttaggcg atgcggggta tcccggtgca gctgcgttag gggatgctgt
     6421 gtgcggtatg gcagttgcat atatcacaaa aagagacttt cttttttggt ttcgatctca
     6481 cactgcgaaa gaaatcaaat ggggaggcgc taagcatcat ccggaggata aagatgatgg
     6541 gcaacgaatg catcctcgtt cgtcctttca ggcttttctt gaagttgtta agagccggag
     6601 tcagccatgg gaaactgcgg aaatggatgc gattcactcg ctccagctta ttctgagaga
     6661 ctcttttaaa gaatctaggc cattaaagcg taagaaaggg cgcgccgacg cgctggacga
     6721 tttcgatctc gacatgctgg gttctgatgc cctcgatgac tttgacctgg atatgttggg
     6781 aagcgacgca ttggatgact ttgatctgga catgctcggc tccgatgctc tggacgattt
     6841 cgatctcgat atgttatgaa ttgaaaatga gaaattttgc ataaaaaatt tattttttaa
     6901 taataatatt aattttcaaa cgttttaata taataatgac cttaaataac cttttaaggt
     6961 gattgctttg ttgaagcttt gatacttgga ccatgggaag tacctcatta taggaaaatc
     7021 atatcgactt attttgaata tcacaataat tttgcatgcc ttagtagttt tggattacct
     7081 aagctatgtt gatcgcatcc aagattatta ggtcagaagg tcattaacat ccaaaagcga
     7141 tatgattgtg ccattgaagt gagtgaaagc cgtggtttcg agacaaagtt acagaagtag
     7201 tcaccgttgt aaataagtat tgccatatcg gattgatgct gggaagaagt tcaaattcat
     7261 attctcactt gcgctacccg tgcagctggc aatcttgaag ccagcgtcca gttagtctga
     7321 tatggcgtgt ttaacgatgt ttgaaactcc acgatcattc aataagtgct atcctgaatc
     7381 tctggttgtg aaacaattta aatggcgcgc cgtttaaacc ctgcaggggc cggccccgta
     7441 gaaaagatca aaggatcttc ttgagatcct ttttttctgc gcgtaatctg ctgcttgcaa
     7501 acaaaaaaac caccgctacc agcggtggtt tgtttgccgg atcaagagct accaactctt
     7561 tttccgaagg taactggctt cagcagagcg cagataccaa atactgttct tctagtgtag
//
