# Supplementary material for: PhiReX 2.0: A Programmable and Red Light-Regulated CRISPR-dCas9 System for the Activation of Endogenous Genes in Saccharomyces cerevisiae
Source: ACS Synth Biol. 2023 Apr 4;12(4):1046–57. doi: 10.1021/acssynbio.2c00517 (PMC10127447; doi:10.1021/acssynbio.2c00517)
Supplement: Supplementary file 2 — sb2c00517_si_002.zip [file sb2c00517_si_002.zip › pLH_134.gb]

LOCUS       Exported               13113 bp DNA     circular SYN 28-SEP-2022
DEFINITION  synthetic circular DNA
ACCESSION   pj5_00003
VERSION     .
KEYWORDS    ; ; ; ; ; ; ; ; ; ; ; ; ; ; .
SOURCE      synthetic DNA construct
  ORGANISM  synthetic DNA construct
REFERENCE   1  (bases 1 to 13113)
  AUTHORS   .
  TITLE     Direct Submission
  JOURNAL   Exported Sep 28, 2022 from SnapGene 6.0.2
            https://www.snapgene.com
FEATURES             Location/Qualifiers
     source          1..13113
                     /mol_type="other DNA"
                     /organism="synthetic DNA construct"
     source          2986..3805
                     /mol_type="other DNA"
                     /organism="synthetic DNA construct"
     misc_feature    1..50
                     /label=B0*
                     /label=nonstandard type: Region
     primer_bind     1..23
                     /label=L719 (mismatches: 0)
                     /note="Primer: TAAGGTTTCAGTCACACTACGGA"
                     /note="Number of mismatches: 0"
                     /note="Number of other matches on pLH_129: 0"
                     /note="Primer binding region: 4411..4433"
     primer_bind     21..86
                     /label=j5_00001_(RPL8a_promoter)_forward
                     /label=L1100
     primer_bind     complement(26..50)
                     /label=B01_r (mismatches: 0)
                     /note="Primer: TGAATAACTGCTCCCGTTGTAAAAG"
                     /note="Number of mismatches: 0"
                     /note="Number of other hits on pLH_129: 0"
                     /note="Primer binding region: complement(4436..4460)"
     misc_feature    51..403
                     /label=RPL8a_promoter
     primer_bind     complement(151..182)
                     /label=FM1381 (mismatches: 0)
                     /note="Primer: GCCTAGATATGTTTGGGTGTTTTCTTCATAAT"
                     /note="Number of mismatches: 0"
                     /note="Number of other hits on pLH_129: 0"
                     /note="Primer binding region: complement(4561..4592)"
     primer_bind     complement(315..334)
                     /label=FM1115 (mismatches: 0)
                     /note="Primer: ATAGATACAAATTCCTCGCC"
                     /note="Number of mismatches: 0"
                     /note="Number of other hits on pLH_129: 0"
                     /note="Primer binding region: complement(4725..4744)"
     primer_bind     365..383
                     /label=FM1373 (mismatches: 0)
                     /note="Primer: GCTTACCCTCTATTATCAC"
                     /note="Number of mismatches: 0"
                     /note="Number of other matches on pLH_129: 0"
                     /note="Primer binding region: 4775..4793"
     primer_bind     complement(370..416)
                     /label=j5_00002_(RPL8a_promoter)_reverse
                     /label=L1101
     primer_bind     391..422
                     /label=j5_00003_(PhyBNT-NLS-AD)_forward
                     /label=L1102
     CDS             404..2266
                     /label=PhyBNT
     primer_bind     404..429
                     /label=L020 (mismatches: 0)
                     /note="Primer: ATGGTTTCCGGAGTCGGGGGTAGTGG"
                     /note="Number of mismatches: 0"
                     /note="Number of other matches on
                     2-PhyBNT-AD-GPM1-without tag: 0"
                     /note="Primer binding region: 5482..5507"
     primer_bind     404..429
                     /label=L020 (mismatches: 0)
                     /note="Primer: ATGGTTTCCGGAGTCGGGGGTAGTGG"
                     /note="Number of mismatches: 0"
                     /note="Number of other matches on pLH_129: 0"
                     /note="Primer binding region: 4814..4839"
     primer_bind     complement(404..421)
                     /label=GY-0043 (mismatches: 0)
                     /note="Primer: 
                     CCCGACTCCGGAAACCATTATTGTAATATGTGTGTTTGTTTGGATTATTAAG"
                     /note="Number of mismatches: 0"
                     /note="Number of other hits on 2-PhyBNT-AD-GPM1-without
                     tag: 0"
                     /note="Primer binding region: complement(5448..5499)"
     primer_bind     404..421
                     /label=GY-0044 (mismatches: 0)
                     /note="Primer: AACACACATATTACAATAATGGTTTCCGGAGTCGGG"
                     /note="Number of mismatches: 0"
                     /note="Number of other matches on
                     2-PhyBNT-AD-GPM1-without tag: 0"
                     /note="Primer binding region: 5464..5499"
     primer_bind     449..466
                     /label=L063 (mismatches: 0)
                     /note="Primer: CGTGGCGGAGAAGAAGAA"
                     /note="Number of mismatches: 0"
                     /note="Number of other matches on
                     2-PhyBNT-AD-GPM1-without tag: 0"
                     /note="Primer binding region: 5527..5544"
     primer_bind     449..466
                     /label=L063 (mismatches: 0)
                     /note="Primer: CGTGGCGGAGAAGAAGAA"
                     /note="Number of mismatches: 0"
                     /note="Number of other matches on pLH_129: 0"
                     /note="Primer binding region: 4859..4876"
     primer_bind     complement(526..543)
                     /label=L261 (mismatches: 0)
                     /note="Primer: GGTCTGAGAGATTTCGTT"
                     /note="Number of mismatches: 0"
                     /note="Number of other hits on 2-PhyBNT-AD-GPM1-without
                     tag: 0"
                     /note="Primer binding region: complement(5604..5621)"
     primer_bind     complement(526..543)
                     /label=L261 (mismatches: 0)
                     /note="Primer: GGTCTGAGAGATTTCGTT"
                     /note="Number of mismatches: 0"
                     /note="Number of other hits on pLH_129: 0"
                     /note="Primer binding region: complement(4936..4953)"
     primer_bind     complement(559..594)
                     /label=L793 (mismatches: 0)
                     /note="Primer: TCGACGGTGTACTGTTGAATTGCTTTGCTCATTGAT"
                     /note="Number of mismatches: 0"
                     /note="Number of other hits on 2-PhyBNT-AD-GPM1-without
                     tag: 0"
                     /note="Primer binding region: complement(5637..5672)"
     primer_bind     complement(559..594)
                     /label=L793 (mismatches: 0)
                     /note="Primer: TCGACGGTGTACTGTTGAATTGCTTTGCTCATTGAT"
                     /note="Number of mismatches: 0"
                     /note="Number of other hits on pLH_129: 0"
                     /note="Primer binding region: complement(4969..5004)"
     primer_bind     complement(870..887)
                     /label=L295 (mismatches: 0)
                     /note="Primer: CAGTTCCCATAGCTAGAA"
                     /note="Number of mismatches: 0"
                     /note="Number of other hits on 2-PhyBNT-AD-GPM1-without
                     tag: 0"
                     /note="Primer binding region: complement(5948..5965)"
     primer_bind     complement(870..887)
                     /label=L295 (mismatches: 0)
                     /note="Primer: CAGTTCCCATAGCTAGAA"
                     /note="Number of mismatches: 0"
                     /note="Number of other hits on pLH_129: 0"
                     /note="Primer binding region: complement(5280..5297)"
     primer_bind     878..897
                     /label=L796 (mismatches: 0)
                     /note="Primer: ATGGGAACTGATGTGAGATC"
                     /note="Number of mismatches: 0"
                     /note="Number of other matches on
                     2-PhyBNT-AD-GPM1-without tag: 0"
                     /note="Primer binding region: 5956..5975"
     primer_bind     878..897
                     /label=L796 (mismatches: 0)
                     /note="Primer: ATGGGAACTGATGTGAGATC"
                     /note="Number of mismatches: 0"
                     /note="Number of other matches on pLH_129: 0"
                     /note="Primer binding region: 5288..5307"
     primer_bind     complement(897..916)
                     /label=L055 (mismatches: 0)
                     /note="Primer: GCTCGAAGAAGTGAACAAAG"
                     /note="Number of mismatches: 0"
                     /note="Number of other hits on 2-PhyBNT-AD-GPM1-without
                     tag: 0"
                     /note="Primer binding region: complement(5975..5994)"
     primer_bind     complement(897..916)
                     /label=L055 (mismatches: 0)
                     /note="Primer: GCTCGAAGAAGTGAACAAAG"
                     /note="Number of mismatches: 0"
                     /note="Number of other hits on pLH_129: 0"
                     /note="Primer binding region: complement(5307..5326)"
     primer_bind     complement(1000..1017)
                     /label=L301 (mismatches: 0)
                     /note="Primer: AGAATGGCGTAAAACGGT"
                     /note="Number of mismatches: 0"
                     /note="Number of other hits on 2-PhyBNT-AD-GPM1-without
                     tag: 0"
                     /note="Primer binding region: complement(6078..6095)"
     primer_bind     complement(1000..1017)
                     /label=L301 (mismatches: 0)
                     /note="Primer: AGAATGGCGTAAAACGGT"
                     /note="Number of mismatches: 0"
                     /note="Number of other hits on pLH_129: 0"
                     /note="Primer binding region: complement(5410..5427)"
     primer_bind     1313..1333
                     /label=GY-0089 (mismatches: 0)
                     /note="Primer: CCTGCTACTGATATTCCTCAA"
                     /note="Number of mismatches: 0"
                     /note="Number of other matches on pLH_129: 0"
                     /note="Primer binding region: 5723..5743"
     misc_feature    1313..1333
                     /label=Forward primer region
                     /note="Forward primer region"
                     /note="/feature_type=Primer Region"
     primer_bind     complement(1469..1486)
                     /label=L326 (mismatches: 0)
                     /note="Primer: ATACTGAGAGTGACAACC"
                     /note="Number of mismatches: 0"
                     /note="Number of other hits on 2-PhyBNT-AD-GPM1-without
                     tag: 0"
                     /note="Primer binding region: complement(6547..6564)"
     primer_bind     complement(1469..1486)
                     /label=L326 (mismatches: 0)
                     /note="Primer: ATACTGAGAGTGACAACC"
                     /note="Number of mismatches: 0"
                     /note="Number of other hits on pLH_129: 0"
                     /note="Primer binding region: complement(5879..5896)"
     primer_bind     complement(1717..1734)
                     /label=L054 (mismatches: 0)
                     /note="Primer: ACGCGTTTCTCTGACATT"
                     /note="Number of mismatches: 0"
                     /note="Number of other hits on 2-PhyBNT-AD-GPM1-without
                     tag: 0"
                     /note="Primer binding region: complement(6795..6812)"
     primer_bind     complement(1717..1734)
                     /label=L054 (mismatches: 0)
                     /note="Primer: ACGCGTTTCTCTGACATT"
                     /note="Number of mismatches: 0"
                     /note="Number of other hits on pLH_129: 0"
                     /note="Primer binding region: complement(6127..6144)"
     primer_bind     complement(1782..1799)
                     /label=L300 (mismatches: 0)
                     /note="Primer: GTGTAACAATTCCAGCAG"
                     /note="Number of mismatches: 0"
                     /note="Number of other hits on 2-PhyBNT-AD-GPM1-without
                     tag: 0"
                     /note="Primer binding region: complement(6860..6877)"
     primer_bind     complement(1782..1799)
                     /label=L300 (mismatches: 0)
                     /note="Primer: GTGTAACAATTCCAGCAG"
                     /note="Number of mismatches: 0"
                     /note="Number of other hits on pLH_129: 0"
                     /note="Primer binding region: complement(6192..6209)"
     primer_bind     1960..1977
                     /label=L659 (mismatches: 0)
                     /note="Primer: TAGTTTAGGCGATGCGGG"
                     /note="Number of mismatches: 0"
                     /note="Number of other matches on
                     2-PhyBNT-AD-GPM1-without tag: 0"
                     /note="Primer binding region: 7038..7055"
     primer_bind     1960..1977
                     /label=L659 (mismatches: 0)
                     /note="Primer: TAGTTTAGGCGATGCGGG"
                     /note="Number of mismatches: 0"
                     /note="Number of other matches on pLH_129: 0"
                     /note="Primer binding region: 6370..6387"
     primer_bind     complement(2234..2279)
                     /label=L389 (mismatches: 0)
                     /note="Primer:
                     GCTTTAATGGCCTAGATTCTTTAAAAGAGTCTCTCAGAATAAGCTG"
                     /note="Number of mismatches: 0"
                     /note="Number of other hits on 2-PhyBNT-AD-GPM1-without
                     tag: 0"
                     /note="Primer binding region: complement(7312..7357)"
     primer_bind     complement(2234..2279)
                     /label=L389 (mismatches: 0)
                     /note="Primer:
                     GCTTTAATGGCCTAGATTCTTTAAAAGAGTCTCTCAGAATAAGCTG"
                     /note="Number of mismatches: 0"
                     /note="Number of other hits on pLH_129: 0"
                     /note="Primer binding region: complement(6644..6689)"
     primer_bind     complement(2261..2305)
                     /label=GY-0037 (mismatches: 0)
                     /note="Primer:
                     CAGCGCGTCGGCGCGCCCTTTCTTACGCTTTAATGGCCTAGATTC"
                     /note="Number of mismatches: 0"
                     /note="Number of other hits on pran00002: 0"
                     /note="Primer binding region: complement(7339..7383)"
     primer_bind     complement(2261..2305)
                     /label=GY-0037 (mismatches: 0)
                     /note="Primer:
                     CAGCGCGTCGGCGCGCCCTTTCTTACGCTTTAATGGCCTAGATTC"
                     /note="Number of mismatches: 0"
                     /note="Number of other hits on pLH_129: 0"
                     /note="Primer binding region: complement(6671..6715)"
     CDS             2267..2287
                     /label=Cdc1-NLS
     primer_bind     2268..2285
                     /label=L294 (mismatches: 0)
                     /note="Primer: GGCCATTAAAGCGTAAGA"
                     /note="Number of mismatches: 0"
                     /note="Number of other matches on
                     2-PhyBNT-AD-GPM1-without tag: 0"
                     /note="Primer binding region: 7346..7363"
     primer_bind     2268..2285
                     /label=L294 (mismatches: 0)
                     /note="Primer: GGCCATTAAAGCGTAAGA"
                     /note="Number of mismatches: 0"
                     /note="Number of other matches on pLH_129: 0"
                     /note="Primer binding region: 6678..6695"
     primer_bind     2270..2306
                     /label=GY-0038 (mismatches: 0)
                     /note="Primer: CCATTAAAGCGTAAGAAAGGGCGCGCCGACGCGCTGG"
                     /note="Number of mismatches: 0"
                     /note="Number of other matches on
                     2-PhyBNT-AD-GPM1-without tag: 0"
                     /note="Primer binding region: 7348..7384"
     primer_bind     2270..2306
                     /label=GY-0038 (mismatches: 0)
                     /note="Primer: CCATTAAAGCGTAAGAAAGGGCGCGCCGACGCGCTGG"
                     /note="Number of mismatches: 0"
                     /note="Number of other matches on pLH_129: 0"
                     /note="Primer binding region: 6680..6716"
     CDS             2288..2296
                     /label=Linker
     CDS             2297..2446
                     /label=VP64-AD
     primer_bind     complement(2416..2472)
                     /label=j5_00004_(PhyBNT-NLS-AD)_reverse
                     /label=L1103
     primer_bind     complement(2417..2449)
                     /label=GY-0045 (mismatches: 0)
                     /note="Primer: 
                     ATCATTCATTCTTCAGACTCATAACATATCGAGATCGAAATCGTCCAGAGC"
                     /note="Number of mismatches: 0"
                     /note="Number of other hits on 2-PhyBNT-AD-GPM1-without
                     tag: 0"
                     /note="Primer binding region: complement(7495..7545)"
     primer_bind     2432..2449
                     /label=GY-0046 (mismatches: 0)
                     /note="Primer: 
                     GATCTCGATATGTTATGAGTCTGAAGAATGAATGATTTGATGATTTCTTTTTCC"
                     /note="Number of mismatches: 0"
                     /note="Number of other matches on
                     2-PhyBNT-AD-GPM1-without tag: 0"
                     /note="Primer binding region: 7510..7563"
     primer_bind     2447..2478
                     /label=j5_00005_(RPL8a_terminator)_forward
                     /label=L1104
     CDS             2447..2449
                     /label=stopp
     misc_feature    2450..2949
                     /label=RPL8a_terminator
     primer_bind     2846..2865
                     /label=FM1116 (mismatches: 0)
                     /note="Primer: TTCATATTCTCACTTGCGCT"
                     /note="Number of mismatches: 0"
                     /note="Number of other matches on pLH_129: 0"
                     /note="Primer binding region: 7256..7275"
     primer_bind     complement(2925..2949)
                     /label=j5_00006_(RPL8a_terminator)_reverse
                     /label=L1105
     misc_feature    2950..2985
                     /label=B1*
                     /label=nonstandard type: Region
     primer_bind     2958..2985
                     /label=j5_00001_(Cyc1p)_forward
                     /label=L1107
     promoter        2986..3805
                     /label=FBA1-Pro
     CDS             3806..4105
                     /label=PIF3(APB)
     primer_bind     3806..3830
                     /label=j5_00003_(PIF3-NLS-dCas9-NLS-PIF3)_forward
                     /label=L1109
     primer_bind     3806..3830
                     /label=L571 (mismatches: 0)
                     /note="Primer: 
                     CCATAACCAAGTAATACATATTCAAAATGCCTCTGTTTGAGCTTTTCAGGC"
                     /note="Number of mismatches: 0"
                     /note="Number of other matches on 
                     3-PIF3(APB)-dCas9-PIF3(APB)-without tag: 0"
                     /note="Primer binding region: 5925..5975"
     primer_bind     3806..3826
                     /label=L280 (mismatches: 0)
                     /note="Primer: 
                     TCATATATAACCATAACCAAGTAATACATATTCAAAATGCCTCTGTTTGAGCTTTTC "
                     /note="Number of mismatches: 0"
                     /note="Number of other matches on 
                     3-PIF3(APB)-dCas9-PIF3(APB)-without tag: 0"
                     /note="Primer binding region: 5915..5971"
     primer_bind     complement(3806..3821)
                     /label=j5_00002_(Cyc1p)_reverse
                     /label=L1108
     primer_bind     complement(3956..3979)
                     /label=L686 (mismatches: 0)
                     /note="Primer: AGAGTTTGCTTGTGGTGGAGGAAT"
                     /note="Number of mismatches: 0"
                     /note="Number of other hits on 
                     3-PIF3(APB)-dCas9-PIF3(APB)-without tag: 1"
                     /note="Primer binding region: complement(6101..6124)"
     primer_bind     complement(3959..3979)
                     /label=FM1670 (mismatches: 0)
                     /note="Primer: AGAGTTTGCTTGTGGTGGAGG"
                     /note="Number of mismatches: 0"
                     /note="Number of other hits on 
                     3-PIF3(APB)-dCas9-PIF3(APB)-without tag: 1"
                     /note="Primer binding region: complement(6104..6124)"
     primer_bind     3961..3978
                     /label=L290 (mismatches: 0)
                     /note="Primer: TCCACCACAAGCAAACTC"
                     /note="Number of mismatches: 0"
                     /note="Number of other matches on 
                     3-PIF3(APB)-dCas9-PIF3(APB)-without tag: 1"
                     /note="Primer binding region: 6106..6123"
     misc_feature    complement(4078..4120)
                     /label=L1072
                     /note="/feature_type=Primer binding site1"
     misc_feature    4092..4129
                     /label=L1073
                     /note="/feature_type=Primer binding site1"
     CDS             4106..4111
                     /label=2aa-SV40NLSa
                     /label=Linker
     CDS             4112..4120
                     /label=Linker
     CDS             4121..8224
                     /label=dCas9
     primer_bind     complement(4384..4403)
                     /label=GY-0084 (mismatches: 0)
                     /note="Primer: CATCTACTTTCGCCATCTCA"
                     /note="Number of mismatches: 0"
                     /note="Number of other hits on 
                     3-PIF3(APB)-dCas9-PIF3(APB)-without tag: 0"
                     /note="Primer binding region: complement(6550..6569)"
     primer_bind     4614..4635
                     /label=GY0090
     primer_bind     5519..5537
                     /label=GY0091
     primer_bind     6426..6444
                     /label=GY0092
     primer_bind     7315..7332
                     /label=GY0093
     primer_bind     8012..8031
                     /label=GY-0085 (mismatches: 0)
                     /note="Primer: AGAGACAAACCAATACGTGA"
                     /note="Number of mismatches: 0"
                     /note="Number of other matches on 
                     3-PIF3(APB)-dCas9-PIF3(APB)-without tag: 0"
                     /note="Primer binding region: 10178..10197"
     CDS             8225..8260
                     /label=Linker
     misc_feature    complement(8231..8265)
                     /label=L1074
                     /note="/feature_type=Primer binding site1"
     misc_feature    8236..8266
                     /label=L1071
                     /note="/feature_type=Primer binding site1"
     CDS             8261..8563
                     /label=PIF3(APB)
     primer_bind     complement(8411..8434)
                     /label=L686 (mismatches: 0)
                     /note="Primer: AGAGTTTGCTTGTGGTGGAGGAAT"
                     /note="Number of mismatches: 0"
                     /note="Number of other hits on 
                     3-PIF3(APB)-dCas9-PIF3(APB)-without tag: 1"
                     /note="Primer binding region: complement(10598..10621)"
     primer_bind     complement(8414..8434)
                     /label=FM1670 (mismatches: 0)
                     /note="Primer: AGAGTTTGCTTGTGGTGGAGG"
                     /note="Number of mismatches: 0"
                     /note="Number of other hits on 
                     3-PIF3(APB)-dCas9-PIF3(APB)-without tag: 1"
                     /note="Primer binding region: complement(10601..10621)"
     primer_bind     8416..8433
                     /label=L290 (mismatches: 0)
                     /note="Primer: TCCACCACAAGCAAACTC"
                     /note="Number of mismatches: 0"
                     /note="Number of other matches on 
                     3-PIF3(APB)-dCas9-PIF3(APB)-without tag: 1"
                     /note="Primer binding region: 10603..10620"
     primer_bind     complement(8530..8576)
                     /label=j5_00004_(PIF3-NLS-dCas9-NLS-PIF3)_reverse
                     /label=L1110
     primer_bind     complement(8530..8563)
                     /label=GY-0053 (mismatches: 0)
                     /note="Primer: 
                     AATTAATTTGAATTAACTCTAATGATGATTCAACCATGGAACAAAGTCATCG"
                     /note="Number of mismatches: 0"
                     /note="Number of other hits on 
                     3-PIF3(APB)-dCas9-PIF3(APB)-without tag: 0"
                     /note="Primer binding region: complement(10717..10768)"
     primer_bind     8546..8563
                     /label=GY-0054 (mismatches: 0)
                     /note="Primer: TGGTTGAATCATCATTAGAGTTAATTCAAATTAATTGA"
                     /note="Number of mismatches: 0"
                     /note="Number of other matches on 
                     3-PIF3(APB)-dCas9-PIF3(APB)-without tag: 0"
                     /note="Primer binding region: 10733..10770"
     primer_bind     8551..8586
                     /label=j5_00005_(Cyc1tt)_forward
                     /label=L1111
     misc_feature    8564..8843
                     /label=Cyc1tt
     primer_bind     complement(8817..8871)
                     /label=j5_00006_(Cyc1tt)_reverse
                     /label=L1112
     promoter        8844..9248
                     /label=LEU2 promoter
     CDS             9249..10343
                     /label=LEU2
     primer_bind     complement(9249..9299)
                     /label=L543 (mismatches: 0)
                     /note="Primer: 
                     TTGACCAACGTGGTCACCTGGCAAAACGACGATCTTCTTAGGGGCAGACAT"
                     /note="Number of mismatches: 0"
                     /note="Number of other hits on pL1B-lc: 0"
                     /note="Primer binding region: complement(3453..3503)"
     misc_feature    9249..9299
                     /label=C0
                     /label=BR*
                     /label=nonstandard type: Region
     primer_bind     9249..9273
                     /label=FM1128 (mismatches: 0)
                     /note="Primer: 
                     GTTAGGGATAACAGGGTAATTAAGGTTTCAGTCACACTACGGATACTTTTACAACGG G
                     AGCAGTTATTCATTAATTAAATGTCTGCCCCTAAGAAGATCGTCG"
                     /note="Number of mismatches: 0"
                     /note="Number of other matches on pL1B-lc: 0"
                     /note="Primer binding region: 3375..3477"
     primer_bind     9249..9266
                     /label=GY-0080 (mismatches: 0)
                     /note="Primer: ATGTCTGCCCCTAAGAAG"
                     /note="Number of mismatches: 0"
                     /note="Number of other matches on pL1B-lc: 0"
                     /note="Primer binding region: 3453..3470"
     primer_bind     complement(9413..9430)
                     /label=FM581 (mismatches: 0)
                     /note="Primer: TCATCTGGAAGTGGGACA"
                     /note="Number of mismatches: 0"
                     /note="Number of other hits on pL1B-lc: 0"
                     /note="Primer binding region: complement(3617..3634)"
     primer_bind     complement(9464..9481)
                     /label=FM1105 (mismatches: 0)
                     /note="Primer: CCCACAGCACCTAACAAA"
                     /note="Number of mismatches: 0"
                     /note="Number of other hits on pL1B-lc: 0"
                     /note="Primer binding region: complement(3668..3685)"
     primer_bind     complement(9606..9623)
                     /label=FM587 (mismatches: 0)
                     /note="Primer: TTGTGGCTTGATTGGAGA"
                     /note="Number of mismatches: 0"
                     /note="Number of other hits on pL1B-lc: 0"
                     /note="Primer binding region: complement(3810..3827)"
     primer_bind     9728..9745
                     /label=L663 (mismatches: 0)
                     /note="Primer: ACAATACACCGTTCCAGA"
                     /note="Number of mismatches: 0"
                     /note="Number of other matches on pL1B-lc: 0"
                     /note="Primer binding region: 3932..3949"
     primer_bind     10042..10059
                     /label=FM1561 (mismatches: 0)
                     /note="Primer: TGTTGCCATCTGCGTCCT"
                     /note="Number of mismatches: 0"
                     /note="Number of other matches on pL1B-lc: 0"
                     /note="Primer binding region: 4246..4263"
     primer_bind     10399..10416
                     /label=FM1083 (mismatches: 0)
                     /note="Primer: ATAGAAACGACACGAAAT"
                     /note="Number of mismatches: 0"
                     /note="Number of other matches on pL1B-lc: 0"
                     /note="Primer binding region: 4603..4620"
     primer_bind     complement(10411..10421)
                     /label=FM1129 (mismatches: 0)
                     /note="Primer: 
                     CAGGGCCGTAGGGATAACAGGGTAATTGACTGTAGTTTTACGGAATAACGGTTCTCC T
                     GAAGTATCACACGCAATACTACCCTATGAACATATTCCATTTTGTAATTTCG"
                     /note="Number of mismatches: 0"
                     /note="Number of other hits on pL1B-lc: 0"
                     /note="Primer binding region: complement(4615..4724)"
     primer_bind     10422..10491
                     /label=L825
     misc_feature    10422..10471
                     /label=C0_2
                     /label=C0*
                     /label=nonstandard type: Region
     misc_feature    10472..10489
                     /label=I-SceI
                     /label=nonstandard type: Site
                     /note="restriction site"
                     /note="/site_type=restriction site"
     misc_feature    complement(10716..11335)
                     /direction=LEFT
                     /label=pBR322_origin
                     /label=nonstandard type: Replication_ori
     CDS             complement(11490..12350)
                     /codon_start=1
                     /label=ORF frame 3
                     /label=Carb
                     /translation="MSIQHFRVALIPFFAAFCLPVFAHPETLVKVKDAEDQLGARVGYI
                     ELDLNSGKILESFRPEERFPMMSTFKVLLCDTLLSRIDAGQEQLGRRIHYSQNDLVEYS
                     PVTEKHLTDGMTVRELCSAAITMSDNTAANLLLTTIGGPKELTAFLHNMGDHVTRLDRW
                     EPELNEAIPNDESDTTMPVAMPTTLRKLLTGELLTLASRQQLIDWMEADKVAGPLLRSA
                     LPAGWFIADKSGAGERGSRGIIAALGPDGKRSRIVVIYTTGSQATMDERNRQIAEIGAS
                     LIKHW"
     misc_signal     12444..12941
                     /label=ura3 buffer
                     /note="/SECDrawAs=Label"
     misc_feature    12692..12699
                     /label=PmeI
                     /label=nonstandard type: Site
                     /note="restriction site"
                     /note="/site_type=restriction site"
     primer_bind     complement(13094..13113)
                     /label=L824
     misc_feature    13096..13113
                     /label=I-SceI
                     /label=nonstandard type: Site
                     /note="restriction site"
                     /note="/site_type=restriction site"
ORIGIN
        1 taaggtttca gtcacactac ggatactttt acaacgggag cagttattca caacataaat
       61 aatttctatt aacaatgtaa tttccataat tttatattcc tctccacctt ctattgcatc
      121 atgtactatt caaatgactg taacactagt attatgaaga aaacacccaa acatatctag
      181 gccatcagat tttttttttt tcatttttca tttttttctc attttcttat ttatttttat
      241 tgaaaaataa taaccgacgc aaacaaattg gaaaaaccaa cgcaaaaaaa aaaagacgct
      301 aaattgttta taaaggcgag gaatttgtat ctatcaatta ctattccagt tgtcagttta
      361 cattgcttac cctctattat cacatcaaaa caactaattc gaaatggttt ccggagtcgg
      421 gggtagtggc ggtggccgtg gcggtggccg tggcggagaa gaagaaccgt cgtcaagtca
      481 cactcctaat aaccgaagag gaggagaaca agctcaatcg tcgggaacga aatctctcag
      541 accaagaagc aacactgaat caatgagcaa agcaattcaa cagtacaccg tcgacgcaag
      601 actccacgcc gttttcgaac aatccggcga atcagggaaa tcattcgact actcacaatc
      661 actcaaaacg acgacgtacg gttcctctgt acctgagcaa cagatcacag cttatctctc
      721 tcgaatccag cgaggtggtt acattcagcc tttcggatgt atgatcgccg tcgatgaatc
      781 cagtttccgg atcatcggtt acagtgaaaa cgccagagaa atgttaggga ttatgcctca
      841 atctgttcct actcttgaga aacctgagat tctagctatg ggaactgatg tgagatcttt
      901 gttcacttct tcgagctcga ttctactcga gcgtgctttc gttgctcgag agattacctt
      961 gttaaatccg gtttggatac attccaagaa tactggtaaa ccgttttacg ccattcttca
     1021 taggattgat gttggtgttg ttattgattt agagccagct agaactgaag atcctgcgct
     1081 ttctattgct ggtgctgttc aatcgcagaa actcgcggtt cgtgcgattt ctcagttaca
     1141 ggctcttcct ggtggagata ttaagctttt gtgtgacact gtcgtggaaa gtgtgaggga
     1201 cttgactggt tatgatcgtg ttatggttta taagtttcat gaagatgagc atggagaagt
     1261 tgtagctgag agtaaacgag atgatttaga gccttatatt ggactgcatt atcctgctac
     1321 tgatattcct caagcgtcaa ggttcttgtt taagcagaac cgtgtccgaa tgatagtaga
     1381 ttgcaatgcc acacctgttc ttgtggtcca ggacgatagg ctaactcagt ctatgtgctt
     1441 ggttggttct actcttaggg ctcctcatgg ttgtcactct cagtatatgg ctaacatggg
     1501 atctattgcg tctttagcaa tggcggttat aatcaatgga aatgaagatg atgggagcaa
     1561 tgtagctagt ggaagaagct cgatgaggct ttggggtttg gttgtttgcc atcacacttc
     1621 ttctcgctgc ataccgtttc cgctaaggta tgcttgtgag tttttgatgc aggctttcgg
     1681 tttacagtta aacatggaat tgcagttagc tttgcaaatg tcagagaaac gcgttttgag
     1741 aacgcagaca ctgttatgtg atatgcttct gcgtgactcg cctgctggaa ttgttacaca
     1801 gagtcccagt atcatggact tagtgaaatg tgacggtgca gcatttcttt accacgggaa
     1861 gtattacccg ttgggtgttg ctcctagtga agttcagata aaagatgttg tggagtggtt
     1921 gcttgcgaat catgcggatt caaccggatt aagcactgat agtttaggcg atgcggggta
     1981 tcccggtgca gctgcgttag gggatgctgt gtgcggtatg gcagttgcat atatcacaaa
     2041 aagagacttt cttttttggt ttcgatctca cactgcgaaa gaaatcaaat ggggaggcgc
     2101 taagcatcat ccggaggata aagatgatgg gcaacgaatg catcctcgtt cgtcctttca
     2161 ggcttttctt gaagttgtta agagccggag tcagccatgg gaaactgcgg aaatggatgc
     2221 gattcactcg ctccagctta ttctgagaga ctcttttaaa gaatctaggc cattaaagcg
     2281 taagaaaggg cgcgccgacg cgctggacga tttcgatctc gacatgctgg gttctgatgc
     2341 cctcgatgac tttgacctgg atatgttggg aagcgacgca ttggatgact ttgatctgga
     2401 catgctcggc tccgatgctc tggacgattt cgatctcgat atgttatgaa ttgaaaatga
     2461 gaaattttgc ataaaaaatt tattttttaa taataatatt aattttcaaa cgttttaata
     2521 taataatgac cttaaataac cttttaaggt gattgctttg ttgaagcttt gatacttgga
     2581 ccatgggaag tacctcatta taggaaaatc atatcgactt attttgaata tcacaataat
     2641 tttgcatgcc ttagtagttt tggattacct aagctatgtt gatcgcatcc aagattatta
     2701 ggtcagaagg tcattaacat ccaaaagcga tatgattgtg ccattgaagt gagtgaaagc
     2761 cgtggtttcg agacaaagtt acagaagtag tcaccgttgt aaataagtat tgccatatcg
     2821 gattgatgct gggaagaagt tcaaattcat attctcactt gcgctacccg tgcagctggc
     2881 aatcttgaag ccagcgtcca gttagtctga tatggcgtgt ttaacgatgt ttgaaactcc
     2941 acgatcattc aataagtgct atcctgaatc tctggttgtg aaacatccaa ctggcaccgc
     3001 tggcttgaac aacaatacca gccttccaac ttctgtaaat aacggcggta cgccagtgcc
     3061 accagtaccg ttacctttcg gtatacctcc tttccccatg tttccaatgc ccttcatgcc
     3121 tccaacggct actatcacaa atcctcatca agctgacgca agccctaaga aatgaataac
     3181 aatactgaca gtactaaata attgcctact tggcttcaca tacgttgcat acgtcgatat
     3241 agataataat gataatgaca gcaggattat cgtaatacgt aatagttgaa aatctcaaaa
     3301 atgtgtgggt cattacgtaa ataatgatag gaatgggatt cttctatttt tcctttttcc
     3361 attctagcag ccgtcgggaa aacgtggcat cctctctttc gggctcaatt ggagtcacgc
     3421 tgccgtgagc atcctctctt tccatatcta acaactgagc acgtaaccaa tggaaaagca
     3481 tgagcttagc gttgctccaa aaaagtattg gatggttaat accatttgtc tgttctcttc
     3541 tgactttgac tcctcaaaaa aaaaaaatct acaatcaaca gatcgcttca attacgccct
     3601 cacaaaaact tttttccttc ttcttcgccc acgttaaatt ttatccctca tgttgtctaa
     3661 cggatttctg cacttgattt attataaaaa gacaaagaca taatacttct ctatcaattt
     3721 cagttattgt tcttccttgc gttattcttc tgttcttctt tttcttttgt catatataac
     3781 cataaccaag taatacatat tcaaaatgcc tctgtttgag cttttcaggc tcaccaaagc
     3841 taagcttgaa tctgctcaag acaggaaccc ttctccacct gtagatgaag ttgtggagct
     3901 ggtgtgggaa aatggtcaga tatcaactca aagtcagtca agtagatcga ggaacattcc
     3961 tccaccacaa gcaaactctt ctagagctag agagattgga aatggctcaa agacgactat
     4021 ggtggacgag atccctatgt cagtgccatc actaatgacg ggtttgagtc aagacgatga
     4081 ctttgttcca tggttgaatc atcatcatca cggccgcgga atggataaga aatactcaat
     4141 aggcttagct atcggcacaa atagcgtcgg atgggcggtg atcactgatg aatataaggt
     4201 tccgtctaaa aagttcaagg ttctgggaaa tacagaccgc cacagtatca aaaaaaatct
     4261 tataggggct cttttatttg acagtggaga gacagcggaa gcgactcgtc tcaaacggac
     4321 agctcgtaga aggtatacac gtcggaagaa tcgtatttgt tatctacagg agattttttc
     4381 aaatgagatg gcgaaagtag atgatagttt ctttcatcga cttgaagagt cttttttggt
     4441 ggaagaagac aagaagcatg aacgtcatcc tatttttgga aatatagtag atgaagttgc
     4501 ttatcatgag aaatatccaa ctatctatca tctgcgaaaa aaattggtag attctactga
     4561 taaagcggat ttgcgcttaa tctatttggc cttagcgcat atgattaagt ttcgtggtca
     4621 ttttttgatt gagggagatt taaatcctga taatagtgat gtggacaaac tatttatcca
     4681 gttggtacaa acctacaatc aattatttga agaaaaccct attaacgcaa gtggagtaga
     4741 tgctaaagcg attctttctg cacgattgag taaatcaaga cgattagaaa atctcattgc
     4801 tcagctcccc ggtgagaaga aaaatggctt atttgggaat ctcattgctt tgtcattggg
     4861 tttgacccct aattttaaat caaattttga tttggcagaa gatgctaaat tacagctttc
     4921 aaaagatact tacgatgatg atttagataa tttattggcg caaattggag atcaatatgc
     4981 tgatttgttt ttggcagcta agaatttatc agatgctatt ttactttcag atatcctaag
     5041 agtaaatact gaaataacta aggctcccct atcagcttca atgattaaac gctacgatga
     5101 acatcatcaa gacttgactc ttttaaaagc tttagttcga caacaacttc cagaaaagta
     5161 taaagaaatc ttttttgatc aatcaaaaaa cggatatgca ggttatattg atgggggagc
     5221 tagccaagaa gaattttata aatttatcaa accaatttta gaaaaaatgg atggtactga
     5281 ggaattattg gtgaaactaa atcgtgaaga tttgctgcgc aagcaacgga cctttgacaa
     5341 cggctctatt ccccatcaaa ttcacttggg tgagctgcat gctattttga gaagacaaga
     5401 agacttttat ccatttttaa aagacaatcg tgagaagatt gaaaaaatct tgacttttcg
     5461 aattccttat tatgttggtc cattggcgcg tggcaatagt cgttttgcat ggatgactcg
     5521 gaagtctgaa gaaacaatta ccccatggaa ttttgaagaa gttgtcgata aaggtgcttc
     5581 agctcaatca tttattgaac gcatgacaaa ctttgataaa aatcttccaa atgaaaaagt
     5641 actaccaaaa catagtttgc tttatgagta ttttacggtt tataacgaat tgacaaaggt
     5701 caaatatgtt actgaaggaa tgcgaaaacc agcatttctt tcaggtgaac agaagaaagc
     5761 cattgttgat ttactcttca aaacaaatcg aaaagtaacc gttaagcaat taaaagaaga
     5821 ttatttcaaa aaaatagaat gttttgatag tgttgaaatt tcaggagttg aagatagatt
     5881 taatgcttca ttaggtacct accatgattt gctaaaaatt attaaagata aagatttttt
     5941 ggataatgaa gaaaatgaag atatcttaga ggatattgtt ttaacattga ccttatttga
     6001 agatagggag atgattgagg aaagacttaa aacatatgct cacctctttg atgataaggt
     6061 gatgaaacag cttaaacgtc gccgttatac tggttgggga cgtttgtctc gaaaattgat
     6121 taatggtatt agggataagc aatctggcaa aacaatatta gattttttga aatcagatgg
     6181 ttttgccaat cgcaatttta tgcagctgat ccatgatgat agtttgacat ttaaagaaga
     6241 cattcaaaaa gcacaagtgt ctggacaagg cgatagttta catgaacata ttgcaaattt
     6301 agctggtagc cctgctatta aaaaaggtat tttacagact gtaaaagttg ttgatgaatt
     6361 ggtcaaagta atggggcggc ataagccaga aaatatcgtt attgaaatgg cacgtgaaaa
     6421 tcagacaact caaaagggcc agaaaaattc gcgagagcgt atgaaacgaa tcgaagaagg
     6481 tatcaaagaa ttaggaagtc agattcttaa agagcatcct gttgaaaata ctcaattgca
     6541 aaatgaaaag ctctatctct attatctcca aaatggaaga gacatgtatg tggaccaaga
     6601 attagatatt aatcgtttaa gtgattatga tgtcgatgcc attgttccac aaagtttcct
     6661 taaagacgat tcaatagaca ataaggtctt aacgcgttct gataaaaatc gtggtaaatc
     6721 ggataacgtt ccaagtgaag aagtagtcaa aaagatgaaa aactattgga gacaacttct
     6781 aaacgccaag ttaatcactc aacgtaagtt tgataattta acgaaagctg aacgtggagg
     6841 tttgagtgaa cttgataaag ctggttttat caaacgccaa ttggttgaaa ctcgccaaat
     6901 cactaagcat gtggcacaaa ttttggatag tcgcatgaat actaaatacg atgaaaatga
     6961 taaacttatt cgagaggtta aagtgattac cttaaaatct aaattagttt ctgacttccg
     7021 aaaagatttc caattctata aagtacgtga gattaacaat taccatcatg cccatgatgc
     7081 gtatctaaat gccgtcgttg gaactgcttt gattaagaaa tatccaaaac ttgaatcgga
     7141 gtttgtctat ggtgattata aagtttatga tgttcgtaaa atgattgcta agtctgagca
     7201 agaaataggc aaagcaaccg caaaatattt cttttactct aatatcatga acttcttcaa
     7261 aacagaaatt acacttgcaa atggagagat tcgcaaacgc cctctaatcg aaactaatgg
     7321 ggaaactgga gaaattgtct gggataaagg gcgagatttt gccacagtgc gcaaagtatt
     7381 gtccatgccc caagtcaata ttgtcaagaa aacagaagta cagacaggcg gattctccaa
     7441 ggagtcaatt ttaccaaaaa gaaattcgga caagcttatt gctcgtaaaa aagactggga
     7501 tccaaaaaaa tatggtggtt ttgatagtcc aacggtagct tattcagtcc tagtggttgc
     7561 taaggtggaa aaagggaaat cgaagaagtt aaaatccgtt aaagagttac tagggatcac
     7621 aattatggaa agaagttcct ttgaaaaaaa tccgattgac tttttagaag ctaaaggata
     7681 taaggaagtt aaaaaagact taatcattaa actacctaaa tatagtcttt ttgagttaga
     7741 aaacggtcgt aaacggatgc tggctagtgc cggagaatta caaaaaggaa atgagctggc
     7801 tctgccaagc aaatatgtga attttttata tttagctagt cattatgaaa agttgaaggg
     7861 tagtccagaa gataacgaac aaaaacaatt gtttgtggag cagcataagc attatttaga
     7921 tgagattatt gagcaaatca gtgaattttc taagcgtgtt attttagcag atgccaattt
     7981 agataaagtt cttagtgcat ataacaaaca tagagacaaa ccaatacgtg aacaagcaga
     8041 aaatattatt catttattta cgttgacgaa tcttggagct cccgctgctt ttaaatattt
     8101 tgatacaaca attgatcgta aacgatatac gtctacaaaa gaagttttag atgccactct
     8161 tatccatcaa tccatcactg gtctttatga aacacgcatt gatttgagtc agctaggagg
     8221 tgacccaatt gccggatcca aggctagcgg gcgcgccacc atgcctctgt ttgagctttt
     8281 caggctcacc aaagctaagc ttgaatctgc tcaagacagg aacccttctc cacctgtaga
     8341 tgaagttgtg gagctggtgt gggaaaatgg tcagatatca actcaaagtc agtcaagtag
     8401 atcgaggaac attcctccac cacaagcaaa ctcttctaga gctagagaga ttggaaatgg
     8461 ctcaaagacg actatggtgg acgagatccc tatgtcagtg ccatcactaa tgacgggttt
     8521 gagtcaagac gatgactttg ttccatggtt gaatcatcat tagacaggcc ccttttcctt
     8581 tgtcgatatc atgtaattag ttatgtcacg cttacattca cgccctcctc ccacatccgc
     8641 tctaaccgaa aaggaaggag ttagacaacc tgaagtctag gtccctattt atttttttta
     8701 atagttatgt tagtattaag aacgttattt atatttcaaa tttttctttt ttttctgtac
     8761 aaacgcgtgt acgcatgtaa cattatactg aaaaccttgc ttgagaaggt tttgggacgc
     8821 tcgaaggctt taatttgcaa gctaactgtg ggaatactca ggtatcgtaa gatgcaagag
     8881 ttcgaatctc ttagcaacca ttattttttt cctcaacata acgagaacac acaggggcgc
     8941 tatcgcacag aatcaaattc gatgactgga aattttttgt taatttcaga ggtcgcctga
     9001 cgcatatacc tttttcaact gaaaaattgg gagaaaaagg aaaggtgaga ggccggaacc
     9061 ggcttttcat atagaataga gaagcgttca tgactaaatg cttgcatcac aatacttgaa
     9121 gttgacaata ttatttaagg acctattgtt ttttccaata ggtggttagc aatcgtctta
     9181 ctttctaact tttcttacct tttacatttc agcaatatat atatatattt caaggatata
     9241 ccattctaat gtctgcccct aagaagatcg tcgttttgcc aggtgaccac gttggtcaag
     9301 aaatcacagc cgaagccatt aaggttctta aagctatttc tgatgttcgt tccaatgtca
     9361 agttcgattt cgaaaatcat ttaattggtg gtgctgctat cgatgctaca ggtgtcccac
     9421 ttccagatga ggcgctggaa gcctccaaga aggttgatgc cgttttgtta ggtgctgtgg
     9481 gtggtcctaa atggggtaca ggtagtgtta gacctgaaca aggtttacta aaaatccgta
     9541 aagaacttca attgtacgcc aacttaagac catgtaactt tgcatccgac tctcttttag
     9601 acttatctcc aatcaagcca caatttgcta aaggtactga cttcgttgtt gtcagagaat
     9661 tagtgggagg tatttacttt ggtaagagaa aggaagacga tggtgatggt gtcgcttggg
     9721 atagtgaaca atacaccgtt ccagaagtgc aaagaatcac aagaatggcc gctttcatgg
     9781 ccctacaaca tgagccacca ttgcctattt ggtccttgga taaagctaat gttttggcct
     9841 cttcaagatt atggagaaaa actgtggagg aaaccatcaa gaacgaattt cctacattga
     9901 aggttcaaca tcaattgatt gattctgccg ccatgatcct agttaagaac ccaacccacc
     9961 taaatggtat tataatcacc agcaacatgt ttggtgatat catctccgat gaagcctccg
    10021 ttatcccagg ttccttgggt ttgttgccat ctgcgtcctt ggcctctttg ccagacaaga
    10081 acaccgcatt tggtttgtac gaaccatgcc acggttctgc tccagatttg ccaaagaata
    10141 aggttgaccc tatcgccact atcttgtctg ctgcaatgat gttgaaattg tcattgaact
    10201 tgcctgaaga aggtaaggcc attgaagatg cagttaaaaa ggttttggat gcaggtatca
    10261 gaactggtga tttaggtggt tccaacagta ccaccgaagt cggtgatgct gtcgccgaag
    10321 aagttaagaa aatccttgct taaaaagatt ctcttttttt atgatatttg tacataaact
    10381 ttataaatga aattcataat agaaacgaca cgaaattaca atattgcgtg tgatacttca
    10441 ggagaaccgt tattccgtaa aactacagtc aattaccctg ttatccctac ggccctgcat
    10501 taatgaatcg gccaacgcgc ggggagaggc ggtttgcgta ttgggcgctc ttccgcttcc
    10561 tcgctcactg actcgctgcg ctcggtcgtt cggctgcggc gagcggtatc agctcactca
    10621 aaggcggtaa tacggttatc cacagaatca ggggataacg caggaaagaa catgtgagca
    10681 aaaggccagc aaaagcccag gaaccgtaaa aaggccgcgt tgctggcgtt tttccatagg
    10741 ctccgccccc ctgacgagca tcacaaaaat cgacgctcaa gtcagaggtg gcgaaacccg
    10801 acaggactat aaagatacca ggcgtttccc cctggaagct ccctcgtgcg ctctcctgtt
    10861 ccgaccctgc cgcttaccgg atacctgtcc gcctttctcc cttcgggaag cgtggcgctt
    10921 tctcatagct cacgctgtag gtatctcagt tcggtgtagg tcgttcgctc caagctgggc
    10981 tgtgtgcacg aaccccccgt tcagcccgac cgctgcgcct tatccggtaa ctatcgtctt
    11041 gagtccaacc cggtaagaca cgacttatcg ccactggcag cagccactgg taacaggatt
    11101 agcagagcga ggtatgtagg cggtgctaca gagttcttga agtggtggcc taactacggc
    11161 tacactagaa ggacagtatt tggtatctgc gctctgctga agccagttac cttcggaaaa
    11221 agagttggta gctcttgatc cggcaaacaa accaccgctg gtagcggtgg tttttttgtt
    11281 tgcaagcagc agattacgcg cagaaaaaaa ggatctcaag aagatccttt gatcttttct
    11341 acggggtctg acgctcagtg gaacgaaaac tcacgttaag ggattttggt catgagatta
    11401 tcaaaaagga tcttcaccta gatcctttta aattaaaaat gaagttttaa atcaatctaa
    11461 agtatatatg agtaaacttg gtctgacagt taccaatgct taatcagtga ggcacctatc
    11521 tcagcgatct gtctatttcg ttcatccata gttgcctgac tccccgtcgt gtagataact
    11581 acgatacggg agcgcttacc atctggcccc agtgctgcaa tgataccgcg agacccacgc
    11641 tcaccggctc cagatttatc agcaataaac cagccagccg gaagggccga gcgcagaagt
    11701 ggtcctgcaa ctttatccgc ctccatccag tctattaatt gttgccggga agctagagta
    11761 agtagttcgc cagttaatag tttgcgcaac gttgttggca ttgctacagg catcgtggtg
    11821 tcactctcgt cgtttggtat ggcttcattc agctccggtt cccaacgatc aaggcgagtt
    11881 acatgatccc ccatgttgtg caaaaaagcg gttagctcct tcggtcctcc gatcgttgtc
    11941 agaagtaagt tggccgcagt gttatcactc atggttatgg cagcactgca taattctctt
    12001 actgtcatgc catccgtaag atgcttttct gtgactggtg agtactcaac caagtcattc
    12061 tgagaatagt gtatgcggcg accgagttgc tcttgcccgg cgtcaatacg ggataatagt
    12121 gtatcacata gcagaacttt aaaagtgctc atcattggaa aacgttcttc ggggcgaaaa
    12181 ctctcaagga tcttaccgct gttgagatcc agttcgatgt aacccactcg tgcacccaac
    12241 tgatcttcag catcttttac tttcaccagc gtttctgggt gagcaaaaac aggaaggcaa
    12301 aatgccgcaa aaaagggaat aagggcgaca cggaaatgtt gaatactcat actcttcctt
    12361 tttcaatggg taataactga tataattaaa ttgaagctct aatttgtgag tttagtatac
    12421 atgcatttac ttataataca gttatcttga ctgatttttc catggagggc acagttaagc
    12481 cgctaaaggc attatccgcc aagtacaatt ttttactctt cgaagacaga aaatttgctg
    12541 acattggtaa tacagtcaaa ttgcagtact ctgcgggtgt atacagaata gcagaatggg
    12601 cagacattac gaatgcacac ggtgtggtgg gcccaggtat tgttagcggt ttgaagcagg
    12661 cggcagaaga agtaacaaag gaacctagag ggtttaaacc cttttgatgt tagcagaatt
    12721 gtcatgcaag ggctccctat ctactggaga atatactaag ggtactgttg acattgcgaa
    12781 gagcgacaaa gattttgtta tcggctttat tgctcaaaga gacatgggtg gaagagatga
    12841 aggttacgat tggttgatta tgacacccgg tgtgggttta gatgacaagg gagacgcatt
    12901 gggtcaacag tatagaaccg tggatgatgt ggtctctaca ggggaaagcc ggcgaacgtg
    12961 gcgagaaagg aagggaagaa agcgaaagga gcgggggcta gggcggtggg aagtgtaggg
    13021 gtcacgctgg gcgtaaccac cacacccgcc gcgcttaatg gggcgctaca gggcgcgtgg
    13081 ggatgatcca ctagttaggg ataacagggt aat
//
