# Supplementary material for: PhiReX 2.0: A Programmable and Red Light-Regulated CRISPR-dCas9 System for the Activation of Endogenous Genes in Saccharomyces cerevisiae
Source: ACS Synth Biol. 2023 Apr 4;12(4):1046–57. doi: 10.1021/acssynbio.2c00517 (PMC10127447; doi:10.1021/acssynbio.2c00517)
Supplement: Supplementary file 2 — sb2c00517_si_002.zip [file sb2c00517_si_002.zip › pLH_135.gb]

LOCUS       Exported               14631 bp DNA     circular SYN 28-SEP-2022
DEFINITION  synthetic circular DNA.
ACCESSION   pj5_00004
VERSION     .
KEYWORDS    .
SOURCE      synthetic DNA construct
  ORGANISM  synthetic DNA construct
REFERENCE   1  (bases 1 to 14631)
  AUTHORS   .
  TITLE     Direct Submission
  JOURNAL   Exported Sep 28, 2022 from SnapGene 6.0.2
            https://www.snapgene.com
FEATURES             Location/Qualifiers
     source          1..14631
                     /mol_type="other DNA"
                     /organism="synthetic DNA construct"
     misc_feature    1..50
                     /label=B0*
                     /label=nonstandard type: Region
     misc_feature    51..403
                     /label=RPL8a_promoter
     CDS             404..2266
                     /label=PhyBNT
     CDS             2267..2287
                     /label=Cdc1-NLS
     CDS             2288..2296
                     /label=Linker
     CDS             2297..3922
                     /label=VPR_w_linker_and_Stop
     misc_feature    2297..3640
                     /label=VPR_deltaBsmBI_partI
                     /label=nonstandard type: Region
     misc_feature    2297..2329
                     /label=cas9-m4 true sequence
                     /label=cas9-m4 true sequence(1)
     misc_feature    2297..2308
                     /label=Linker
     CDS             2309..2329
                     /label=SV40 NLS
     misc_feature    2330..2515
                     /label=VP64
     CDS             2516..2551
                     /codon_start=1
                     /gene="Kodierende Sequenz"
                     /label=SV40NLS
                     /note="CDS "
                     /translation="MSGSPKKKRKVG"
     misc_feature    2552..3334
                     /label=p65 AD
     misc_feature    3335..3352
                     /label=GSGSGS linker
     misc_feature    3353..3922
                     /label=BRLF1-AD
     misc_feature    3641..3922
                     /label=VPR_deltaBsmBI_partII
                     /label=nonstandard type: Region
     misc_feature    complement(3895..3925)
                     /label=j5_00025_(VPR)_reverse
                     /label=L1078
                     /note="/feature_type=Primer binding site1"
     misc_feature    3900..3925
                     /label=j5_00022_(backbone)_forward
                     /label=L1075
                     /note="/feature_type=Primer binding site1"
     CDS             3923..3925
                     /label=stopp
     misc_feature    3926..4425
                     /label=RPL8a_terminator
     misc_feature    4426..4461
                     /label=B1*
                     /label=nonstandard type: Region
     promoter        4462..5281
                     /label=FBA1-Pro
     CDS             5282..5581
                     /label=PIF3(APB)
     CDS             5588..5608
                     /label=2aa-SV40NLSa
                     /label=SV40NLSa
     CDS             5618..9721
                     /label=dCas9
     CDS             9746..9766
                     /label=SV40-NLSb
     CDS             9779..10081
                     /label=PIF3(APB)
     misc_feature    10082..10361
                     /label=Cyc1tt
     promoter        10362..10766
                     /label=LEU2 promoter
     CDS             10767..11861
                     /label=LEU2
     misc_feature    10767..10817
                     /label=C0
                     /label=BR*
                     /label=nonstandard type: Region
     misc_feature    11940..11989
                     /label=C0_2
                     /label=C0*
                     /label=nonstandard type: Region
     misc_feature    11990..12007
                     /label=I-SceI
                     /label=nonstandard type: Site
                     /note="restriction site"
                     /note="/site_type=restriction site"
     misc_feature    complement(12234..12853)
                     /direction=LEFT
                     /label=pBR322_origin
                     /label=nonstandard type: Replication_ori
     CDS             complement(13008..13868)
                     /codon_start=1
                     /label=ORF frame 3
                     /label=Carb
                     /translation="MSIQHFRVALIPFFAAFCLPVFAHPETLVKVKDAEDQLGARVGYI
                     ELDLNSGKILESFRPEERFPMMSTFKVLLCDTLLSRIDAGQEQLGRRIHYSQNDLVEYS
                     PVTEKHLTDGMTVRELCSAAITMSDNTAANLLLTTIGGPKELTAFLHNMGDHVTRLDRW
                     EPELNEAIPNDESDTTMPVAMPTTLRKLLTGELLTLASRQQLIDWMEADKVAGPLLRSA
                     LPAGWFIADKSGAGERGSRGIIAALGPDGKRSRIVVIYTTGSQATMDERNRQIAEIGAS
                     LIKHW"
     misc_signal     13962..14459
                     /label=ura3 buffer
                     /note="/SECDrawAs=Label"
     misc_feature    14210..14217
                     /label=PmeI
                     /label=nonstandard type: Site
                     /note="restriction site"
                     /note="/site_type=restriction site"
     misc_feature    14614..14631
                     /label=I-SceI
                     /label=nonstandard type: Site
                     /note="restriction site"
                     /note="/site_type=restriction site"
ORIGIN
        1 taaggtttca gtcacactac ggatactttt acaacgggag cagttattca caacataaat
       61 aatttctatt aacaatgtaa tttccataat tttatattcc tctccacctt ctattgcatc
      121 atgtactatt caaatgactg taacactagt attatgaaga aaacacccaa acatatctag
      181 gccatcagat tttttttttt tcatttttca tttttttctc attttcttat ttatttttat
      241 tgaaaaataa taaccgacgc aaacaaattg gaaaaaccaa cgcaaaaaaa aaaagacgct
      301 aaattgttta taaaggcgag gaatttgtat ctatcaatta ctattccagt tgtcagttta
      361 cattgcttac cctctattat cacatcaaaa caactaattc gaaatggttt ccggagtcgg
      421 gggtagtggc ggtggccgtg gcggtggccg tggcggagaa gaagaaccgt cgtcaagtca
      481 cactcctaat aaccgaagag gaggagaaca agctcaatcg tcgggaacga aatctctcag
      541 accaagaagc aacactgaat caatgagcaa agcaattcaa cagtacaccg tcgacgcaag
      601 actccacgcc gttttcgaac aatccggcga atcagggaaa tcattcgact actcacaatc
      661 actcaaaacg acgacgtacg gttcctctgt acctgagcaa cagatcacag cttatctctc
      721 tcgaatccag cgaggtggtt acattcagcc tttcggatgt atgatcgccg tcgatgaatc
      781 cagtttccgg atcatcggtt acagtgaaaa cgccagagaa atgttaggga ttatgcctca
      841 atctgttcct actcttgaga aacctgagat tctagctatg ggaactgatg tgagatcttt
      901 gttcacttct tcgagctcga ttctactcga gcgtgctttc gttgctcgag agattacctt
      961 gttaaatccg gtttggatac attccaagaa tactggtaaa ccgttttacg ccattcttca
     1021 taggattgat gttggtgttg ttattgattt agagccagct agaactgaag atcctgcgct
     1081 ttctattgct ggtgctgttc aatcgcagaa actcgcggtt cgtgcgattt ctcagttaca
     1141 ggctcttcct ggtggagata ttaagctttt gtgtgacact gtcgtggaaa gtgtgaggga
     1201 cttgactggt tatgatcgtg ttatggttta taagtttcat gaagatgagc atggagaagt
     1261 tgtagctgag agtaaacgag atgatttaga gccttatatt ggactgcatt atcctgctac
     1321 tgatattcct caagcgtcaa ggttcttgtt taagcagaac cgtgtccgaa tgatagtaga
     1381 ttgcaatgcc acacctgttc ttgtggtcca ggacgatagg ctaactcagt ctatgtgctt
     1441 ggttggttct actcttaggg ctcctcatgg ttgtcactct cagtatatgg ctaacatggg
     1501 atctattgcg tctttagcaa tggcggttat aatcaatgga aatgaagatg atgggagcaa
     1561 tgtagctagt ggaagaagct cgatgaggct ttggggtttg gttgtttgcc atcacacttc
     1621 ttctcgctgc ataccgtttc cgctaaggta tgcttgtgag tttttgatgc aggctttcgg
     1681 tttacagtta aacatggaat tgcagttagc tttgcaaatg tcagagaaac gcgttttgag
     1741 aacgcagaca ctgttatgtg atatgcttct gcgtgactcg cctgctggaa ttgttacaca
     1801 gagtcccagt atcatggact tagtgaaatg tgacggtgca gcatttcttt accacgggaa
     1861 gtattacccg ttgggtgttg ctcctagtga agttcagata aaagatgttg tggagtggtt
     1921 gcttgcgaat catgcggatt caaccggatt aagcactgat agtttaggcg atgcggggta
     1981 tcccggtgca gctgcgttag gggatgctgt gtgcggtatg gcagttgcat atatcacaaa
     2041 aagagacttt cttttttggt ttcgatctca cactgcgaaa gaaatcaaat ggggaggcgc
     2101 taagcatcat ccggaggata aagatgatgg gcaacgaatg catcctcgtt cgtcctttca
     2161 ggcttttctt gaagttgtta agagccggag tcagccatgg gaaactgcgg aaatggatgc
     2221 gattcactcg ctccagctta ttctgagaga ctcttttaaa gaatctaggc cattaaagcg
     2281 taagaaaggg cgcgccagca gggctgaccc caagaagaag aggaaggtgg aggccagcgg
     2341 ttccggacgg gctgacgcat tggacgattt tgatctggat atgctgggaa gtgacgccct
     2401 cgatgatttt gaccttgaca tgcttggttc ggatgccctt gatgactttg acctcgacat
     2461 gctcggcagt gacgcccttg atgatttcga cctggacatg ctgattaact ctagaagttc
     2521 cggatctccg aaaaagaaac gcaaagttgg tagccagtac ctgcccgaca ccgacgaccg
     2581 gcaccggatc gaggaaaagc ggaagcggac ctacgagaca ttcaagagca tcatgaagaa
     2641 gtcccccttc agcggcccca ccgaccctag acctccacct agaagaatcg ccgtgcccag
     2701 cagatccagc gccagcgtgc caaaacctgc cccccagcct taccccttca ccagcagcct
     2761 gagcaccatc aactacgacg agttccctac catggtgttc cccagcggcc agatctctca
     2821 ggcctctgct ctggctccag cccctcctca ggtgctgcct caggctcctg ctcctgcacc
     2881 agctccagcc atggtgtctg cactggctca ggcaccagca cccgtgcctg tgctggctcc
     2941 tggacctcca caggctgtgg ctccaccagc ccctaaacct acacaggccg gcgagggcac
     3001 actgtctgaa gctctgctgc agctgcagtt cgacgacgag gatctgggag ccctgctggg
     3061 aaacagcacc gatcctgccg tgttcaccga cctggccagc gtggacaaca gcgagttcca
     3121 gcagctgctg aaccagggca tccctgtggc ccctcacacc accgagccca tgctgatgga
     3181 ataccccgag gccatcaccc ggctcgtgac aggcgctcag aggcctcctg atccagctcc
     3241 tgcccctctg ggagcaccag gcctgcctaa tggactgctg tctggcgacg aggacttcag
     3301 ctctatcgcc gacatggact tctccgcact gctgggtagc ggatcgggat ctcgggattc
     3361 cagggaaggg atgtttttgc cgaagcctga ggccggctcc gctattagtg acgtgtttga
     3421 gggccgcgag gtgtgccagc caaaacgaat ccggccattt catcctccag gaagtccatg
     3481 ggccaaccgc ccactccccg ccagcctcgc accaacacca accggtccag tacatgagcc
     3541 agtcgggtca ctgaccccgg caccagtccc tcagccactg gatccagcgc ccgcagtgac
     3601 tcccgaggcc agtcacctgt tggaggatcc cgatgaagaa acgagccagg ctgtcaaagc
     3661 ccttcgggag atggccgata ctgtgattcc ccagaaggaa gaggctgcaa tctgtggcca
     3721 aatggacctt tcccatccgc ccccaagggg ccatctggat gagctgacaa ccacacttga
     3781 gtccatgacc gaggatctga acctggactc acccctgacc ccggaattga acgagattct
     3841 ggataccttc ctgaacgacg agtgcctctt gcatgccatg catatcagca caggactgtc
     3901 catcttcgac acatctctgt tttgaattga aaatgagaaa ttttgcataa aaaatttatt
     3961 ttttaataat aatattaatt ttcaaacgtt ttaatataat aatgacctta aataaccttt
     4021 taaggtgatt gctttgttga agctttgata cttggaccat gggaagtacc tcattatagg
     4081 aaaatcatat cgacttattt tgaatatcac aataattttg catgccttag tagttttgga
     4141 ttacctaagc tatgttgatc gcatccaaga ttattaggtc agaaggtcat taacatccaa
     4201 aagcgatatg attgtgccat tgaagtgagt gaaagccgtg gtttcgagac aaagttacag
     4261 aagtagtcac cgttgtaaat aagtattgcc atatcggatt gatgctggga agaagttcaa
     4321 attcatattc tcacttgcgc tacccgtgca gctggcaatc ttgaagccag cgtccagtta
     4381 gtctgatatg gcgtgtttaa cgatgtttga aactccacga tcattcaata agtgctatcc
     4441 tgaatctctg gttgtgaaac atccaactgg caccgctggc ttgaacaaca ataccagcct
     4501 tccaacttct gtaaataacg gcggtacgcc agtgccacca gtaccgttac ctttcggtat
     4561 acctcctttc cccatgtttc caatgccctt catgcctcca acggctacta tcacaaatcc
     4621 tcatcaagct gacgcaagcc ctaagaaatg aataacaata ctgacagtac taaataattg
     4681 cctacttggc ttcacatacg ttgcatacgt cgatatagat aataatgata atgacagcag
     4741 gattatcgta atacgtaata gttgaaaatc tcaaaaatgt gtgggtcatt acgtaaataa
     4801 tgataggaat gggattcttc tatttttcct ttttccattc tagcagccgt cgggaaaacg
     4861 tggcatcctc tctttcgggc tcaattggag tcacgctgcc gtgagcatcc tctctttcca
     4921 tatctaacaa ctgagcacgt aaccaatgga aaagcatgag cttagcgttg ctccaaaaaa
     4981 gtattggatg gttaatacca tttgtctgtt ctcttctgac tttgactcct caaaaaaaaa
     5041 aaatctacaa tcaacagatc gcttcaatta cgccctcaca aaaacttttt tccttcttct
     5101 tcgcccacgt taaattttat ccctcatgtt gtctaacgga tttctgcact tgatttatta
     5161 taaaaagaca aagacataat acttctctat caatttcagt tattgttctt ccttgcgtta
     5221 ttcttctgtt cttctttttc ttttgtcata tataaccata accaagtaat acatattcaa
     5281 aatgcctctg tttgagcttt tcaggctcac caaagctaag cttgaatctg ctcaagacag
     5341 gaacccttct ccacctgtag atgaagttgt ggagctggtg tgggaaaatg gtcagatatc
     5401 aactcaaagt cagtcaagta gatcgaggaa cattcctcca ccacaagcaa actcttctag
     5461 agctagagag attggaaatg gctcaaagac gactatggtg gacgagatcc ctatgtcagt
     5521 gccatcacta atgacgggtt tgagtcaaga cgatgacttt gttccatggt tgaatcatca
     5581 tcatcacccc aaaaagaaac gtaaggtggg ccgcggaatg gataagaaat actcaatagg
     5641 cttagctatc ggcacaaata gcgtcggatg ggcggtgatc actgatgaat ataaggttcc
     5701 gtctaaaaag ttcaaggttc tgggaaatac agaccgccac agtatcaaaa aaaatcttat
     5761 aggggctctt ttatttgaca gtggagagac agcggaagcg actcgtctca aacggacagc
     5821 tcgtagaagg tatacacgtc ggaagaatcg tatttgttat ctacaggaga ttttttcaaa
     5881 tgagatggcg aaagtagatg atagtttctt tcatcgactt gaagagtctt ttttggtgga
     5941 agaagacaag aagcatgaac gtcatcctat ttttggaaat atagtagatg aagttgctta
     6001 tcatgagaaa tatccaacta tctatcatct gcgaaaaaaa ttggtagatt ctactgataa
     6061 agcggatttg cgcttaatct atttggcctt agcgcatatg attaagtttc gtggtcattt
     6121 tttgattgag ggagatttaa atcctgataa tagtgatgtg gacaaactat ttatccagtt
     6181 ggtacaaacc tacaatcaat tatttgaaga aaaccctatt aacgcaagtg gagtagatgc
     6241 taaagcgatt ctttctgcac gattgagtaa atcaagacga ttagaaaatc tcattgctca
     6301 gctccccggt gagaagaaaa atggcttatt tgggaatctc attgctttgt cattgggttt
     6361 gacccctaat tttaaatcaa attttgattt ggcagaagat gctaaattac agctttcaaa
     6421 agatacttac gatgatgatt tagataattt attggcgcaa attggagatc aatatgctga
     6481 tttgtttttg gcagctaaga atttatcaga tgctatttta ctttcagata tcctaagagt
     6541 aaatactgaa ataactaagg ctcccctatc agcttcaatg attaaacgct acgatgaaca
     6601 tcatcaagac ttgactcttt taaaagcttt agttcgacaa caacttccag aaaagtataa
     6661 agaaatcttt tttgatcaat caaaaaacgg atatgcaggt tatattgatg ggggagctag
     6721 ccaagaagaa ttttataaat ttatcaaacc aattttagaa aaaatggatg gtactgagga
     6781 attattggtg aaactaaatc gtgaagattt gctgcgcaag caacggacct ttgacaacgg
     6841 ctctattccc catcaaattc acttgggtga gctgcatgct attttgagaa gacaagaaga
     6901 cttttatcca tttttaaaag acaatcgtga gaagattgaa aaaatcttga cttttcgaat
     6961 tccttattat gttggtccat tggcgcgtgg caatagtcgt tttgcatgga tgactcggaa
     7021 gtctgaagaa acaattaccc catggaattt tgaagaagtt gtcgataaag gtgcttcagc
     7081 tcaatcattt attgaacgca tgacaaactt tgataaaaat cttccaaatg aaaaagtact
     7141 accaaaacat agtttgcttt atgagtattt tacggtttat aacgaattga caaaggtcaa
     7201 atatgttact gaaggaatgc gaaaaccagc atttctttca ggtgaacaga agaaagccat
     7261 tgttgattta ctcttcaaaa caaatcgaaa agtaaccgtt aagcaattaa aagaagatta
     7321 tttcaaaaaa atagaatgtt ttgatagtgt tgaaatttca ggagttgaag atagatttaa
     7381 tgcttcatta ggtacctacc atgatttgct aaaaattatt aaagataaag attttttgga
     7441 taatgaagaa aatgaagata tcttagagga tattgtttta acattgacct tatttgaaga
     7501 tagggagatg attgaggaaa gacttaaaac atatgctcac ctctttgatg ataaggtgat
     7561 gaaacagctt aaacgtcgcc gttatactgg ttggggacgt ttgtctcgaa aattgattaa
     7621 tggtattagg gataagcaat ctggcaaaac aatattagat tttttgaaat cagatggttt
     7681 tgccaatcgc aattttatgc agctgatcca tgatgatagt ttgacattta aagaagacat
     7741 tcaaaaagca caagtgtctg gacaaggcga tagtttacat gaacatattg caaatttagc
     7801 tggtagccct gctattaaaa aaggtatttt acagactgta aaagttgttg atgaattggt
     7861 caaagtaatg gggcggcata agccagaaaa tatcgttatt gaaatggcac gtgaaaatca
     7921 gacaactcaa aagggccaga aaaattcgcg agagcgtatg aaacgaatcg aagaaggtat
     7981 caaagaatta ggaagtcaga ttcttaaaga gcatcctgtt gaaaatactc aattgcaaaa
     8041 tgaaaagctc tatctctatt atctccaaaa tggaagagac atgtatgtgg accaagaatt
     8101 agatattaat cgtttaagtg attatgatgt cgatgccatt gttccacaaa gtttccttaa
     8161 agacgattca atagacaata aggtcttaac gcgttctgat aaaaatcgtg gtaaatcgga
     8221 taacgttcca agtgaagaag tagtcaaaaa gatgaaaaac tattggagac aacttctaaa
     8281 cgccaagtta atcactcaac gtaagtttga taatttaacg aaagctgaac gtggaggttt
     8341 gagtgaactt gataaagctg gttttatcaa acgccaattg gttgaaactc gccaaatcac
     8401 taagcatgtg gcacaaattt tggatagtcg catgaatact aaatacgatg aaaatgataa
     8461 acttattcga gaggttaaag tgattacctt aaaatctaaa ttagtttctg acttccgaaa
     8521 agatttccaa ttctataaag tacgtgagat taacaattac catcatgccc atgatgcgta
     8581 tctaaatgcc gtcgttggaa ctgctttgat taagaaatat ccaaaacttg aatcggagtt
     8641 tgtctatggt gattataaag tttatgatgt tcgtaaaatg attgctaagt ctgagcaaga
     8701 aataggcaaa gcaaccgcaa aatatttctt ttactctaat atcatgaact tcttcaaaac
     8761 agaaattaca cttgcaaatg gagagattcg caaacgccct ctaatcgaaa ctaatgggga
     8821 aactggagaa attgtctggg ataaagggcg agattttgcc acagtgcgca aagtattgtc
     8881 catgccccaa gtcaatattg tcaagaaaac agaagtacag acaggcggat tctccaagga
     8941 gtcaatttta ccaaaaagaa attcggacaa gcttattgct cgtaaaaaag actgggatcc
     9001 aaaaaaatat ggtggttttg atagtccaac ggtagcttat tcagtcctag tggttgctaa
     9061 ggtggaaaaa gggaaatcga agaagttaaa atccgttaaa gagttactag ggatcacaat
     9121 tatggaaaga agttcctttg aaaaaaatcc gattgacttt ttagaagcta aaggatataa
     9181 ggaagttaaa aaagacttaa tcattaaact acctaaatat agtctttttg agttagaaaa
     9241 cggtcgtaaa cggatgctgg ctagtgccgg agaattacaa aaaggaaatg agctggctct
     9301 gccaagcaaa tatgtgaatt ttttatattt agctagtcat tatgaaaagt tgaagggtag
     9361 tccagaagat aacgaacaaa aacaattgtt tgtggagcag cataagcatt atttagatga
     9421 gattattgag caaatcagtg aattttctaa gcgtgttatt ttagcagatg ccaatttaga
     9481 taaagttctt agtgcatata acaaacatag agacaaacca atacgtgaac aagcagaaaa
     9541 tattattcat ttatttacgt tgacgaatct tggagctccc gctgctttta aatattttga
     9601 tacaacaatt gatcgtaaac gatatacgtc tacaaaagaa gttttagatg ccactcttat
     9661 ccatcaatcc atcactggtc tttatgaaac acgcattgat ttgagtcagc taggaggtga
     9721 cccaattgcc ggatccaagg ctagcccgaa aaagaaacgc aaagttgggc gcgccaccat
     9781 gcctctgttt gagcttttca ggctcaccaa agctaagctt gaatctgctc aagacaggaa
     9841 cccttctcca cctgtagatg aagttgtgga gctggtgtgg gaaaatggtc agatatcaac
     9901 tcaaagtcag tcaagtagat cgaggaacat tcctccacca caagcaaact cttctagagc
     9961 tagagagatt ggaaatggct caaagacgac tatggtggac gagatcccta tgtcagtgcc
    10021 atcactaatg acgggtttga gtcaagacga tgactttgtt ccatggttga atcatcatta
    10081 gacaggcccc ttttcctttg tcgatatcat gtaattagtt atgtcacgct tacattcacg
    10141 ccctcctccc acatccgctc taaccgaaaa ggaaggagtt agacaacctg aagtctaggt
    10201 ccctatttat tttttttaat agttatgtta gtattaagaa cgttatttat atttcaaatt
    10261 tttctttttt ttctgtacaa acgcgtgtac gcatgtaaca ttatactgaa aaccttgctt
    10321 gagaaggttt tgggacgctc gaaggcttta atttgcaagc taactgtggg aatactcagg
    10381 tatcgtaaga tgcaagagtt cgaatctctt agcaaccatt atttttttcc tcaacataac
    10441 gagaacacac aggggcgcta tcgcacagaa tcaaattcga tgactggaaa ttttttgtta
    10501 atttcagagg tcgcctgacg catatacctt tttcaactga aaaattggga gaaaaaggaa
    10561 aggtgagagg ccggaaccgg cttttcatat agaatagaga agcgttcatg actaaatgct
    10621 tgcatcacaa tacttgaagt tgacaatatt atttaaggac ctattgtttt ttccaatagg
    10681 tggttagcaa tcgtcttact ttctaacttt tcttaccttt tacatttcag caatatatat
    10741 atatatttca aggatatacc attctaatgt ctgcccctaa gaagatcgtc gttttgccag
    10801 gtgaccacgt tggtcaagaa atcacagccg aagccattaa ggttcttaaa gctatttctg
    10861 atgttcgttc caatgtcaag ttcgatttcg aaaatcattt aattggtggt gctgctatcg
    10921 atgctacagg tgtcccactt ccagatgagg cgctggaagc ctccaagaag gttgatgccg
    10981 ttttgttagg tgctgtgggt ggtcctaaat ggggtacagg tagtgttaga cctgaacaag
    11041 gtttactaaa aatccgtaaa gaacttcaat tgtacgccaa cttaagacca tgtaactttg
    11101 catccgactc tcttttagac ttatctccaa tcaagccaca atttgctaaa ggtactgact
    11161 tcgttgttgt cagagaatta gtgggaggta tttactttgg taagagaaag gaagacgatg
    11221 gtgatggtgt cgcttgggat agtgaacaat acaccgttcc agaagtgcaa agaatcacaa
    11281 gaatggccgc tttcatggcc ctacaacatg agccaccatt gcctatttgg tccttggata
    11341 aagctaatgt tttggcctct tcaagattat ggagaaaaac tgtggaggaa accatcaaga
    11401 acgaatttcc tacattgaag gttcaacatc aattgattga ttctgccgcc atgatcctag
    11461 ttaagaaccc aacccaccta aatggtatta taatcaccag caacatgttt ggtgatatca
    11521 tctccgatga agcctccgtt atcccaggtt ccttgggttt gttgccatct gcgtccttgg
    11581 cctctttgcc agacaagaac accgcatttg gtttgtacga accatgccac ggttctgctc
    11641 cagatttgcc aaagaataag gttgacccta tcgccactat cttgtctgct gcaatgatgt
    11701 tgaaattgtc attgaacttg cctgaagaag gtaaggccat tgaagatgca gttaaaaagg
    11761 ttttggatgc aggtatcaga actggtgatt taggtggttc caacagtacc accgaagtcg
    11821 gtgatgctgt cgccgaagaa gttaagaaaa tccttgctta aaaagattct ctttttttat
    11881 gatatttgta cataaacttt ataaatgaaa ttcataatag aaacgacacg aaattacaat
    11941 attgcgtgtg atacttcagg agaaccgtta ttccgtaaaa ctacagtcaa ttaccctgtt
    12001 atccctacgg ccctgcatta atgaatcggc caacgcgcgg ggagaggcgg tttgcgtatt
    12061 gggcgctctt ccgcttcctc gctcactgac tcgctgcgct cggtcgttcg gctgcggcga
    12121 gcggtatcag ctcactcaaa ggcggtaata cggttatcca cagaatcagg ggataacgca
    12181 ggaaagaaca tgtgagcaaa aggccagcaa aagcccagga accgtaaaaa ggccgcgttg
    12241 ctggcgtttt tccataggct ccgcccccct gacgagcatc acaaaaatcg acgctcaagt
    12301 cagaggtggc gaaacccgac aggactataa agataccagg cgtttccccc tggaagctcc
    12361 ctcgtgcgct ctcctgttcc gaccctgccg cttaccggat acctgtccgc ctttctccct
    12421 tcgggaagcg tggcgctttc tcatagctca cgctgtaggt atctcagttc ggtgtaggtc
    12481 gttcgctcca agctgggctg tgtgcacgaa ccccccgttc agcccgaccg ctgcgcctta
    12541 tccggtaact atcgtcttga gtccaacccg gtaagacacg acttatcgcc actggcagca
    12601 gccactggta acaggattag cagagcgagg tatgtaggcg gtgctacaga gttcttgaag
    12661 tggtggccta actacggcta cactagaagg acagtatttg gtatctgcgc tctgctgaag
    12721 ccagttacct tcggaaaaag agttggtagc tcttgatccg gcaaacaaac caccgctggt
    12781 agcggtggtt tttttgtttg caagcagcag attacgcgca gaaaaaaagg atctcaagaa
    12841 gatcctttga tcttttctac ggggtctgac gctcagtgga acgaaaactc acgttaaggg
    12901 attttggtca tgagattatc aaaaaggatc ttcacctaga tccttttaaa ttaaaaatga
    12961 agttttaaat caatctaaag tatatatgag taaacttggt ctgacagtta ccaatgctta
    13021 atcagtgagg cacctatctc agcgatctgt ctatttcgtt catccatagt tgcctgactc
    13081 cccgtcgtgt agataactac gatacgggag cgcttaccat ctggccccag tgctgcaatg
    13141 ataccgcgag acccacgctc accggctcca gatttatcag caataaacca gccagccgga
    13201 agggccgagc gcagaagtgg tcctgcaact ttatccgcct ccatccagtc tattaattgt
    13261 tgccgggaag ctagagtaag tagttcgcca gttaatagtt tgcgcaacgt tgttggcatt
    13321 gctacaggca tcgtggtgtc actctcgtcg tttggtatgg cttcattcag ctccggttcc
    13381 caacgatcaa ggcgagttac atgatccccc atgttgtgca aaaaagcggt tagctccttc
    13441 ggtcctccga tcgttgtcag aagtaagttg gccgcagtgt tatcactcat ggttatggca
    13501 gcactgcata attctcttac tgtcatgcca tccgtaagat gcttttctgt gactggtgag
    13561 tactcaacca agtcattctg agaatagtgt atgcggcgac cgagttgctc ttgcccggcg
    13621 tcaatacggg ataatagtgt atcacatagc agaactttaa aagtgctcat cattggaaaa
    13681 cgttcttcgg ggcgaaaact ctcaaggatc ttaccgctgt tgagatccag ttcgatgtaa
    13741 cccactcgtg cacccaactg atcttcagca tcttttactt tcaccagcgt ttctgggtga
    13801 gcaaaaacag gaaggcaaaa tgccgcaaaa aagggaataa gggcgacacg gaaatgttga
    13861 atactcatac tcttcctttt tcaatgggta ataactgata taattaaatt gaagctctaa
    13921 tttgtgagtt tagtatacat gcatttactt ataatacagt tatcttgact gatttttcca
    13981 tggagggcac agttaagccg ctaaaggcat tatccgccaa gtacaatttt ttactcttcg
    14041 aagacagaaa atttgctgac attggtaata cagtcaaatt gcagtactct gcgggtgtat
    14101 acagaatagc agaatgggca gacattacga atgcacacgg tgtggtgggc ccaggtattg
    14161 ttagcggttt gaagcaggcg gcagaagaag taacaaagga acctagaggg tttaaaccct
    14221 tttgatgtta gcagaattgt catgcaaggg ctccctatct actggagaat atactaaggg
    14281 tactgttgac attgcgaaga gcgacaaaga ttttgttatc ggctttattg ctcaaagaga
    14341 catgggtgga agagatgaag gttacgattg gttgattatg acacccggtg tgggtttaga
    14401 tgacaaggga gacgcattgg gtcaacagta tagaaccgtg gatgatgtgg tctctacagg
    14461 ggaaagccgg cgaacgtggc gagaaaggaa gggaagaaag cgaaaggagc gggggctagg
    14521 gcggtgggaa gtgtaggggt cacgctgggc gtaaccacca cacccgccgc gcttaatggg
    14581 gcgctacagg gcgcgtgggg atgatccact agttagggat aacagggtaa t
//
