# Supplementary material for: PhiReX 2.0: A Programmable and Red Light-Regulated CRISPR-dCas9 System for the Activation of Endogenous Genes in Saccharomyces cerevisiae
Source: ACS Synth Biol. 2023 Apr 4;12(4):1046–57. doi: 10.1021/acssynbio.2c00517 (PMC10127447; doi:10.1021/acssynbio.2c00517)
Supplement: Supplementary file 2 — sb2c00517_si_002.zip [file sb2c00517_si_002.zip › pLH_201.gb]

LOCUS       Exported                8131 bp DNA     circular SYN 13-MAY-2022
DEFINITION  natural circular DNA.
ACCESSION   pmas00001
VERSION     .
KEYWORDS    pLH_201
SOURCE      synthetic DNA construct
  ORGANISM  synthetic DNA construct
REFERENCE   1  (bases 1 to 8131)
  AUTHORS   .
  TITLE     Direct Submission
  JOURNAL   Exported May 13, 2022 from SnapGene 6.0.2
            https://www.snapgene.com
FEATURES             Location/Qualifiers
     source          1..8131
                     /mol_type="genomic DNA"
                     /organism="unspecified"
     source          6560..7755
                     /mol_type="other DNA"
                     /label=vectors
                     /organism="vectors"
     CDS             complement(693..1553)
                     /codon_start=1
                     /label=ORF frame 3
                     /translation="MSIQHFRVALIPFFAAFCLPVFAHPETLVKVKDAEDQLGARVGYI
                     ELDLNSGKILESFRPEERFPMMSTFKVLLCDTLLSRIDAGQEQLGRRIHYSQNDLVEYS
                     PVTEKHLTDGMTVRELCSAAITMSDNTAANLLLTTIGGPKELTAFLHNMGDHVTRLDRW
                     EPELNEAIPNDESDTTMPVAMPTTLRKLLTGELLTLASRQQLIDWMEADKVAGPLLRSA
                     LPAGWFIADKSGAGERGSRGIIAALGPDGKRSRIVVIYTTGSQATMDERNRQIAEIGAS
                     LIKHW"
     misc_signal     1647..2144
                     /label=ura3 buffer
                     /note="/SECDrawAs=Label"
     misc_feature    1895..1902
                     /label=PmeI
                     /label=nonstandard type: Site
                     /note="restriction site"
                     /note="/site_type=restriction site"
     misc_feature    2299..2316
                     /label=I-SceI
                     /label=nonstandard type: Site
                     /note="restriction site"
                     /note="/site_type=restriction site"
     misc_feature    2317..2366
                     /label=B0*
                     /label=nonstandard type: Region
     promoter        2367..3126
                     /label=GMP1-Pro
     CDS             3127..4989
                     /label=PhyBNT
     CDS             4990..5010
                     /label=Cdc1NLS
     CDS             5011..5019
                     /label=Linker
     CDS             5020..5718
                     /label=mScarlet
     misc_feature    5719..6119
                     /label=GMP1tt_B1*
     misc_feature    6119..6154
                     /label=B1*
                     /label=nonstandard type: Region
     promoter        6155..6559
                     /label=LEU2 promoter
     CDS             6560..7654
                     /codon_start=1
                     /product="LEU2"
                     /label=CDS
                     /translation="MSAPKKIVVLPGDHVGQEITAEAIKVLKAISDVRSNVKFDFENHL
                     IGGAAIDATGVPLPDEALEASKKVDAVLLGAVGGPKWGTGSVRPEQGLLKIRKELQLYA
                     NLRPCNFASDSLLDLSPIKPQFAKGTDFVVVRELVGGIYFGKRKEDDGDGVAWDSEQYT
                     VPEVQRITRMAAFMALQHEPPLPIWSLDKANVLASSRLWRKTVEETIKNEFPTLKVQHQ
                     LIDSAAMILVKNPTHLNGIIITSNMFGDIISDEASVIPGSLGLLPSASLASLPDKNTAF
                     GLYEPCHGSAPDLPKNKVDPIATILSAAMMLKLSLNLPEEGKAIEDAVKKVLDAGIRTG
                     DLGGSNSTTEVGDAVAEEVKKILA"
     misc_feature    6560..6610
                     /label=BR*
                     /note="BR*"
     misc_feature    7756..7805
                     /label=C0*
                     /label=nonstandard type: Region
     misc_feature    7806..7823
                     /label=I-SceI
                     /label=nonstandard type: Site
                     /note="restriction site"
                     /note="/site_type=restriction site"
     misc_feature    complement(join(8050..8131,1..538))
                     /direction=LEFT
                     /label=pBR322_origin
                     /label=nonstandard type: Replication_ori
ORIGIN
        1 ccgacaggac tataaagata ccaggcgttt ccccctggaa gctccctcgt gcgctctcct
       61 gttccgaccc tgccgcttac cggatacctg tccgcctttc tcccttcggg aagcgtggcg
      121 ctttctcata gctcacgctg taggtatctc agttcggtgt aggtcgttcg ctccaagctg
      181 ggctgtgtgc acgaaccccc cgttcagccc gaccgctgcg ccttatccgg taactatcgt
      241 cttgagtcca acccggtaag acacgactta tcgccactgg cagcagccac tggtaacagg
      301 attagcagag cgaggtatgt aggcggtgct acagagttct tgaagtggtg gcctaactac
      361 ggctacacta gaaggacagt atttggtatc tgcgctctgc tgaagccagt taccttcgga
      421 aaaagagttg gtagctcttg atccggcaaa caaaccaccg ctggtagcgg tggttttttt
      481 gtttgcaagc agcagattac gcgcagaaaa aaaggatctc aagaagatcc tttgatcttt
      541 tctacggggt ctgacgctca gtggaacgaa aactcacgtt aagggatttt ggtcatgaga
      601 ttatcaaaaa ggatcttcac ctagatcctt ttaaattaaa aatgaagttt taaatcaatc
      661 taaagtatat atgagtaaac ttggtctgac agttaccaat gcttaatcag tgaggcacct
      721 atctcagcga tctgtctatt tcgttcatcc atagttgcct gactccccgt cgtgtagata
      781 actacgatac gggagcgctt accatctggc cccagtgctg caatgatacc gcgagaccca
      841 cgctcaccgg ctccagattt atcagcaata aaccagccag ccggaagggc cgagcgcaga
      901 agtggtcctg caactttatc cgcctccatc cagtctatta attgttgccg ggaagctaga
      961 gtaagtagtt cgccagttaa tagtttgcgc aacgttgttg gcattgctac aggcatcgtg
     1021 gtgtcactct cgtcgtttgg tatggcttca ttcagctccg gttcccaacg atcaaggcga
     1081 gttacatgat cccccatgtt gtgcaaaaaa gcggttagct ccttcggtcc tccgatcgtt
     1141 gtcagaagta agttggccgc agtgttatca ctcatggtta tggcagcact gcataattct
     1201 cttactgtca tgccatccgt aagatgcttt tctgtgactg gtgagtactc aaccaagtca
     1261 ttctgagaat agtgtatgcg gcgaccgagt tgctcttgcc cggcgtcaat acgggataat
     1321 agtgtatcac atagcagaac tttaaaagtg ctcatcattg gaaaacgttc ttcggggcga
     1381 aaactctcaa ggatcttacc gctgttgaga tccagttcga tgtaacccac tcgtgcaccc
     1441 aactgatctt cagcatcttt tactttcacc agcgtttctg ggtgagcaaa aacaggaagg
     1501 caaaatgccg caaaaaaggg aataagggcg acacggaaat gttgaatact catactcttc
     1561 ctttttcaat gggtaataac tgatataatt aaattgaagc tctaatttgt gagtttagta
     1621 tacatgcatt tacttataat acagttatct tgactgattt ttccatggag ggcacagtta
     1681 agccgctaaa ggcattatcc gccaagtaca attttttact cttcgaagac agaaaatttg
     1741 ctgacattgg taatacagtc aaattgcagt actctgcggg tgtatacaga atagcagaat
     1801 gggcagacat tacgaatgca cacggtgtgg tgggcccagg tattgttagc ggtttgaagc
     1861 aggcggcaga agaagtaaca aaggaaccta gagggtttaa acccttttga tgttagcaga
     1921 attgtcatgc aagggctccc tatctactgg agaatatact aagggtactg ttgacattgc
     1981 gaagagcgac aaagattttg ttatcggctt tattgctcaa agagacatgg gtggaagaga
     2041 tgaaggttac gattggttga ttatgacacc cggtgtgggt ttagatgaca agggagacgc
     2101 attgggtcaa cagtatagaa ccgtggatga tgtggtctct acaggggaaa gccggcgaac
     2161 gtggcgagaa aggaagggaa gaaagcgaaa ggagcggggg ctagggcggt gggaagtgta
     2221 ggggtcacgc tgggcgtaac caccacaccc gccgcgctta atggggcgct acagggcgcg
     2281 tggggatgat ccactagtta gggataacag ggtaattaag gtttcagtca cactacggat
     2341 acttttacaa cgggagcagt tattcatagt cgtgcaatgt atgactttaa gatttgtgag
     2401 caggaagaaa agggagaatc ttctaacgat aaacccttga aaaactgggt agactacgct
     2461 atgttgagtt gctacgcagg ctgcacaatt acacgagaat gctcccgcct aggatttaag
     2521 gctaagggac gtgcaatgca gacgacagat ctaaatgacc gtgtcggtga agtgttcgcc
     2581 aaacttttcg gttaacacat gcagtgatgc acgcgcgatg gtgctaagtt acatatatat
     2641 atatatatat atatatatat atatatagcc atagtgatgt ctaagtaacc tttatggtat
     2701 atttcttaat gtggaaagat actagcgcgc gcacccacac acaagcttcg tcttttcttg
     2761 aagaaaagag gaagctcgct aaatgggatt ccactttccg ttccctgcca gctgatggaa
     2821 aaaggttagt ggaacgatga agaataaaaa gagagatcca ctgaggtgaa atttcagctg
     2881 acagcgagtt tcatgatcgt gatgaacaat ggtaacgagt tgtggctgtt gccagggagg
     2941 gtggttctca acttttaatg tatggccaaa tcgctacttg ggtttgttat ataacaaaga
     3001 agaaataatg aactgattct cttcctcctt cttgtccttt cttaattctg ttgtaattac
     3061 cttcctttgt aatttttttt gtaattattc ttcttaataa tccaaacaaa cacacatatt
     3121 acaataatgg tttccggagt cgggggtagt ggcggtggcc gtggcggtgg ccgtggcgga
     3181 gaagaagaac cgtcgtcaag tcacactcct aataaccgaa gaggaggaga acaagctcaa
     3241 tcgtcgggaa cgaaatctct cagaccaaga agcaacactg aatcaatgag caaagcaatt
     3301 caacagtaca ccgtcgacgc aagactccac gccgttttcg aacaatccgg cgaatcaggg
     3361 aaatcattcg actactcaca atcactcaaa acgacgacgt acggttcctc tgtacctgag
     3421 caacagatca cagcttatct ctctcgaatc cagcgaggtg gttacattca gcctttcgga
     3481 tgtatgatcg ccgtcgatga atccagtttc cggatcatcg gttacagtga aaacgccaga
     3541 gaaatgttag ggattatgcc tcaatctgtt cctactcttg agaaacctga gattctagct
     3601 atgggaactg atgtgagatc tttgttcact tcttcgagct cgattctact cgagcgtgct
     3661 ttcgttgctc gagagattac cttgttaaat ccggtttgga tacattccaa gaatactggt
     3721 aaaccgtttt acgccattct tcataggatt gatgttggtg ttgttattga tttagagcca
     3781 gctagaactg aagatcctgc gctttctatt gctggtgctg ttcaatcgca gaaactcgcg
     3841 gttcgtgcga tttctcagtt acaggctctt cctggtggag atattaagct tttgtgtgac
     3901 actgtcgtgg aaagtgtgag ggacttgact ggttatgatc gtgttatggt ttataagttt
     3961 catgaagatg agcatggaga agttgtagct gagagtaaac gagatgattt agagccttat
     4021 attggactgc attatcctgc tactgatatt cctcaagcgt caaggttctt gtttaagcag
     4081 aaccgtgtcc gaatgatagt agattgcaat gccacacctg ttcttgtggt ccaggacgat
     4141 aggctaactc agtctatgtg cttggttggt tctactctta gggctcctca tggttgtcac
     4201 tctcagtata tggctaacat gggatctatt gcgtctttag caatggcggt tataatcaat
     4261 ggaaatgaag atgatgggag caatgtagct agtggaagaa gctcgatgag gctttggggt
     4321 ttggttgttt gccatcacac ttcttctcgc tgcataccgt ttccgctaag gtatgcttgt
     4381 gagtttttga tgcaggcttt cggtttacag ttaaacatgg aattgcagtt agctttgcaa
     4441 atgtcagaga aacgcgtttt gagaacgcag acactgttat gtgatatgct tctgcgtgac
     4501 tcgcctgctg gaattgttac acagagtccc agtatcatgg acttagtgaa atgtgacggt
     4561 gcagcatttc tttaccacgg gaagtattac ccgttgggtg ttgctcctag tgaagttcag
     4621 ataaaagatg ttgtggagtg gttgcttgcg aatcatgcgg attcaaccgg attaagcact
     4681 gatagtttag gcgatgcggg gtatcccggt gcagctgcgt taggggatgc tgtgtgcggt
     4741 atggcagttg catatatcac aaaaagagac tttctttttt ggtttcgatc tcacactgcg
     4801 aaagaaatca aatggggagg cgctaagcat catccggagg ataaagatga tgggcaacga
     4861 atgcatcctc gttcgtcctt tcaggctttt cttgaagttg ttaagagccg gagtcagcca
     4921 tgggaaactg cggaaatgga tgcgattcac tcgctccagc ttattctgag agactctttt
     4981 aaagaatcta ggccattaaa gcgtaagaaa gggcgcgcca tggtttctaa aggtgaagca
     5041 gttattaagg aattcatgag attcaaggta cacatggaag gttctatgaa tggtcacgaa
     5101 tttgaaattg aaggtgaagg tgaaggtaga ccatatgaag gtactcaaac tgctaagttg
     5161 aaggttacta aaggtggtcc attgccattt tcttgggata ttttgtctcc acaattcatg
     5221 tacggttcta gagcttttac aaaacatcca gcagatattc cagattacta caagcaatca
     5281 ttcccagaag gttttaaatg ggaaagagtt atgaacttcg aagatggtgg tgcagttact
     5341 gttacacaag atacttcttt ggaagatggt acattgatct ataaggttaa gttgagaggt
     5401 actaattttc caccagatgg tccagttatg caaaagaaaa ctatgggttg ggaagcttca
     5461 acagaaagat tgtacccaga agatggtgtt ttgaagggtg acattaagat ggcattgaga
     5521 ttgaaggatg gtggtagata tttggctgat ttcaagacta catacaaggc taagaaacca
     5581 gttcaaatgc caggtgctta caacgttgat agaaagttgg atattacttc tcataatgaa
     5641 gattacacag ttgttgaaca atatgaaaga agtgaaggta gacacagtac aggtggtatg
     5701 gatgaattat acaaatgagt ctgaagaatg aatgatttga tgatttcttt ttccctccat
     5761 ttttcttact gaatatatca atgatataga cttgtatagt ttattatttc aaattaagta
     5821 gctatatata gtcaagataa cgtttgtttg acacgattac attattcgtc gacatctttt
     5881 ttcagcctgt cgtggtagca atttgaggag tattattaat tgaataggtt cattttgcgc
     5941 tcgcataaac agttttcgtc agggacagta tgttggaatg agtggtaatt aatggtgaca
     6001 tgacatgtta tagcaataac cttgatgttt acatcgtagt ttaatgtaca ccccgcgaat
     6061 tcgttcaagt aggagtgcac caattgcaaa gggaaaagct gaatgggcag ttcgaataca
     6121 ataagtgcta tcctgaatct ctggttgtga aacaaactgt gggaatactc aggtatcgta
     6181 agatgcaaga gttcgaatct cttagcaacc attatttttt tcctcaacat aacgagaaca
     6241 cacaggggcg ctatcgcaca gaatcaaatt cgatgactgg aaattttttg ttaatttcag
     6301 aggtcgcctg acgcatatac ctttttcaac tgaaaaattg ggagaaaaag gaaaggtgag
     6361 aggccggaac cggcttttca tatagaatag agaagcgttc atgactaaat gcttgcatca
     6421 caatacttga agttgacaat attatttaag gacctattgt tttttccaat aggtggttag
     6481 caatcgtctt actttctaac ttttcttacc ttttacattt cagcaatata tatatatatt
     6541 tcaaggatat accattctaa tgtctgcccc taagaagatc gtcgttttgc caggtgacca
     6601 cgttggtcaa gaaatcacag ccgaagccat taaggttctt aaagctattt ctgatgttcg
     6661 ttccaatgtc aagttcgatt tcgaaaatca tttaattggt ggtgctgcta tcgatgctac
     6721 aggtgtccca cttccagatg aggcgctgga agcctccaag aaggttgatg ccgttttgtt
     6781 aggtgctgtg ggtggtccta aatggggtac aggtagtgtt agacctgaac aaggtttact
     6841 aaaaatccgt aaagaacttc aattgtacgc caacttaaga ccatgtaact ttgcatccga
     6901 ctctctttta gacttatctc caatcaagcc acaatttgct aaaggtactg acttcgttgt
     6961 tgtcagagaa ttagtgggag gtatttactt tggtaagaga aaggaagacg atggtgatgg
     7021 tgtcgcttgg gatagtgaac aatacaccgt tccagaagtg caaagaatca caagaatggc
     7081 cgctttcatg gccctacaac atgagccacc attgcctatt tggtccttgg ataaagctaa
     7141 tgttttggcc tcttcaagat tatggagaaa aactgtggag gaaaccatca agaacgaatt
     7201 tcctacattg aaggttcaac atcaattgat tgattctgcc gccatgatcc tagttaagaa
     7261 cccaacccac ctaaatggta ttataatcac cagcaacatg tttggtgata tcatctccga
     7321 tgaagcctcc gttatcccag gttccttggg tttgttgcca tctgcgtcct tggcctcttt
     7381 gccagacaag aacaccgcat ttggtttgta cgaaccatgc cacggttctg ctccagattt
     7441 gccaaagaat aaggttgacc ctatcgccac tatcttgtct gctgcaatga tgttgaaatt
     7501 gtcattgaac ttgcctgaag aaggtaaggc cattgaagat gcagttaaaa aggttttgga
     7561 tgcaggtatc agaactggtg atttaggtgg ttccaacagt accaccgaag tcggtgatgc
     7621 tgtcgccgaa gaagttaaga aaatccttgc ttaaaaagat tctctttttt tatgatattt
     7681 gtacataaac tttataaatg aaattcataa tagaaacgac acgaaattac aaaatggaat
     7741 atgttcatag ggtagtattg cgtgtgatac ttcaggagaa ccgttattcc gtaaaactac
     7801 agtcaattac cctgttatcc ctacggccct gcattaatga atcggccaac gcgcggggag
     7861 aggcggtttg cgtattgggc gctcttccgc ttcctcgctc actgactcgc tgcgctcggt
     7921 cgttcggctg cggcgagcgg tatcagctca ctcaaaggcg gtaatacggt tatccacaga
     7981 atcaggggat aacgcaggaa agaacatgtg agcaaaaggc cagcaaaagc ccaggaaccg
     8041 taaaaaggcc gcgttgctgg cgtttttcca taggctccgc ccccctgacg agcatcacaa
     8101 aaatcgacgc tcaagtcaga ggtggcgaaa c
//
