# Supplementary material for: PhiReX 2.0: A Programmable and Red Light-Regulated CRISPR-dCas9 System for the Activation of Endogenous Genes in Saccharomyces cerevisiae
Source: ACS Synth Biol. 2023 Apr 4;12(4):1046–57. doi: 10.1021/acssynbio.2c00517 (PMC10127447; doi:10.1021/acssynbio.2c00517)
Supplement: Supplementary file 2 — sb2c00517_si_002.zip [file sb2c00517_si_002.zip › pLH_202.gb]

LOCUS       Exported                6980 bp DNA     circular SYN 13-MAY-2022
DEFINITION  synthetic circular DNA
ACCESSION   pj5_00001
VERSION     .
KEYWORDS    ; ; ; ; ; ; .
SOURCE      synthetic DNA construct
  ORGANISM  synthetic DNA construct
REFERENCE   1  (bases 1 to 6980)
  AUTHORS   Hochrein L, Machens F, Gremmels J, Schulz K, Messerschmidt K, 
            Mueller-Roeber B.
  TITLE     AssemblX: A user-friendly toolkit for rapid and reliable multi-gene 
            assemblies
  JOURNAL   Nucleic Acids Research
REFERENCE   2  (bases 1 to 6980)
  AUTHORS   Hochrein L, Machens F, Gremmels J, Schulz K, Messerschmidt K, 
            Mueller-Roeber B.
  TITLE     Direct Submission
  JOURNAL   Submitted (06-OCT-2016) Department of Molecular Biology - Cell2Fab 
            research unit, University of Potsdam, Karl-Liebknecht-Str. 24-25 
            Potsdam, Brandenburg 14476, Germany
REFERENCE   3  (bases 1 to 6980)
  AUTHORS   .
  TITLE     Direct Submission
  JOURNAL   Exported May 13, 2022 from SnapGene 6.0.2
            https://www.snapgene.com
COMMENT     SGRef: number: 1; type: "Journal Article"; journalName: "Nucleic 
            Acids Research"
COMMENT     SGRef: number: 2; type: "Journal Article"; journalName: "Submitted 
            (06-OCT-2016) Department of Molecular Biology - Cell2Fab research 
            unit, University of Potsdam, Karl-Liebknecht-Str. 24-25 Potsdam, 
            Brandenburg 14476, Germany"
FEATURES             Location/Qualifiers
     source          1..6980
                     /mol_type="other DNA"
                     /organism="synthetic DNA construct"
     source          5409..6604
                     /mol_type="other DNA"
                     /organism="vectors"
     CDS             complement(693..1553)
                     /codon_start=1
                     /label=ORF frame 3
                     /label=Carb
                     /translation="MSIQHFRVALIPFFAAFCLPVFAHPETLVKVKDAEDQLGARVGYI
                     ELDLNSGKILESFRPEERFPMMSTFKVLLCDTLLSRIDAGQEQLGRRIHYSQNDLVEYS
                     PVTEKHLTDGMTVRELCSAAITMSDNTAANLLLTTIGGPKELTAFLHNMGDHVTRLDRW
                     EPELNEAIPNDESDTTMPVAMPTTLRKLLTGELLTLASRQQLIDWMEADKVAGPLLRSA
                     LPAGWFIADKSGAGERGSRGIIAALGPDGKRSRIVVIYTTGSQATMDERNRQIAEIGAS
                     LIKHW"
     misc_signal     1647..2144
                     /label=ura3 buffer
                     /note="/SECDrawAs=Label"
     misc_feature    1895..1902
                     /label=PmeI
                     /label=nonstandard type: Site
                     /note="restriction site"
                     /note="/site_type=restriction site"
     misc_feature    2299..2316
                     /label=I-SceI
                     /label=nonstandard type: Site
                     /note="restriction site"
                     /note="/site_type=restriction site"
     misc_feature    2317..2366
                     /label=B0*
                     /label=nonstandard type: Region
     misc_feature    2367..2374
                     /label=NotI
                     /label=nonstandard type: Site
                     /note="Name: NotI"
                     /note="Pattern: gcggccgc"
                     /note="cut_0_on_positive_strand: 2368^2369"
                     /note="cut_0_on_negative_strand: 2372^2373"
                     /note="inhibited_by: 5': N4-methylcytosine"
                     /note="star_activity: yes"
                     /note="site_type: other"
                     /note="restriction site"
                     /note="/site_type=restriction site"
     misc_feature    2375..2410
                     /label=B1*
                     /label=nonstandard type: Region
     promoter        2411..3230
                     /label=FBA1-Pro
     CDS             3231..4601
                     /label=fusion
     CDS             3231..3530
                     /label=PIF3(APB)
     CDS             3546..4262
                     /label=yEGFP
     CDS             4299..4601
                     /label=PIF3(APB)
     terminator      4602..5003
                     /label=FBA1-Ter
     promoter        5004..5408
                     /label=LEU2 promoter
     CDS             5409..6503
                     /codon_start=1
                     /product="LEU2"
                     /label=LEU2
                     /translation="MSAPKKIVVLPGDHVGQEITAEAIKVLKAISDVRSNVKFDFENHL
                     IGGAAIDATGVPLPDEALEASKKVDAVLLGAVGGPKWGTGSVRPEQGLLKIRKELQLYA
                     NLRPCNFASDSLLDLSPIKPQFAKGTDFVVVRELVGGIYFGKRKEDDGDGVAWDSEQYT
                     VPEVQRITRMAAFMALQHEPPLPIWSLDKANVLASSRLWRKTVEETIKNEFPTLKVQHQ
                     LIDSAAMILVKNPTHLNGIIITSNMFGDIISDEASVIPGSLGLLPSASLASLPDKNTAF
                     GLYEPCHGSAPDLPKNKVDPIATILSAAMMLKLSLNLPEEGKAIEDAVKKVLDAGIRTG
                     DLGGSNSTTEVGDAVAEEVKKILA"
     misc_feature    5409..5459
                     /label=BR*
                     /note="BR*"
     misc_feature    6605..6654
                     /label=C0*
                     /label=nonstandard type: Region
     misc_feature    6655..6672
                     /label=I-SceI
                     /label=nonstandard type: Site
                     /note="restriction site"
                     /note="/site_type=restriction site"
     misc_feature    complement(join(6899..6980,1..538))
                     /direction=LEFT
                     /label=pBR322_origin
                     /label=nonstandard type: Replication_ori
ORIGIN
        1 ccgacaggac tataaagata ccaggcgttt ccccctggaa gctccctcgt gcgctctcct
       61 gttccgaccc tgccgcttac cggatacctg tccgcctttc tcccttcggg aagcgtggcg
      121 ctttctcata gctcacgctg taggtatctc agttcggtgt aggtcgttcg ctccaagctg
      181 ggctgtgtgc acgaaccccc cgttcagccc gaccgctgcg ccttatccgg taactatcgt
      241 cttgagtcca acccggtaag acacgactta tcgccactgg cagcagccac tggtaacagg
      301 attagcagag cgaggtatgt aggcggtgct acagagttct tgaagtggtg gcctaactac
      361 ggctacacta gaaggacagt atttggtatc tgcgctctgc tgaagccagt taccttcgga
      421 aaaagagttg gtagctcttg atccggcaaa caaaccaccg ctggtagcgg tggttttttt
      481 gtttgcaagc agcagattac gcgcagaaaa aaaggatctc aagaagatcc tttgatcttt
      541 tctacggggt ctgacgctca gtggaacgaa aactcacgtt aagggatttt ggtcatgaga
      601 ttatcaaaaa ggatcttcac ctagatcctt ttaaattaaa aatgaagttt taaatcaatc
      661 taaagtatat atgagtaaac ttggtctgac agttaccaat gcttaatcag tgaggcacct
      721 atctcagcga tctgtctatt tcgttcatcc atagttgcct gactccccgt cgtgtagata
      781 actacgatac gggagcgctt accatctggc cccagtgctg caatgatacc gcgagaccca
      841 cgctcaccgg ctccagattt atcagcaata aaccagccag ccggaagggc cgagcgcaga
      901 agtggtcctg caactttatc cgcctccatc cagtctatta attgttgccg ggaagctaga
      961 gtaagtagtt cgccagttaa tagtttgcgc aacgttgttg gcattgctac aggcatcgtg
     1021 gtgtcactct cgtcgtttgg tatggcttca ttcagctccg gttcccaacg atcaaggcga
     1081 gttacatgat cccccatgtt gtgcaaaaaa gcggttagct ccttcggtcc tccgatcgtt
     1141 gtcagaagta agttggccgc agtgttatca ctcatggtta tggcagcact gcataattct
     1201 cttactgtca tgccatccgt aagatgcttt tctgtgactg gtgagtactc aaccaagtca
     1261 ttctgagaat agtgtatgcg gcgaccgagt tgctcttgcc cggcgtcaat acgggataat
     1321 agtgtatcac atagcagaac tttaaaagtg ctcatcattg gaaaacgttc ttcggggcga
     1381 aaactctcaa ggatcttacc gctgttgaga tccagttcga tgtaacccac tcgtgcaccc
     1441 aactgatctt cagcatcttt tactttcacc agcgtttctg ggtgagcaaa aacaggaagg
     1501 caaaatgccg caaaaaaggg aataagggcg acacggaaat gttgaatact catactcttc
     1561 ctttttcaat gggtaataac tgatataatt aaattgaagc tctaatttgt gagtttagta
     1621 tacatgcatt tacttataat acagttatct tgactgattt ttccatggag ggcacagtta
     1681 agccgctaaa ggcattatcc gccaagtaca attttttact cttcgaagac agaaaatttg
     1741 ctgacattgg taatacagtc aaattgcagt actctgcggg tgtatacaga atagcagaat
     1801 gggcagacat tacgaatgca cacggtgtgg tgggcccagg tattgttagc ggtttgaagc
     1861 aggcggcaga agaagtaaca aaggaaccta gagggtttaa acccttttga tgttagcaga
     1921 attgtcatgc aagggctccc tatctactgg agaatatact aagggtactg ttgacattgc
     1981 gaagagcgac aaagattttg ttatcggctt tattgctcaa agagacatgg gtggaagaga
     2041 tgaaggttac gattggttga ttatgacacc cggtgtgggt ttagatgaca agggagacgc
     2101 attgggtcaa cagtatagaa ccgtggatga tgtggtctct acaggggaaa gccggcgaac
     2161 gtggcgagaa aggaagggaa gaaagcgaaa ggagcggggg ctagggcggt gggaagtgta
     2221 ggggtcacgc tgggcgtaac caccacaccc gccgcgctta atggggcgct acagggcgcg
     2281 tggggatgat ccactagtta gggataacag ggtaattaag gtttcagtca cactacggat
     2341 acttttacaa cgggagcagt tattcagcgg ccgccaataa gtgctatcct gaatctctgg
     2401 ttgtgaaaca tccaactggc accgctggct tgaacaacaa taccagcctt ccaacttctg
     2461 taaataacgg cggtacgcca gtgccaccag taccgttacc tttcggtata cctcctttcc
     2521 ccatgtttcc aatgcccttc atgcctccaa cggctactat cacaaatcct catcaagctg
     2581 acgcaagccc taagaaatga ataacaatac tgacagtact aaataattgc ctacttggct
     2641 tcacatacgt tgcatacgtc gatatagata ataatgataa tgacagcagg attatcgtaa
     2701 tacgtaatag ttgaaaatct caaaaatgtg tgggtcatta cgtaaataat gataggaatg
     2761 ggattcttct atttttcctt tttccattct agcagccgtc gggaaaacgt ggcatcctct
     2821 ctttcgggct caattggagt cacgctgccg tgagcatcct ctctttccat atctaacaac
     2881 tgagcacgta accaatggaa aagcatgagc ttagcgttgc tccaaaaaag tattggatgg
     2941 ttaataccat ttgtctgttc tcttctgact ttgactcctc aaaaaaaaaa aatctacaat
     3001 caacagatcg cttcaattac gccctcacaa aaactttttt ccttcttctt cgcccacgtt
     3061 aaattttatc cctcatgttg tctaacggat ttctgcactt gatttattat aaaaagacaa
     3121 agacataata cttctctatc aatttcagtt attgttcttc cttgcgttat tcttctgttc
     3181 ttctttttct tttgtcatat ataaccataa ccaagtaata catattcaaa atgcctctgt
     3241 ttgagctttt caggctcacc aaagctaagc ttgaatctgc tcaagacagg aacccttctc
     3301 cacctgtaga tgaagttgtg gagctggtgt gggaaaatgg tcagatatca actcaaagtc
     3361 agtcaagtag atcgaggaac attcctccac cacaagcaaa ctcttctaga gctagagaga
     3421 ttggaaatgg ctcaaagacg actatggtgg acgagatccc tatgtcagtg ccatcactaa
     3481 tgacgggttt gagtcaagac gatgactttg ttccatggtt gaatcatcat catcacggcc
     3541 gcggaatgtc taaaggtgaa gaattattca ctggtgttgt cccaattttg gttgaattag
     3601 atggtgatgt taatggtcac aaattttctg tctccggtga aggtgaaggt gatgctactt
     3661 acggtaaatt gaccttaaaa tttatttgta ctactggtaa attgccagtt ccatggccaa
     3721 ccttagtcac tactttcggt tatggtgttc aatgttttgc tagataccca gatcatatga
     3781 aacaacatga ctttttcaag tctgccatgc cagaaggtta tgttcaagaa agaactattt
     3841 ttttcaaaga tgacggtaac tacaagacca gagctgaagt caagtttgaa ggtgatacct
     3901 tagttaatag aatcgaatta aaaggtattg attttaaaga agatggtaac attttaggtc
     3961 acaaattgga atacaactat aactctcaca atgtttacat catggctgac aaacaaaaga
     4021 atggtatcaa agttaacttc aaaattagac acaacattga agatggttct gttcaattag
     4081 ctgaccatta tcaacaaaat actccaattg gtgatggtcc agtcttgtta ccagacaacc
     4141 attacttatc cactcaatct gccttatcca aagatccaaa cgaaaagaga gaccacatgg
     4201 tcttgttaga atttgttact gctgctggta ttacccatgg tatggatgaa ttgtacaaat
     4261 aaccaattgc cggatccaag gctagcgggc gcgccaccat gcctctgttt gagcttttca
     4321 ggctcaccaa agctaagctt gaatctgctc aagacaggaa cccttctcca cctgtagatg
     4381 aagttgtgga gctggtgtgg gaaaatggtc agatatcaac tcaaagtcag tcaagtagat
     4441 cgaggaacat tcctccacca caagcaaact cttctagagc tagagagatt ggaaatggct
     4501 caaagacgac tatggtggac gagatcccta tgtcagtgcc atcactaatg acgggtttga
     4561 gtcaagacga tgactttgtt ccatggttga atcatcatta gagttaattc aaattaattg
     4621 atatagtttt ttaatgagta ttgaatctgt ttagaaataa tggaatatta tttttattta
     4681 tttatttata ttattggtcg gctcttttct tctgaaggtc aatgacaaaa tgatatgaag
     4741 gaaataatga tttctaaaat tttacaacgt aagatatttt tacaaaagcc tagctcatct
     4801 tttgtcatgc actattttac tcacgcttga aattaacggc cagtccactg cggagtcatt
     4861 tcaaagtcat cctaatcgat ctatcgtttt tgatagctca ttttggagtt cgcgattgtc
     4921 ttctgttatt cacaactgtt ttaattttta tttcattctg gaactcttcg agttctttgt
     4981 aaagtctttc atagtagctt actaactgtg ggaatactca ggtatcgtaa gatgcaagag
     5041 ttcgaatctc ttagcaacca ttattttttt cctcaacata acgagaacac acaggggcgc
     5101 tatcgcacag aatcaaattc gatgactgga aattttttgt taatttcaga ggtcgcctga
     5161 cgcatatacc tttttcaact gaaaaattgg gagaaaaagg aaaggtgaga ggccggaacc
     5221 ggcttttcat atagaataga gaagcgttca tgactaaatg cttgcatcac aatacttgaa
     5281 gttgacaata ttatttaagg acctattgtt ttttccaata ggtggttagc aatcgtctta
     5341 ctttctaact tttcttacct tttacatttc agcaatatat atatatattt caaggatata
     5401 ccattctaat gtctgcccct aagaagatcg tcgttttgcc aggtgaccac gttggtcaag
     5461 aaatcacagc cgaagccatt aaggttctta aagctatttc tgatgttcgt tccaatgtca
     5521 agttcgattt cgaaaatcat ttaattggtg gtgctgctat cgatgctaca ggtgtcccac
     5581 ttccagatga ggcgctggaa gcctccaaga aggttgatgc cgttttgtta ggtgctgtgg
     5641 gtggtcctaa atggggtaca ggtagtgtta gacctgaaca aggtttacta aaaatccgta
     5701 aagaacttca attgtacgcc aacttaagac catgtaactt tgcatccgac tctcttttag
     5761 acttatctcc aatcaagcca caatttgcta aaggtactga cttcgttgtt gtcagagaat
     5821 tagtgggagg tatttacttt ggtaagagaa aggaagacga tggtgatggt gtcgcttggg
     5881 atagtgaaca atacaccgtt ccagaagtgc aaagaatcac aagaatggcc gctttcatgg
     5941 ccctacaaca tgagccacca ttgcctattt ggtccttgga taaagctaat gttttggcct
     6001 cttcaagatt atggagaaaa actgtggagg aaaccatcaa gaacgaattt cctacattga
     6061 aggttcaaca tcaattgatt gattctgccg ccatgatcct agttaagaac ccaacccacc
     6121 taaatggtat tataatcacc agcaacatgt ttggtgatat catctccgat gaagcctccg
     6181 ttatcccagg ttccttgggt ttgttgccat ctgcgtcctt ggcctctttg ccagacaaga
     6241 acaccgcatt tggtttgtac gaaccatgcc acggttctgc tccagatttg ccaaagaata
     6301 aggttgaccc tatcgccact atcttgtctg ctgcaatgat gttgaaattg tcattgaact
     6361 tgcctgaaga aggtaaggcc attgaagatg cagttaaaaa ggttttggat gcaggtatca
     6421 gaactggtga tttaggtggt tccaacagta ccaccgaagt cggtgatgct gtcgccgaag
     6481 aagttaagaa aatccttgct taaaaagatt ctcttttttt atgatatttg tacataaact
     6541 ttataaatga aattcataat agaaacgaca cgaaattaca aaatggaata tgttcatagg
     6601 gtagtattgc gtgtgatact tcaggagaac cgttattccg taaaactaca gtcaattacc
     6661 ctgttatccc tacggccctg cattaatgaa tcggccaacg cgcggggaga ggcggtttgc
     6721 gtattgggcg ctcttccgct tcctcgctca ctgactcgct gcgctcggtc gttcggctgc
     6781 ggcgagcggt atcagctcac tcaaaggcgg taatacggtt atccacagaa tcaggggata
     6841 acgcaggaaa gaacatgtga gcaaaaggcc agcaaaagcc caggaaccgt aaaaaggccg
     6901 cgttgctggc gtttttccat aggctccgcc cccctgacga gcatcacaaa aatcgacgct
     6961 caagtcagag gtggcgaaac
//
