# Supplementary material for: PhiReX 2.0: A Programmable and Red Light-Regulated CRISPR-dCas9 System for the Activation of Endogenous Genes in Saccharomyces cerevisiae
Source: ACS Synth Biol. 2023 Apr 4;12(4):1046–57. doi: 10.1021/acssynbio.2c00517 (PMC10127447; doi:10.1021/acssynbio.2c00517)
Supplement: Supplementary file 2 — sb2c00517_si_002.zip [file sb2c00517_si_002.zip › pLH_204.gb]

LOCUS       Exported               10724 bp DNA     circular SYN 13-MAY-2022
DEFINITION  synthetic circular DNA
ACCESSION   pj5_00001
VERSION     .
KEYWORDS    pLH_204
SOURCE      synthetic DNA construct
  ORGANISM  synthetic DNA construct
REFERENCE   1  (bases 1 to 10724)
  AUTHORS   Hochrein L, Machens F, Gremmels J, Schulz K, Messerschmidt K, 
            Mueller-Roeber B.
  TITLE     AssemblX: A user-friendly toolkit for rapid and reliable multi-gene 
            assemblies
  JOURNAL   Nucleic Acids Research
REFERENCE   2  (bases 1 to 10724)
  AUTHORS   Hochrein L, Machens F, Gremmels J, Schulz K, Messerschmidt K, 
            Mueller-Roeber B.
  TITLE     Direct Submission
  JOURNAL   Submitted (06-OCT-2016) Department of Molecular Biology - Cell2Fab 
            research unit, University of Potsdam, Karl-Liebknecht-Str. 24-25 
            Potsdam, Brandenburg 14476, Germany
REFERENCE   3  (bases 1 to 10724)
  AUTHORS   .
  TITLE     Direct Submission
  JOURNAL   Exported May 13, 2022 from SnapGene 6.0.2
            https://www.snapgene.com
COMMENT     SGRef: number: 1; type: "Journal Article"; journalName: "Nucleic 
            Acids Research"
COMMENT     SGRef: number: 2; type: "Journal Article"; journalName: "Submitted 
            (06-OCT-2016) Department of Molecular Biology - Cell2Fab research 
            unit, University of Potsdam, Karl-Liebknecht-Str. 24-25 Potsdam, 
            Brandenburg 14476, Germany"
FEATURES             Location/Qualifiers
     source          1..10724
                     /mol_type="other DNA"
                     /organism="synthetic DNA construct"
     source          9153..10348
                     /mol_type="other DNA"
                     /organism="vectors"
     CDS             complement(693..1553)
                     /codon_start=1
                     /label=ORF frame 3
                     /label=Carb
                     /translation="MSIQHFRVALIPFFAAFCLPVFAHPETLVKVKDAEDQLGARVGYI
                     ELDLNSGKILESFRPEERFPMMSTFKVLLCDTLLSRIDAGQEQLGRRIHYSQNDLVEYS
                     PVTEKHLTDGMTVRELCSAAITMSDNTAANLLLTTIGGPKELTAFLHNMGDHVTRLDRW
                     EPELNEAIPNDESDTTMPVAMPTTLRKLLTGELLTLASRQQLIDWMEADKVAGPLLRSA
                     LPAGWFIADKSGAGERGSRGIIAALGPDGKRSRIVVIYTTGSQATMDERNRQIAEIGAS
                     LIKHW"
     misc_signal     1647..2144
                     /label=ura3 buffer
                     /note="/SECDrawAs=Label"
     misc_feature    1895..1902
                     /label=PmeI
                     /label=nonstandard type: Site
                     /note="restriction site"
                     /note="/site_type=restriction site"
     misc_feature    2299..2316
                     /label=I-SceI
                     /label=nonstandard type: Site
                     /note="restriction site"
                     /note="/site_type=restriction site"
     misc_feature    2317..2366
                     /label=B0*
                     /label=nonstandard type: Region
     promoter        2367..3126
                     /label=GMP1p
     CDS             3127..4989
                     /label=PhyBNT
     CDS             4990..5010
                     /label=Cdc1-NLS
     CDS             5011..5019
                     /label=Linker
     CDS             5020..5718
                     /label=mScarlet
     terminator      5719..6119
                     /label=GMP1tt_B1*
     misc_feature    6119..6154
                     /label=B1*
                     /label=nonstandard type: Region
     promoter        6155..6974
                     /label=FBA1-Pro
     CDS             6975..7274
                     /label=PIF3(APB)
     CDS             7290..8006
                     /label=yEGFP
     CDS             8043..8345
                     /label=PIF3(APB)
     terminator      8346..8747
                     /label=FBA1-Ter
     promoter        8748..9152
                     /label=LEU2 promoter
     CDS             9153..10247
                     /codon_start=1
                     /product="LEU2"
                     /label=LEU2
                     /translation="MSAPKKIVVLPGDHVGQEITAEAIKVLKAISDVRSNVKFDFENHL
                     IGGAAIDATGVPLPDEALEASKKVDAVLLGAVGGPKWGTGSVRPEQGLLKIRKELQLYA
                     NLRPCNFASDSLLDLSPIKPQFAKGTDFVVVRELVGGIYFGKRKEDDGDGVAWDSEQYT
                     VPEVQRITRMAAFMALQHEPPLPIWSLDKANVLASSRLWRKTVEETIKNEFPTLKVQHQ
                     LIDSAAMILVKNPTHLNGIIITSNMFGDIISDEASVIPGSLGLLPSASLASLPDKNTAF
                     GLYEPCHGSAPDLPKNKVDPIATILSAAMMLKLSLNLPEEGKAIEDAVKKVLDAGIRTG
                     DLGGSNSTTEVGDAVAEEVKKILA"
     misc_feature    9153..9203
                     /label=BR*
                     /note="BR*"
     misc_feature    10349..10398
                     /label=C0*
                     /label=nonstandard type: Region
     misc_feature    10399..10416
                     /label=I-SceI
                     /label=nonstandard type: Site
                     /note="restriction site"
                     /note="/site_type=restriction site"
     misc_feature    complement(join(10643..10724,1..538))
                     /direction=LEFT
                     /label=pBR322_origin
                     /label=nonstandard type: Replication_ori
ORIGIN
        1 ccgacaggac tataaagata ccaggcgttt ccccctggaa gctccctcgt gcgctctcct
       61 gttccgaccc tgccgcttac cggatacctg tccgcctttc tcccttcggg aagcgtggcg
      121 ctttctcata gctcacgctg taggtatctc agttcggtgt aggtcgttcg ctccaagctg
      181 ggctgtgtgc acgaaccccc cgttcagccc gaccgctgcg ccttatccgg taactatcgt
      241 cttgagtcca acccggtaag acacgactta tcgccactgg cagcagccac tggtaacagg
      301 attagcagag cgaggtatgt aggcggtgct acagagttct tgaagtggtg gcctaactac
      361 ggctacacta gaaggacagt atttggtatc tgcgctctgc tgaagccagt taccttcgga
      421 aaaagagttg gtagctcttg atccggcaaa caaaccaccg ctggtagcgg tggttttttt
      481 gtttgcaagc agcagattac gcgcagaaaa aaaggatctc aagaagatcc tttgatcttt
      541 tctacggggt ctgacgctca gtggaacgaa aactcacgtt aagggatttt ggtcatgaga
      601 ttatcaaaaa ggatcttcac ctagatcctt ttaaattaaa aatgaagttt taaatcaatc
      661 taaagtatat atgagtaaac ttggtctgac agttaccaat gcttaatcag tgaggcacct
      721 atctcagcga tctgtctatt tcgttcatcc atagttgcct gactccccgt cgtgtagata
      781 actacgatac gggagcgctt accatctggc cccagtgctg caatgatacc gcgagaccca
      841 cgctcaccgg ctccagattt atcagcaata aaccagccag ccggaagggc cgagcgcaga
      901 agtggtcctg caactttatc cgcctccatc cagtctatta attgttgccg ggaagctaga
      961 gtaagtagtt cgccagttaa tagtttgcgc aacgttgttg gcattgctac aggcatcgtg
     1021 gtgtcactct cgtcgtttgg tatggcttca ttcagctccg gttcccaacg atcaaggcga
     1081 gttacatgat cccccatgtt gtgcaaaaaa gcggttagct ccttcggtcc tccgatcgtt
     1141 gtcagaagta agttggccgc agtgttatca ctcatggtta tggcagcact gcataattct
     1201 cttactgtca tgccatccgt aagatgcttt tctgtgactg gtgagtactc aaccaagtca
     1261 ttctgagaat agtgtatgcg gcgaccgagt tgctcttgcc cggcgtcaat acgggataat
     1321 agtgtatcac atagcagaac tttaaaagtg ctcatcattg gaaaacgttc ttcggggcga
     1381 aaactctcaa ggatcttacc gctgttgaga tccagttcga tgtaacccac tcgtgcaccc
     1441 aactgatctt cagcatcttt tactttcacc agcgtttctg ggtgagcaaa aacaggaagg
     1501 caaaatgccg caaaaaaggg aataagggcg acacggaaat gttgaatact catactcttc
     1561 ctttttcaat gggtaataac tgatataatt aaattgaagc tctaatttgt gagtttagta
     1621 tacatgcatt tacttataat acagttatct tgactgattt ttccatggag ggcacagtta
     1681 agccgctaaa ggcattatcc gccaagtaca attttttact cttcgaagac agaaaatttg
     1741 ctgacattgg taatacagtc aaattgcagt actctgcggg tgtatacaga atagcagaat
     1801 gggcagacat tacgaatgca cacggtgtgg tgggcccagg tattgttagc ggtttgaagc
     1861 aggcggcaga agaagtaaca aaggaaccta gagggtttaa acccttttga tgttagcaga
     1921 attgtcatgc aagggctccc tatctactgg agaatatact aagggtactg ttgacattgc
     1981 gaagagcgac aaagattttg ttatcggctt tattgctcaa agagacatgg gtggaagaga
     2041 tgaaggttac gattggttga ttatgacacc cggtgtgggt ttagatgaca agggagacgc
     2101 attgggtcaa cagtatagaa ccgtggatga tgtggtctct acaggggaaa gccggcgaac
     2161 gtggcgagaa aggaagggaa gaaagcgaaa ggagcggggg ctagggcggt gggaagtgta
     2221 ggggtcacgc tgggcgtaac caccacaccc gccgcgctta atggggcgct acagggcgcg
     2281 tggggatgat ccactagtta gggataacag ggtaattaag gtttcagtca cactacggat
     2341 acttttacaa cgggagcagt tattcatagt cgtgcaatgt atgactttaa gatttgtgag
     2401 caggaagaaa agggagaatc ttctaacgat aaacccttga aaaactgggt agactacgct
     2461 atgttgagtt gctacgcagg ctgcacaatt acacgagaat gctcccgcct aggatttaag
     2521 gctaagggac gtgcaatgca gacgacagat ctaaatgacc gtgtcggtga agtgttcgcc
     2581 aaacttttcg gttaacacat gcagtgatgc acgcgcgatg gtgctaagtt acatatatat
     2641 atatatatat atatatatat atatatagcc atagtgatgt ctaagtaacc tttatggtat
     2701 atttcttaat gtggaaagat actagcgcgc gcacccacac acaagcttcg tcttttcttg
     2761 aagaaaagag gaagctcgct aaatgggatt ccactttccg ttccctgcca gctgatggaa
     2821 aaaggttagt ggaacgatga agaataaaaa gagagatcca ctgaggtgaa atttcagctg
     2881 acagcgagtt tcatgatcgt gatgaacaat ggtaacgagt tgtggctgtt gccagggagg
     2941 gtggttctca acttttaatg tatggccaaa tcgctacttg ggtttgttat ataacaaaga
     3001 agaaataatg aactgattct cttcctcctt cttgtccttt cttaattctg ttgtaattac
     3061 cttcctttgt aatttttttt gtaattattc ttcttaataa tccaaacaaa cacacatatt
     3121 acaataatgg tttccggagt cgggggtagt ggcggtggcc gtggcggtgg ccgtggcgga
     3181 gaagaagaac cgtcgtcaag tcacactcct aataaccgaa gaggaggaga acaagctcaa
     3241 tcgtcgggaa cgaaatctct cagaccaaga agcaacactg aatcaatgag caaagcaatt
     3301 caacagtaca ccgtcgacgc aagactccac gccgttttcg aacaatccgg cgaatcaggg
     3361 aaatcattcg actactcaca atcactcaaa acgacgacgt acggttcctc tgtacctgag
     3421 caacagatca cagcttatct ctctcgaatc cagcgaggtg gttacattca gcctttcgga
     3481 tgtatgatcg ccgtcgatga atccagtttc cggatcatcg gttacagtga aaacgccaga
     3541 gaaatgttag ggattatgcc tcaatctgtt cctactcttg agaaacctga gattctagct
     3601 atgggaactg atgtgagatc tttgttcact tcttcgagct cgattctact cgagcgtgct
     3661 ttcgttgctc gagagattac cttgttaaat ccggtttgga tacattccaa gaatactggt
     3721 aaaccgtttt acgccattct tcataggatt gatgttggtg ttgttattga tttagagcca
     3781 gctagaactg aagatcctgc gctttctatt gctggtgctg ttcaatcgca gaaactcgcg
     3841 gttcgtgcga tttctcagtt acaggctctt cctggtggag atattaagct tttgtgtgac
     3901 actgtcgtgg aaagtgtgag ggacttgact ggttatgatc gtgttatggt ttataagttt
     3961 catgaagatg agcatggaga agttgtagct gagagtaaac gagatgattt agagccttat
     4021 attggactgc attatcctgc tactgatatt cctcaagcgt caaggttctt gtttaagcag
     4081 aaccgtgtcc gaatgatagt agattgcaat gccacacctg ttcttgtggt ccaggacgat
     4141 aggctaactc agtctatgtg cttggttggt tctactctta gggctcctca tggttgtcac
     4201 tctcagtata tggctaacat gggatctatt gcgtctttag caatggcggt tataatcaat
     4261 ggaaatgaag atgatgggag caatgtagct agtggaagaa gctcgatgag gctttggggt
     4321 ttggttgttt gccatcacac ttcttctcgc tgcataccgt ttccgctaag gtatgcttgt
     4381 gagtttttga tgcaggcttt cggtttacag ttaaacatgg aattgcagtt agctttgcaa
     4441 atgtcagaga aacgcgtttt gagaacgcag acactgttat gtgatatgct tctgcgtgac
     4501 tcgcctgctg gaattgttac acagagtccc agtatcatgg acttagtgaa atgtgacggt
     4561 gcagcatttc tttaccacgg gaagtattac ccgttgggtg ttgctcctag tgaagttcag
     4621 ataaaagatg ttgtggagtg gttgcttgcg aatcatgcgg attcaaccgg attaagcact
     4681 gatagtttag gcgatgcggg gtatcccggt gcagctgcgt taggggatgc tgtgtgcggt
     4741 atggcagttg catatatcac aaaaagagac tttctttttt ggtttcgatc tcacactgcg
     4801 aaagaaatca aatggggagg cgctaagcat catccggagg ataaagatga tgggcaacga
     4861 atgcatcctc gttcgtcctt tcaggctttt cttgaagttg ttaagagccg gagtcagcca
     4921 tgggaaactg cggaaatgga tgcgattcac tcgctccagc ttattctgag agactctttt
     4981 aaagaatcta ggccattaaa gcgtaagaaa gggcgcgcca tggtttctaa aggtgaagca
     5041 gttattaagg aattcatgag attcaaggta cacatggaag gttctatgaa tggtcacgaa
     5101 tttgaaattg aaggtgaagg tgaaggtaga ccatatgaag gtactcaaac tgctaagttg
     5161 aaggttacta aaggtggtcc attgccattt tcttgggata ttttgtctcc acaattcatg
     5221 tacggttcta gagcttttac aaaacatcca gcagatattc cagattacta caagcaatca
     5281 ttcccagaag gttttaaatg ggaaagagtt atgaacttcg aagatggtgg tgcagttact
     5341 gttacacaag atacttcttt ggaagatggt acattgatct ataaggttaa gttgagaggt
     5401 actaattttc caccagatgg tccagttatg caaaagaaaa ctatgggttg ggaagcttca
     5461 acagaaagat tgtacccaga agatggtgtt ttgaagggtg acattaagat ggcattgaga
     5521 ttgaaggatg gtggtagata tttggctgat ttcaagacta catacaaggc taagaaacca
     5581 gttcaaatgc caggtgctta caacgttgat agaaagttgg atattacttc tcataatgaa
     5641 gattacacag ttgttgaaca atatgaaaga agtgaaggta gacacagtac aggtggtatg
     5701 gatgaattat acaaatgagt ctgaagaatg aatgatttga tgatttcttt ttccctccat
     5761 ttttcttact gaatatatca atgatataga cttgtatagt ttattatttc aaattaagta
     5821 gctatatata gtcaagataa cgtttgtttg acacgattac attattcgtc gacatctttt
     5881 ttcagcctgt cgtggtagca atttgaggag tattattaat tgaataggtt cattttgcgc
     5941 tcgcataaac agttttcgtc agggacagta tgttggaatg agtggtaatt aatggtgaca
     6001 tgacatgtta tagcaataac cttgatgttt acatcgtagt ttaatgtaca ccccgcgaat
     6061 tcgttcaagt aggagtgcac caattgcaaa gggaaaagct gaatgggcag ttcgaataca
     6121 ataagtgcta tcctgaatct ctggttgtga aacatccaac tggcaccgct ggcttgaaca
     6181 acaataccag ccttccaact tctgtaaata acggcggtac gccagtgcca ccagtaccgt
     6241 tacctttcgg tatacctcct ttccccatgt ttccaatgcc cttcatgcct ccaacggcta
     6301 ctatcacaaa tcctcatcaa gctgacgcaa gccctaagaa atgaataaca atactgacag
     6361 tactaaataa ttgcctactt ggcttcacat acgttgcata cgtcgatata gataataatg
     6421 ataatgacag caggattatc gtaatacgta atagttgaaa atctcaaaaa tgtgtgggtc
     6481 attacgtaaa taatgatagg aatgggattc ttctattttt cctttttcca ttctagcagc
     6541 cgtcgggaaa acgtggcatc ctctctttcg ggctcaattg gagtcacgct gccgtgagca
     6601 tcctctcttt ccatatctaa caactgagca cgtaaccaat ggaaaagcat gagcttagcg
     6661 ttgctccaaa aaagtattgg atggttaata ccatttgtct gttctcttct gactttgact
     6721 cctcaaaaaa aaaaaatcta caatcaacag atcgcttcaa ttacgccctc acaaaaactt
     6781 ttttccttct tcttcgccca cgttaaattt tatccctcat gttgtctaac ggatttctgc
     6841 acttgattta ttataaaaag acaaagacat aatacttctc tatcaatttc agttattgtt
     6901 cttccttgcg ttattcttct gttcttcttt ttcttttgtc atatataacc ataaccaagt
     6961 aatacatatt caaaatgcct ctgtttgagc ttttcaggct caccaaagct aagcttgaat
     7021 ctgctcaaga caggaaccct tctccacctg tagatgaagt tgtggagctg gtgtgggaaa
     7081 atggtcagat atcaactcaa agtcagtcaa gtagatcgag gaacattcct ccaccacaag
     7141 caaactcttc tagagctaga gagattggaa atggctcaaa gacgactatg gtggacgaga
     7201 tccctatgtc agtgccatca ctaatgacgg gtttgagtca agacgatgac tttgttccat
     7261 ggttgaatca tcatcatcac ggccgcggaa tgtctaaagg tgaagaatta ttcactggtg
     7321 ttgtcccaat tttggttgaa ttagatggtg atgttaatgg tcacaaattt tctgtctccg
     7381 gtgaaggtga aggtgatgct acttacggta aattgacctt aaaatttatt tgtactactg
     7441 gtaaattgcc agttccatgg ccaaccttag tcactacttt cggttatggt gttcaatgtt
     7501 ttgctagata cccagatcat atgaaacaac atgacttttt caagtctgcc atgccagaag
     7561 gttatgttca agaaagaact atttttttca aagatgacgg taactacaag accagagctg
     7621 aagtcaagtt tgaaggtgat accttagtta atagaatcga attaaaaggt attgatttta
     7681 aagaagatgg taacatttta ggtcacaaat tggaatacaa ctataactct cacaatgttt
     7741 acatcatggc tgacaaacaa aagaatggta tcaaagttaa cttcaaaatt agacacaaca
     7801 ttgaagatgg ttctgttcaa ttagctgacc attatcaaca aaatactcca attggtgatg
     7861 gtccagtctt gttaccagac aaccattact tatccactca atctgcctta tccaaagatc
     7921 caaacgaaaa gagagaccac atggtcttgt tagaatttgt tactgctgct ggtattaccc
     7981 atggtatgga tgaattgtac aaataaccaa ttgccggatc caaggctagc gggcgcgcca
     8041 ccatgcctct gtttgagctt ttcaggctca ccaaagctaa gcttgaatct gctcaagaca
     8101 ggaacccttc tccacctgta gatgaagttg tggagctggt gtgggaaaat ggtcagatat
     8161 caactcaaag tcagtcaagt agatcgagga acattcctcc accacaagca aactcttcta
     8221 gagctagaga gattggaaat ggctcaaaga cgactatggt ggacgagatc cctatgtcag
     8281 tgccatcact aatgacgggt ttgagtcaag acgatgactt tgttccatgg ttgaatcatc
     8341 attagagtta attcaaatta attgatatag ttttttaatg agtattgaat ctgtttagaa
     8401 ataatggaat attattttta tttatttatt tatattattg gtcggctctt ttcttctgaa
     8461 ggtcaatgac aaaatgatat gaaggaaata atgatttcta aaattttaca acgtaagata
     8521 tttttacaaa agcctagctc atcttttgtc atgcactatt ttactcacgc ttgaaattaa
     8581 cggccagtcc actgcggagt catttcaaag tcatcctaat cgatctatcg tttttgatag
     8641 ctcattttgg agttcgcgat tgtcttctgt tattcacaac tgttttaatt tttatttcat
     8701 tctggaactc ttcgagttct ttgtaaagtc tttcatagta gcttactaac tgtgggaata
     8761 ctcaggtatc gtaagatgca agagttcgaa tctcttagca accattattt ttttcctcaa
     8821 cataacgaga acacacaggg gcgctatcgc acagaatcaa attcgatgac tggaaatttt
     8881 ttgttaattt cagaggtcgc ctgacgcata tacctttttc aactgaaaaa ttgggagaaa
     8941 aaggaaaggt gagaggccgg aaccggcttt tcatatagaa tagagaagcg ttcatgacta
     9001 aatgcttgca tcacaatact tgaagttgac aatattattt aaggacctat tgttttttcc
     9061 aataggtggt tagcaatcgt cttactttct aacttttctt accttttaca tttcagcaat
     9121 atatatatat atttcaagga tataccattc taatgtctgc ccctaagaag atcgtcgttt
     9181 tgccaggtga ccacgttggt caagaaatca cagccgaagc cattaaggtt cttaaagcta
     9241 tttctgatgt tcgttccaat gtcaagttcg atttcgaaaa tcatttaatt ggtggtgctg
     9301 ctatcgatgc tacaggtgtc ccacttccag atgaggcgct ggaagcctcc aagaaggttg
     9361 atgccgtttt gttaggtgct gtgggtggtc ctaaatgggg tacaggtagt gttagacctg
     9421 aacaaggttt actaaaaatc cgtaaagaac ttcaattgta cgccaactta agaccatgta
     9481 actttgcatc cgactctctt ttagacttat ctccaatcaa gccacaattt gctaaaggta
     9541 ctgacttcgt tgttgtcaga gaattagtgg gaggtattta ctttggtaag agaaaggaag
     9601 acgatggtga tggtgtcgct tgggatagtg aacaatacac cgttccagaa gtgcaaagaa
     9661 tcacaagaat ggccgctttc atggccctac aacatgagcc accattgcct atttggtcct
     9721 tggataaagc taatgttttg gcctcttcaa gattatggag aaaaactgtg gaggaaacca
     9781 tcaagaacga atttcctaca ttgaaggttc aacatcaatt gattgattct gccgccatga
     9841 tcctagttaa gaacccaacc cacctaaatg gtattataat caccagcaac atgtttggtg
     9901 atatcatctc cgatgaagcc tccgttatcc caggttcctt gggtttgttg ccatctgcgt
     9961 ccttggcctc tttgccagac aagaacaccg catttggttt gtacgaacca tgccacggtt
    10021 ctgctccaga tttgccaaag aataaggttg accctatcgc cactatcttg tctgctgcaa
    10081 tgatgttgaa attgtcattg aacttgcctg aagaaggtaa ggccattgaa gatgcagtta
    10141 aaaaggtttt ggatgcaggt atcagaactg gtgatttagg tggttccaac agtaccaccg
    10201 aagtcggtga tgctgtcgcc gaagaagtta agaaaatcct tgcttaaaaa gattctcttt
    10261 ttttatgata tttgtacata aactttataa atgaaattca taatagaaac gacacgaaat
    10321 tacaaaatgg aatatgttca tagggtagta ttgcgtgtga tacttcagga gaaccgttat
    10381 tccgtaaaac tacagtcaat taccctgtta tccctacggc cctgcattaa tgaatcggcc
    10441 aacgcgcggg gagaggcggt ttgcgtattg ggcgctcttc cgcttcctcg ctcactgact
    10501 cgctgcgctc ggtcgttcgg ctgcggcgag cggtatcagc tcactcaaag gcggtaatac
    10561 ggttatccac agaatcaggg gataacgcag gaaagaacat gtgagcaaaa ggccagcaaa
    10621 agcccaggaa ccgtaaaaag gccgcgttgc tggcgttttt ccataggctc cgcccccctg
    10681 acgagcatca caaaaatcga cgctcaagtc agaggtggcg aaac
//
